# Supplementary material for: Integrative In Vivo and Proteomic Analysis of a Bovistella utriformis Polysaccharide Formulation Reveals Mechanisms of Enhanced Skin Wound Healing
Source: Molecules. 2026 Apr 8;31(8):1233. doi: 10.3390/molecules31081233 (PMC13119201; doi:10.3390/molecules31081233)
Supplement: Supplementary file 1 [file molecules-31-01233-s001.zip]

Archive with 13 entries (11 files):
- Supplementary Table S2.pdf
- Supplementary Table S3.pdf
- Supplementary Table S4.pdf
- Supplementary Material S1 of phylogenitic/
- Supplementary Material S1 of phylogenitic/collapsedTree1.pdf
- Supplementary Material S1 of phylogenitic/dataset1(1).fasta
- Supplementary Material S1 of phylogenitic/readme.txt
- supplementary material S2 de la crema base/
- supplementary material S2 de la crema base/composition.pdf
- supplementary material S2 de la crema base/ecologic certificate.pdf
- supplementary material S2 de la crema base/technical data sheet.pdf
- Supplementary figures 1 and 2.pdf
- Supplementary Table S1 (1).pdf
