# Supplementary material for: Integrative In Vivo and Proteomic Analysis of a Bovistella utriformis Polysaccharide Formulation Reveals Mechanisms of Enhanced Skin Wound Healing
Source: Molecules. 2026 Apr 8;31(8):1233. doi: 10.3390/molecules31081233 (PMC13119201; doi:10.3390/molecules31081233)
Supplement: Supplementary file 1 [file molecules-31-01233-s001.zip › Supplementary Material S1 of phylogenitic/dataset1(1).fasta]

>PP763202.1 Mycenastrum corium voucher KM157596 internal transcribed spacer 1, partial sequence; 5.8S ribosomal RNA gene, complete sequence; and internal transcribed spacer 2, partial sequence
CATTATTGAATACACTTGATGGGTTGTAGCTGGCTCTTTGGAGCATGTGCACGCCTGTCTTGATATTATTCATCCACCTGTGCACCTTTTGTAGTCTTGGGGGCTGAGAGTAGCCAACTGTCGGGAGGGCCACATGGCCTTACCGGATGTGAGGATTGCTGTGCGAAAGCATGGCTCTCCTCAAATGGCCGCAAACTCCCTCAAGTTCTATGTTTTATTCATACACCACATAGTATGTTTCAGAATGTAATCAATGGGCCTATGTGCCTATAAAACTTTATACAACTTTCAGCAACGGATCTCTTGGCTCTCGCATCGATGAAGAACGCAGCGAAATGCGATAAGTAATGTGAATTGCAGAATTCAGTGAATCATCGAATCTTTGAACGCACCTTGCGCTCCTTGGTATTCCGAGGAGCATGCCTGTTTGAGTGTCATTAAATTCTCAACCCCTCCAGCTTTTGCAAGCTTGGCTGGGGCTTGGATGTTGGGGGTTTGCGGGCCTTTATTATCAAAGGTCAGCTCCCCTGAAATGTATTAGCGGAACCGTTTGCGATCCGTCATTGGTGTGATAATTATCTACGCCATGTGGGTTGCTCTCTGTCTGTTCAGCTGCCAATAGTCCATTCCACGGACAATCTTTGAACTCTGACCT
>Bovistella utriformis
GACCCTTCCGTAGGTGAACCTGCGGAAGGATCATTATTGAATA-CTCTTGATGGGTTGTAGCTGGCTCTTCGGGGCATGTGCACACTTGTCTTGACTTTATTCATCCACCTG-TGCACCTTTTGTAGTCTTGTGGGTTGAGAGCAGTCGACTATCGGATGGCTATGGCCTTTCCGGACGTGAGGAATGCTGAGTGCGAAAGCATACAGCTCTTCTCAAATGACTTGCAAAACCTCTTCCTCAAGTACTATGTATTCATATACCACATAGTATGTTGTCGAATGTGATCAATGGGCCTATGTGCCTATAAAAATCATATACAACTTTCAGCAACGGATCTCTTGGCTCTCGCATCGATGAAGAACGCAGCGAAATGCGATAAGTAATGTGAATTGCAGAATTCAGTGAATCATCGAATCTTTGAACGCACCTTGCGCTCCTTGGTATTCCGAGGAGCATGCCTGTTTGAGTGTCATTAAATTCTCAACCCCTCCAGCTTTTGCGAGTTGTGATGGGGCTTGGATATGGGAGTTTGCGGGTCTTTATCAATAAAGGTCAGCTCTCCTGAAATGCATTAGCGGAACCGTTTGCAGTCCCGTCACTAGTGTGATAATTATCTACACTGTGATGATTGCTCTCTGACTAGTTCAGCTGCTAATCGTCCACTATGGACAATACTTAATGAACTTCTTGACCTCAAATCAGGTAGGACTACCCGCTGAACTTAAGCATATCAATAAGCCGGAGGAAAA
>MZ426936.1 Lycoperdon sp. voucher HKAS115238 small subunit ribosomal RNA gene, partial sequence; internal transcribed spacer 1 and 5.8S ribosomal RNA gene, complete sequence; and internal transcribed spacer 2, partial sequence
AAAAGTCGTAACAAGGTTTCCGTAGGTGAACCTGCGGAAGGATCATTATTGAATATTCTTGATGAGTTGTAGCTGGCTCTCCGGGGCATGTGCACGCTTGTCTTGACTCTATTCATCCACCTGTGCACCTTTTGTAGTCTTGGGGGTTGAAAGCAGTCGACTATCGGATGGCTATGGCTACTCCGGATGTGAGAAATGCTGAGCGCAGAGACGCATACAGCTCTTCTCAAATGACTTGCATACCCTTGAGTACTATGTATTCATATACCACGTCGTATGTTGCAGAATGTGATCAATGGGTCTATGTACCTATAATAATCATATACAACTTTCAGCAACGGATCTCTTGGCTCTCGCATCGATGAAGAACGCAGCGAAATGCGATAAGTAATGTGAATTGCAGAATTCAGTGAATCATCGAATCTTTGAACGCACCTTGCGCTCCTTGGTATTCCGAGGAGCATGCCTGTTTGAGTGTCATTAAATTCTCAACCCCTCCAGCTTTTGCGAGTTGTGATGGGGCTTGGATATGGGAGTTTGCGGGTCCTTTATCAGTAAAGGTCGGCTCTCCTGAAATACATTAGCGGAACCGTTTGCAGTCCCGTCACTAGTGTGATAATTATCTACACTGTGATGATTGCTCTCTGACTAGTTCAGCTGCTAATCGTCCGGTATGGACAACATTTAATGAACTTCTTGACCTCAAATCAGGTAGG
>MZ426972.1 Bovista sp. voucher HKAS115278 internal transcribed spacer 1, partial sequence; 5.8S ribosomal RNA gene and internal transcribed spacer 2, complete sequence; and large subunit ribosomal RNA gene, partial sequence
TTATTGAATATTCTTGATGGGTTGTAGCTGGCTCTTCGGGGCATGTGCACGCCTGTCTTGACTTTATTCATCCACCTGTGCACTTTTTGTAGTCTTGGAGGTTGAGAGCGGTCGACTATCGGATAGCTGTTATGGCCTTTCCGGATGTGAGGAATTGCTGAGTGCAAAAGCATACAGCTCTTCTCAAAACGACTTGCAATACCTCTCCTTCAAGTACTATGTATTCATATACCACATAGTATGTTGTAGAATGTGATCAATGGGCTTATGTGCCTATAATAATCATATACAACTTTCAGCAACGGATCTCTTGGCTCTCGCATCGATGAAGAACGCAGCGAAATGCGATAAGTAATGTGAATTGCAGAATTCAGTGAATCATCGAATCTTTGAACGCACCTTGCGCTCCTTGGTATTCCGAGGAGCATGCCTGTTTGAGTGTCATTAAATTCTCAACCCCTCTAGCTTTTGCGAGCTGTGATGGGGCTTGGATGTTGGGTTTGCGGGCCTTTATTACTAGAGGTCGGCTCTCCTGAAATGCATTAGCGGAACCGTTTGCAGTCCCGTCACTAGTGTGATAATTATCTACACTGTGATGATTGCTCTCTGACTAGTTCAGCTGCTAATCGTCCACTATCGGACAATATTTAATGAACTTCTTGACCTCAAATCAGGTAGGACTACCCGCTGAACTTA
>PV577559.1 Lycoperdon sp. 'CA02' voucher FDS-CA-04293 bio-material iNAT:202932317 small subunit ribosomal RNA gene, partial sequence; internal transcribed spacer 1, 5.8S ribosomal RNA gene, and internal transcribed spacer 2, complete sequence; and large subunit ribosomal RNA gene, partial sequence
AAGTCGTAACAAGGTTTCCGTAGGTGAACCTGCGGAAGGATCATTATTGAATATTCTTGATRGGTTGTAGCTGGCTCTCCGGGGCATGTGCACGCTTGTCTTGACTCTATTCATCCACCTGTGCACCTTTTGTAGTCTTGGGGGTTGAAAGCAGTCGACTATCGGATGGCTATAGCCTTTCCGGACGTGAGGAATGCTGAGTGCGAAAGCATACAGCTCTTCTCAAATGACTACTCCTCTCTCTCAAGTACTATGTATTCATATACCACATAGTATGTCGTAGAATGTGATCAATGGGATAATCATATACAACTTTCAGCAACGGATCTCTTGGCTCTCGCATCGATGAAGAACGCAGCGAAATGCGATAAGTAATGTGAATTGCAGAATTCAGTGAATCATCGAATCTTTGAACGCACCTTGCGCTCCTTGGTATTCCGAGGAGCATGCCTGTTTGAGTGTCATTAAATTCTCAACCCCTCCAGCTTTTGCGAGTTGTGATGGGGCTTGGATATGGGAGTTTGCGGGTCTTTATCAATAAAGGTCAGCTCTCCTGAAATGCATTAGCGGAACCGTTTGCAGTCCCGTCACTAGTGTGATAATTATCTACACTGTGATGATTGCTCTCTGACTAGTTCAGCTGCTAATCGTCCACTATGGACAACACTTAATGAACTTCTTGACCTCAAATCAGGTAGGACTACCCGCTGAACTTAAG
>PV578032.1 Calvatia craniiformis strain sj318 internal transcribed spacer 1, partial sequence; 5.8S ribosomal RNA gene and internal transcribed spacer 2, complete sequence; and large subunit ribosomal RNA gene, partial sequence
ATCATTATTGAATATTCTTGATGGGTTGTAGCTGGCTCTTAGGAGCATGTGCACGCTTGTCTTGATTTTATTCATCCACCTGTGCACCTTTTGTAGTCTTGGGGGTTGAGAGCGGTCAACTATCGGATGCCTATTGGTTATTCCGGATGTGGGGAATGCTGAGTGCGCAAGCATACAGCTTTTCTCAAAGTGACTTGCAAACCTCTCCTTCAAGTCTATGTATTCATATACCACATAGTATGTTGTAGAATGTGATCAATGGGCCTTTGTGCCTATAACAATCATATACAACTTTCAGCAACGGATCTCTTGGCTCTCGCATCGATGAAGAACGCAGCGAAATGCGATAAGTAATGTGAATTGCAGAATTCAGTGAATCATCGAATCTTTGAACGCACCTTGCGCTCCTTGGTATTCCGAGGAGCATGCCTGTTTGAGTGTCATTAAATTCTCAACCCTTATAACTTTTGTGAGCTATTAGGGCTTGGAAATGGGAGTTTGCGGGCCTTATAGAGGTCAGCTCTCCTGAAATGCATTAGCGGAACTGTTTGCAGTCCCGTCACTAGTGTGATAATTATCTACGCTGTGATGACTGCTCTCTAGCTTGTTCAGCTGCTAATAGTCCATTAATCGGACAACTTAATGAAACTCTTGACCTCAAATCAGGTAGGATTACCCGCTGAACTTAAG
>PV574521.1 Disciseda sp. 'CA02' isolate CA FUNDIS iNaturalist # 165853599 small subunit ribosomal RNA gene, partial sequence; internal transcribed spacer 1, 5.8S ribosomal RNA gene, and internal transcribed spacer 2, complete sequence; and large subunit ribosomal RNA gene, partial sequence
AGTCGTAACAAGGTTTCCGTAGGTGAACCTGCGGAAGGATCATTATTGAATATTCTTGATGGGTTGTAGCTGGCTCTTCGGAGCATGTGCACGCTTGTCTTGACTTTATTCATCCACCTGTGCACTTTTTGTAGTCTTGGGGGTTAAGTGCAGTCGACCGTCGGACGGCTATTATGGCTAATCCGGATGTGAGGAATGCTGAGTGCGAAAGCATGCGGCTCTCTTCAAAACGACTTGCAAAACACCCTCGAGTACTATGTATTCATACACCACATAGTATGTTGTAGAATGTGATCAATGGGCCTTTGTGCCTATAATAATTATATACAACTTTCAGCAACGGATCTCTTGGCTCTCGCATCGATGAAGAACGCAGCGAAATGCGATAAGTAATGTGAATTGCAGAATTCAGTGAATCATCGAATCTTTGAACGCACCTTGCGCTCCTTGGTATTCCGAGGAGCATGCCTGTTTGAGTGTCATTAAATTCTCAACCCCTCCAGCTTTTGCGAGCTGCGACGGGGCTTGGATATTGGGGGTTTGCGGGCCTCTAGAGGTCGGCTCTCCTGAAAWGCATTAGCGGAACCGTTTGCAGTCCCGTCACTAGTGTGATAATTATCTACACTGTGATGATTGCTCTCTGGCTAGTTCAGCTGCTAACCGTCCCCTGTTGGACAACACTTAATGAACTTCTTGACCTCAAATCAGGTAGGACTACCCGCTGAACTTAAG
>MZ426269.1 Lycoperdon sp. voucher HKAS114771 small subunit ribosomal RNA gene, partial sequence; internal transcribed spacer 1, 5.8S ribosomal RNA gene, and internal transcribed spacer 2, complete sequence; and large subunit ribosomal RNA gene, partial sequence
CGTAACAAGGTTTCCGTAGGTGAACCTGCGGAAGGATCATTATTGAATATGCTTGATAGGTTGTAGCTGGCTCTTTGGAGTATGTGCACGCTTATCTTGACTTTATTCATCCACCTGTGCACCTTTTGTAGTCTCGGGTCGACTATCGGATGGCCAAGGTCATTCCGGATGTGAGGATTGCTGAGTGCGAAAGCATACAGCTCTTCTCTAATGACTCGAGTACTATGTATTCATATACGCGATAGTATGTTGTAGAATGTGATCAATGGGTCTATGTACCTATAATAATCATATACAACTTTCAGCAACGGATCTCTTGGCTCTCGCATCGATGAAGAACGCAGCGAAATGCGATAAGTAATGTGAATTGCAGAATTCAGTGAATCATCGAATCTTTGAACGCACCTTGCGCTCCTTGGTATTCCGAGGAGCATGCCTGTTTGAGTGTCATTAAATTCTCAACCCCTCCATTGTGATGGGGCTTGGATATGGGGGCTTGCGGGTCTTTATCAATAAAGGTCAGCTCTCCTGAAATACATTAGCGGAACCGTTTGCAGTCCCGTCACTAGTGTGATAATTATCTACACTGTGATGATTGCTCTCTGAGTAGTTCAGCTGCTAATTGTCCGATTGGGGACAAGGTTTAATGAAGTTCTTGACCTCAAATCAGGTAGGACTACCCGC
>MZ426285.1 Lycoperdon sp. voucher HKAS114793 small subunit ribosomal RNA gene, partial sequence; internal transcribed spacer 1, 5.8S ribosomal RNA gene, and internal transcribed spacer 2, complete sequence; and large subunit ribosomal RNA gene, partial sequence
AACAAGGTTTCCGTAGGTGAACCTGCGGAAGGATCATTATTGAATATTCTTGATGGGTTGGTAGCTGGCTCTTCGGAGTATGTGCACGCTTGTCTTGACTTTATTCATCCACCTGTGCACCCTTTGTAGTCTTGGGGGATGAGAGCGGTCGACTATCGGATGGCTATGGCCTTTCCGGATGTGAGGAATGCTGAGTGCGAAAGCATACAGCTCTTCTCTAATGACTTGCAAAACCTCAAGTACTATGTATTCATATACCACATAGTATGTTGTAGAATGTGATCAATGGGCCTATGTGCCTATAATAATCATATACAACTTTCAGCAACGGATCTCTTGGCTCTCGCATCGATGAAGAACGCAGCGAAATGCGATAAGTAATGTGAATTGCAGAATTCAGTGAATCATCGAATCTTTGAACGCACCTTGCGCTCCTTGGTATTCCGAGGAGCATGCCTGTTTGAGTGTCATTAAATTCTCAACCCTTCCTTGTGATGGGCTTGGATATGGGAGTTTGCGGGTCTTTATTAATAAAGGTCAGCTCTCCTGAAATACATTAGCGGAACCGTTTGCGGTGCCGTCACTAGTGTGATAATTATCTACACTGTGATGGATTGCTCTCTGACTAGTTCAGCTGGCTAATCCGTCCGCTATGGACAACATTTAATGAAGTTCTTGACCTCAAATCAGGTAGGACTACCCGCTGAACTA
>MZ426336.1 Lycoperdon sp. voucher HKAS114846 internal transcribed spacer 1, partial sequence; 5.8S ribosomal RNA gene and internal transcribed spacer 2, complete sequence; and large subunit ribosomal RNA gene, partial sequence
GAACCTGCGGAAGGATCATTATTGAATATACTTGATGGGTTGTAGCTGGCTCTACGGGGCATGTGCACGCTTGTCTTGATGTTATTCATCCACCTGTGCACCTTTTGTAGTCTTGGGGAGTCTGAGCAAGTTGACTATCGGATTTGATTCCGGATGTGAGGATTGCTGGCATACAGCTCTTCTCTATTGACTTTCTCCCTCAAGTGCTATGTATTCATATACCACATAGTATGTTGTAGAATGTTGATCAATGGGTCTATGTACCTATAGTAATCATATACAACTTTCAGCAACGGATCTCTTGGCTCTCGCATCGATGAAGAACGCAGCGAAATGCGATAAGTAATGTGAATTGCAGAATTCAGTGAATCATCGAATCTTTGAACGCACCTTGCGCTCCTTGGTATTCCGAGGAGCATGCCTGTTTGAGTGTCATTAAATTCTCAACCCCTCTAGTTCTCTAGTTGGGGCTTGGATGTGGGAGTTTGCGGGTCCTTTATCACAAAGGTCAGCTCTCCTGAAATACATTAGCGGAACCGTTTGCAGTCCCCGTCACTAGTGTGATAATTATCTACACTGTGAATAGATTGCTCTCTGACTAGTTCAGCTGCTAATAGTCCACTATGGACAATGTTGAATGAACTTGTTGACCTCAAATCAGGTAGGACTACC
>MZ426386.1 Bovista sp. voucher HKAS114901 small subunit ribosomal RNA gene, partial sequence; internal transcribed spacer 1, 5.8S ribosomal RNA gene, and internal transcribed spacer 2, complete sequence; and large subunit ribosomal RNA gene, partial sequence
AGTCGTAACAAGGTTTCCGTAGGTGAACCTGCGGAAGGATCATTATTGAATATTCTTGATGGGTTGTAGCTGGCTCTTCGGGGCATGTGCACGCCTGTCTTGACTTAATTCATCCACCTGTGCACTTTTTGTAGTCTTGGAGGTTGAGAGCGGTCGACTATCGGATGGCTGTTATGGCCTTTCCGGATGTGAGGAATTGCTGAGTGCGAAAGCATACAGCTCTTCTCAAAACGACTTGCAATACCTCTCCTTCAAGTACTATGTATTCATATACCACATAGTATGTTGTAGAATGTGATCAATGGGCTTATGTGCCTATAATAATCATATACAACTTTCAGCAACGGATCTCTTGGCTCTCGCATCGATGAAGAACGCAGCGAAATGCGATAAGTAATGTGAATTGCAGAATTCAGTGAATCATCGAATCTTTGAACGCACCTTGCGCTCCTTGGTATTCCGAGGAGCATGCCTGTTTGAGTGTCATTAAATTCTCAACCCCTCTAGCTTTTGCGAGCTACGATGGGGCTTGGATGTTGGGTTTGCGGGCCTTTATTAATAGAGGTCGGCTCTCCTGAAATGCATTAGCGGAACCGTTTGCAGTCCCGTCACTAGTGTGATAATTATCTACACTGTGATGATTGCTCTCTGACTAGTTCAGCTGCTAATCGTCCACTGTCGGACAATATTTAATGAACTTCTTGACCTCAAATCAGGTAGGACTACCCGCTGAACTTAAGCATAT
>MZ426408.1 Gastropila sp. voucher HKAS114925 small subunit ribosomal RNA gene, partial sequence; internal transcribed spacer 1, 5.8S ribosomal RNA gene, and internal transcribed spacer 2, complete sequence; and large subunit ribosomal RNA gene, partial sequence
TAAAGTCGTAACAAGGTTTCCGTAGGTGAACCTGCGGAAGGATCATTATTGAATATTCTTGATGGGTTGTAGCTGGCTCTTCGGGGCATGTGCACRCTTGTCTTGACTCTATTCATCCACCTGTGCACCTTTTGTAGTCTTGGGGGTTGAGATCAGTCGACTATCGGATGGCTATAGCCTTTCCGGACGTGGGGATTGCTGAATGCGACAGCATAAGCTCTTCTCAAATGACTTGTAAACCTCTCCCTCGAGTACTATGTATTCATATACCACATAGTATGTTGTAGAATGTGATCAATGGGCCTATGTGCCTATAATAATCATATACAACTTTCAGCAACGGATCTCTTGGCTCTCGCATCGATGAAGAACGCAGCGAAATGCGATAAGTAATGTGAATTGCAGAATTCAGTGAATCATCGAATCTTTGAACGCACCTTGCGCTCCTTGGTATTCCGAGGAGCATGCCTGTTTGAGTGTCATTAAATTCTCAACCCCTCCAGCTTTTGCGAGTTGTGATGGGGCTTGGACTTGGGGGCTTGCGGGTCTTTATCAATAAAGGTCAGCTCTCCTGAAATGCATTAGCGGAACCGTTTGCAGTCCCGTCACTAGTGTGATAATTATCTACACTGTGATGATTGCTCTCTGACTAGTTCAGCTGCTAATCGTCCACTATGGACAAYGCTTAATGAAATTCTTGACCTCAAATCAGGTAGGACTACCCGCTGAATTAA
>MZ426479.1 Gastropila sp. voucher HKAS114998 small subunit ribosomal RNA gene, partial sequence; internal transcribed spacer 1, 5.8S ribosomal RNA gene, and internal transcribed spacer 2, complete sequence; and large subunit ribosomal RNA gene, partial sequence
GTAACAAGGTTTCCGTAGGTGAACCTGCGGAAGGATCATTATTGAATATTCTTGATGGGTTGTTGCTGGCTCTCCGGGGCATGTGCACACTTGTCTTGACTTTATTCGTCCACCTGTGCACCTTTTGTAGTCTTGGGGGTTGAGAGCAGTCGACTATCGGATGGCTATGGCCTTTCCGGACGTGAGGATTGCTGAGTGCGAAAGCATACAGCTCTTCTCAAATGACTTGCAAAAACCTCTCCCTCGAGTACTATGTATTCATATACCACATAGTATGTTGTAGAATGTGATCAATGGGCCTATGTGCCTATAATAATGATATACAACTTTCAGCAACGGATCTCTTGGCTCTCGCATCGATGAAGAACGCAGCGAAATGCGATAAGTAATGTGAATTGCAGAATTCAGTGAATCATCGAATCTTTGAACGCACCTTGCGCTCCTTGGTATTCCGAGGAGCATGCCTGTTTGAGTGTCATTAAATTCTCAACCCCTCCAGCTTTTGCGAGTTGTGATGGGGCTTGGATCTGGGAGTTTGCGGGTCTTTATCAATAAAGGTCAGCTCTCCTGAAATGCATTAGCGGAACCGTTTGCAGTCCCGTCACTAGTGTGATAATTATCTACACTGTTGATGATTGCTCTCTGACTAGTTCAGCTGCTAATCGTCCACTATGGACAACACTTAATGAAATTCTTGACCTCACATCAGGTAGGACTACCCGCTGAACTTAGC
>MZ426485.1 Gastropila sp. voucher HKAS115006 small subunit ribosomal RNA gene, partial sequence; internal transcribed spacer 1, 5.8S ribosomal RNA gene, and internal transcribed spacer 2, complete sequence; and large subunit ribosomal RNA gene, partial sequence
AAAAGTCGTAACAAGGTTTCCGTAGGTGAACCTGCGGAAGGATCATTATTGAATATTCTTGATGGGTTGTAGCTGGCTCTCCGGGGCATGTGCACACTTGTCTTGACTTTATTCGTCCACCTGTGCACCTTTTGTAGTCTTGGGGGTTGAGAGCAAGTCGACTATCGGATGGCTAAGGCCTTTCCGGACGTGAGGATTGCTGAGTGCGAAAGCATACAGCTCTTCTTAAATGACTTGTAATACCTCTCCCTCGAGTACTATGTATTCATATACCACATAGTATGTTGTAGAATGTGATCAATGGGCCTATGTGCCTATAATAATGATATACAACTTTCAGCAACGGATCTCTTGGCTCTCGCATCGATGAAGAACGCAGCGAAATGCGATAAGTAATGTGAATTGCAGAATTCAGTGAATCATCGAATCTTTGAACGCACCTTGCGCTCCTTGGTATTCCGAGGAGCATGCCTGTTTGAGTGTCATTAAATTCTCAACCCCTCCAGCTTTTGCGAGTTGTGATGGGGCTTGGATCTGGGAGTTTGCGGGTCTTTATCAATAAAGGTCAGCTCTCCTGAAATGCATTAGCGGAACCGTTTGCAGTCCCGTCACTAGTGTGATAATTATCTACACTGTGATGATTGCTCTCTGACTAGTTCAGCTGCTAATCGTCCACTACGGACAACACTTAATGAACTTCTTGACCTCAAATCAGGTAGGACTACCCGCTGAAC
>MZ426502.1 Bovistella sp. voucher HKAS115025 small subunit ribosomal RNA gene, partial sequence; internal transcribed spacer 1, 5.8S ribosomal RNA gene, and internal transcribed spacer 2, complete sequence; and large subunit ribosomal RNA gene, partial sequence
AGTAAAAGTCGTAACAAGGTTTCCGTAGGTGAACCTGCGGAAGGATCATTATTGAATATTCTTGATGGGTTGTAGCTGGCTCTTCGGGGCATGTGCACACTTGTCTTGACTTTATTCATCCACCTGTGCACCTTTTGTAGTCTTGGGGGTTGAGAGCAGTCGATTATCGGATGGCTACGGCCTTTCCGGATGTGAGGAATGCTGAGTGCGAAAGCATACAGCTCTTCTCAAATGACTTGCAAAACCTCTCCCTCGAGTACTATGTATTCATATACCACATCGTATGTTGTAGAATGTGATCAATGGGCCTATGTGCCTATAAAAATTATATACAACTTTCAGCAACGGATCTCTTGGCTCTCGCATCGATGAAGAACGCAGCGAAATGCGATAAGTAATGTGAATTGCAGAATTCAGTGAATCATCGAATCTTTGAACGCACCTTGCGCTCCTTGGTATTCCGAGGAGCATGCCTGTTTGAGTGTCATTAAATTCTCAACCCCTCCAGCTTTTGTGAGTTGTGATGGGGCTTGGATATGGGAGTTTGCGGGTCTTTATCAATAAAGGTCAGCTCTCCTGAAATACATTAGCGGAACCGTTTGCAGTCCCGTCACTAGTGTGATAATTATCTACACTGTGATGATTGCTCTCTGGCTAGTTCAGCTGCTAATCGTCCACTATGGACAACACTTAATGAACTTCTTGACCTCAAATCAGGTAGGACTACCCGCTGAACTTAAGCAT
>MZ426511.1 Bovistella sp. voucher HKAS115034 small subunit ribosomal RNA gene, partial sequence; internal transcribed spacer 1, 5.8S ribosomal RNA gene, and internal transcribed spacer 2, complete sequence; and large subunit ribosomal RNA gene, partial sequence
GGAAGTAAAAGTCGTAACAAGGTTTCCGTAGGTGAACCTGCGGAAGGATCATTATTGAATATTCTTGATGGGTTGTAGCTGGCTCTTCGGGGCATGTGCACACTTGTCTTGACTTTATTCATCCACCTGTGCACCTTTTGTAGTCTTGGGGGTTGAGAGCAGTCGACTATCGGATGGCTATGGCCTTTCCGGACGTGAGGAATGCTGAGTGCGAAAGCATACAGCTCTTCTCAAATGACTTGCAAAACCTCTCCCTCGAGTACTATGTATTCATATACCACATCGTATGTTGTAGAATGTGATCAATGGGCCTATGTGCCTATAAAAATCATATACAACTTTCAGCAACGGATCTCTTGGCTCTCGCATCGATGAAGAACGCAGCGAAATGCGATAAGTAATGTGAATTGCAGAATTCAGTGAATCATCGAATCTTTGAACGCACCTTGCGCTCCTTGGTATTCCGAGGAGCATGCCTGTTTGAGTGTCATTAAATTCTCAACCCCTCYAGCTTTTGCGAGTTGTGATGGGGCTTGGATATGGGAGTTTGCGGGTCTTTATCAATAAAGGTCAGCTCTCCTGAAATACATTAGCGGAACCGTTTGCAGTCCCGTCACTAGTGTGATAATTATCTACACTGTGATGATTGCTCTCTGACTAGTTCAGCTGCTAATCGTCCACTATGGACAACACTTAATGAACTTCTTGACCTCAAATCAGGTAGGACTACCCGCTGAACTT
>MZ426531.1 Lycoperdon sp. voucher HKAS115055 small subunit ribosomal RNA gene, partial sequence; internal transcribed spacer 1, 5.8S ribosomal RNA gene, and internal transcribed spacer 2, complete sequence; and large subunit ribosomal RNA gene, partial sequence
GAGTAAAGTCGTAACAAGGTTTCCGTAGGTGAACCTGCGGAAGGATCATTATTGAATATTCTTGATGGGTTGTTGCTGGCTCTCCGGGGCATGTGCACACTTGTCTTGACTTTATTCGTCCACCTGTGCACCTTTTGTAGTCTTGGGGGTTGAGAGCGGTCGACTATCGGATGGCTATGGCCTTTCCGGACGTGAGGATTGCTGAGTGCGAAAGCATACAGCTCTTCTCAAATGACTTGCCAAACCTCTCCCTCGAGTACTATGTATTCATATACCACATAGTATGTTGTAGAATGTGATCAATGGGCCTATGTGCCTATAATAATGATATACAACTTTCAGCAACGGATCTCTTGGCTCTCGCATCGATGAAGAACGCAGCGAAATGCGATAAGTAATGTGAATTGCAGAATTCAGTGAATCATCGAATCTTTGAACGCACCTTGCGCTCCTTGGTATTCCGAGGAGCATGCCTGTTTGAGTGTCATTAAATTCTCAACCCCTCCAGCTTTTGCGAGTTGTGATGGGGCTTGGATCTGGGAGTTTGCGGGTCTTTATCAATAAAGGTCAGCTCTCCTGAAATGCATTAGCGGAACCGTTTGCAGTCCCGTCACTAGTGTGATAATTATCTACACTGTTGATGATTGCTCTCTGACTAGTTCAGCTGCTAATCGTCCACTATGGACAACACTTAATGAACTTCTTGACCTCAAATCAGGTAGGACTACCCGCTGAACTTA
>MZ426533.1 Bovista sp. voucher HKAS115057 small subunit ribosomal RNA gene, partial sequence; internal transcribed spacer 1, 5.8S ribosomal RNA gene, and internal transcribed spacer 2, complete sequence; and large subunit ribosomal RNA gene, partial sequence
GTAAAAGTCGTAACAAGGTTTCCGTAGGTGAACCTGCGGAAGGATCATTATTGAATATTCTTGATGGGTTGTAGCTGGCTCTTTGGAGCATGTGCACGCCTGTCTTGACTTAATTCATCCACCTGTGCACTTTTTGTAGTCTTGGAGGTTGAGAGCGGTCGACTATCGGATGGCTGTTATGGCCTTTCCGGATGTGAGGAATTGCTGAGTGCGAAAGCATACAGCTCTTCTCAAATCGACTTGCAATACCTCTCCTTCAAGTACTATGTATTCATATACCACATAGTATGTTGTAGAATGTGATCAATGGGCTTATGTGCCTATAATAATCATATACAACTTTCAGCAACGGATCTCTTGGCTCTCGCATCGATGAAGAACGCAGCGAAATGCGATAAGTAATGTGAATTGCAGAATTCAGTGAATCATCGAATCTTTGAACGCACCTTGCGCTCCTTGGTATTCCGAGGAGCATGCCTGTTTGAGTGTCATTAAATTCTCAACCCCTCCAGCTTTTGCGAGCTGCGATGGGGCTTGGATGTTGGGTTTGCGGGCCTTTATTAATAGAGGTCGGCTCTCCTGAAATGCATTAGCGGAACCGTTTGCAGTCCCGTCACTAGTGTGATAATTATCTACACTGTGATGATTGCTCTCTGACTAGTTCAGCTGCTAATCGTCCACTTTCGGACAATACTTAATGAACTTCTTGACCTCAAATCAGGTAGGACTACCCGCTGAACTTA
>MZ426534.1 Bovista sp. voucher HKAS115058 small subunit ribosomal RNA gene, partial sequence; internal transcribed spacer 1, 5.8S ribosomal RNA gene, and internal transcribed spacer 2, complete sequence; and large subunit ribosomal RNA gene, partial sequence
AGGAAGTAAAAGTCGTAACAAGGTTTCCGTAGGTGAACCTGCGGAAGGATCATTATTGAATATTCTTGATGGGTTGTAGCTGGCTCTTTGGAGCATGTGCACGCCTGTCTTGACTTAATTCATCCACCTGTGCACTTTTTGTAGTCTTGGAGGTTGAGAGCGGTCGACTATCGGATGGCTGTTATGGCCTTTCCGGATGTGAGGAATTGCTGAGTGCGAAAGCATACAGCTCTTCTCAAATCGACTTGCAATACCTCTCCTTCAAGTACTATGTATTCATATACCACATAGTATGTTGTAGAATGTGATCAATGGGCTTATGTGCCTATAATAATCATATACAACTTTCAGCAACGGATCTCTTGGCTCTCGCATCGATGAAGAACGCAGCGAAATGCGATAAGTAATGTGAATTGCAGAATTCAGTGAATCATCGAATCTTTGAACGCACCTTGCGCTCCTTGGTATTCCGAGGAGCATGCCTGTTTGAGTGTCATTAAATTCTCAACCCCTCCAGCTTTTGCGAGCTGCGATGGGGCTTGGATGTTGGGTTTGCGGGCCTTTATTAATAGAGGTCGGCTCTCCTGAAATGCATTAGCGGAACCGTTTGCAGTCCCGTCACTAGTGTGATAATTATCTACACTGTGATGATTGCTCTCTGACTAGTTCAGCTGCTAATCGTCCACTTTCGGACAATACTTAATGAACTTCTTGACCTCAAATCAGGTAGGACTACCCGCTGAACTTAAGCAT
>MZ426535.1 Gastropila sp. voucher HKAS115059 small subunit ribosomal RNA gene, partial sequence; internal transcribed spacer 1, 5.8S ribosomal RNA gene, and internal transcribed spacer 2, complete sequence; and large subunit ribosomal RNA gene, partial sequence
GTCGTAACAAGGTTTCCGTAGGTGAACCTGCGGAAGGATCATTATTGAATATTCTTGATGGGTTGTAGCTGGCTCTCCGGGGCATGTGCACACTTGTCTTGACTTTATTCGTCCACCTGTGCACCTTTTGTAGTCTTGGGGGTTGAGAGCAAGTCGACTATCGGATGGCTAAGGCCYTTCCGGACGTGAGGATTGCTGAGTGCGAAAGCATACAGCTCTTCTTAAATGACTTGTAATACCTCTCCCTCGAGTACTATGTATTCATATACCACATAGTATGTTGTAGAATGTGATCAATGGGCCTATGTGCCTATAATAATGATATACAACTTTCAGCAACGGATCTCTTGGCTCTCGCATCGATGAAGAACGCAGCGAAATGCGATAAGTAATGTGAATTGCAGAATTCAGTGAATCATCGAATCTTTGAACGCACCTTGCGCTCCTTGGTATTCCGAGGAGCATGCCTGTTTGAGTGTCATTAAATTCTCAACCCCTCCAGCTTTTGCGAGTTGTGATRGGGCTTGGATCTGGGAGTTTGCGGGTCTTTATCAATAAAGGTCAGCTCTCCTGAAATGCATTAGCGGAACCGTTTGCAGTCCCGTCACTAGTGTGATAATTATCTACACTGTGATGATTGCTCTCTGACTAGTTCAGCTGCTAATCGTCCACTACGGACAACACTTAATGAACTTCTTGACCTCAAATCAGGTAGGACTACCCGCTG
>PV549644.1 Lycoperdon sp. isolate C5 internal transcribed spacer 1, partial sequence; 5.8S ribosomal RNA gene and internal transcribed spacer 2, complete sequence; and large subunit ribosomal RNA gene, partial sequence
AGGAGCCTTTATTGATATTCTTGATGGGTTGTAGCTGGCTCTCCGGAGCATGTGCACACTTGTCTTGACTTTATTCATCCACCTGTGCACCTTTTGTAGTCTTGGGGGTTGAGAGCAGTCGACTATCGGATGGCTATGGCCTTTCCGGACGTGGGGAATGCTGAGTGCGAAAGCATACAGCTCTTCTCAAATGACTTGCAAAACCTCTCCCTCGAGTACTATGTATTCATATACCACATAGTATGTTGTAGAATGTGATCAATGGGATAATCATATACAACTTTCAGCAACGGATCTCTTGGCTCTCGCATCGATGAAGAACGCAGCGAAATGCGATAAGTAATGTGAATTGCAGAATTCAGTGAATCATCGAATCTTTGAACGCACCTTGCGCTCCTTGGTATTCCGAGGAGCATGCCTGTTTGAGTGTCATTAAATTCTCAACCCCTCCAGCTTTTGCGAGTTGTGATGGGGCTTGGATATGGGAGTTTGCGGGTCTTTATCAATAAAGGTCAGCTCTCCTGAAATGCATTAGCGGAACCGTTTGCAGTCCCGTCACTAGTGTGATAATTATCTACACTGTGATGATTGCTCTCTGACTAGTTCAGCTGCTAATCGTCCGCTATGGACAACACTTAATGAAATTCTTGACCTCAAATCAGGTAGGACTACCCGCTGAACTTAAGCATATCTAAAGCGGGGGGAAAAAAAGGTTATTTAT
>MZ426772.1 Lycoperdon sp. voucher HKAS114279 small subunit ribosomal RNA gene, partial sequence; internal transcribed spacer 1, 5.8S ribosomal RNA gene, and internal transcribed spacer 2, complete sequence; and large subunit ribosomal RNA gene, partial sequence
AGTAAAAGTCGTAACAAGGTTTCCGTAGGTGAACCTGCGGAAGGATCATTATTGAATATACTTGATGGGTTGTAGCTGGCTCTACGGGGCATGTGCACGCTTGTCTTGATGTTATTCATCCACCTGTGCACCTTTTGTAGTCTTGGGGAGTCTGAGCAAGTTGACTATCGGATTTGATTCCGGATGTGAGGATTGCTGGCATACAGCTCTTCTCTATTGACTTTCTCCCTCAAGTGCTATGTATTCATATACCACATAGTATGTTGTAGAATGTTGATCAATGGGTCTATGTACCTATAGTAATCATATACAACTTTCAGCAACGGATCTCTTGGCTCTCGCATCGATGAAGAACGCAGCGAAATGCGATAAGTAATGTGAATTGCAGAATTCAGTGAATCATCGAATCTTTGAACGCACCTTGCGCTCCTTGGTATTCCGAGGAGCATGCCTGTTTGAGTGTCATTAAATTCTCAACCCCTCTAGTTCTCTAGTTGGGGCTTGGATGTGGGAGTTTGCGGGTCCTTTATCACAAAGGTCAGCTCTCCTGAAATACATTAGCGGAACCGTTTGCAGTCCCCGTCACTAGTGTGATAATTATCTACACTGTGAATAGATTGCTCTCTGACTAGTTCAGCTGCTAATAGTCCACTATGGACAATGTTGAATGAACTTGTTGACCTCAAATCAGGTAGGACTACCCGCTGAACTTAACA
>PP727746.1 Calvatia rugosa voucher IAvH-TRI-MR086 internal transcribed spacer 1, partial sequence; 5.8S ribosomal RNA gene, complete sequence; and internal transcribed spacer 2, partial sequence
TGTAGCTGGCTCTTAGGAGCATGTGCACACTTGTCTTGACTCTATTCATCCACCTGTGCACCTTTTGTAGTCTTGGGAGTAGAGAGCAGTCAACTATCGGATGGCTTAATAGTCATTTCGGATGTGAGTAATGCTGAGTGTGAAAGCATACAGCTTTTCTCAAAGTGACTTGCAAACCTCTCTTTCAAGTCTATGTATTCATATACCACATAGTATGTTGTAGAATGTGATCAATGGGCCTTTGTGCCTATAATAATCATATACAACTTTCAGCAACGGATCTCTTGGCTCTCGCATCGATGAAGAACGCAGCGAAATGCGATAAGTAATGTGAATTGCAGAATTCAGTGAATCATCGAATCTTTGAACGCACCTTGCGCTCCTTGGTATTCCGAGGAGCATGCCTGTTTGAGTGTCATTAAATTCTCAATCCTTATGGCTTTTATAAGCTGTTAGGACTTGGAACTGGGAGTTTGCAGGCCTTGTAGAGGTCAGCTCTCCTGAAATACATTAGCGGAACAGTTTGCAGTCCCGTCACTGGTGTGATAATTATCTACACTGTGATGATTGCTCTCTGGTTGTTCAGCTACTAATTGTCCATTATTGGACACTACTTAATGAACCTCTGAC
>MZ426807.1 Lycoperdon sp. voucher HKAS114319 small subunit ribosomal RNA gene, partial sequence; internal transcribed spacer 1, 5.8S ribosomal RNA gene, and internal transcribed spacer 2, complete sequence; and large subunit ribosomal RNA gene, partial sequence
AGTAAAAGTCGTAACAAGGTTTCCGTAGGTGAACCTGCGGAAGGATCATTATTGAATATGCTTGATAGGTTGTAGCTGGCTCTTCGGAGTATGTGCACGCTTATCTTGACTTAATTCATCCACCTGTGCACCTTTTGTAGTCTTGGGGGTTGAGATCGGTCGACTATCGGATGGCCAAGGTCATTCCGGATGTGAGGAATGCTGAGTGCGAAAGCATACAGCTCTTCTCAAATGACTTGTCTTCCTCGAGTACTATGTATTCATATACCACATAGTATGTTGTAGAATGTGATCAATGGGTCTATGTACCTATAATAATCATATACAACTTTCAGCAACGGATCTCTTGGCTCTCGCATCGATGAAGAACGCAGCGAAATGCGATAAGTAATGTGAATTGCAGAATTCAGTGAATCATCGAATCTTTGAACGCACCTTGCGCTCCTTGGTATTCCGAGGAGCATGCCTGTTTGAGTGTCATTAAATTCTCAACCCCTCCAGCTTTTGCGAGTTGTGATGGGGCTTGGATATGGGGGCTTGCGGGTCTTTACTGATGTAAAGGTCAGCTCTCCTGAAATACATTAGCGGAACCGTTTGCAGTCCCGTCACTAGTGTGATAATTATCTACACTGTGATGGATTGCTCTCTGACTAGTTCAGCTGCTAATCGTCCGTTATGGACAATGTTTAATGAACTTCTTGACCTCAAATCAGGTAGGACTACCCGCTG
>MZ426816.1 Lycoperdon sp. voucher HKAS114329 small subunit ribosomal RNA gene, partial sequence; internal transcribed spacer 1, 5.8S ribosomal RNA gene, and internal transcribed spacer 2, complete sequence; and large subunit ribosomal RNA gene, partial sequence
TAAAAGTCGTAACAAGGTTTCCGTAGGTGAACCTGCGGAAGGATCATTATTGAATATTCTTGATGGGTTGTAGCTGGCTCTCCGGGGCATGTGCACACTTGTCTTGRCTTTATTCGTCCACCTGTGCACCTTTTGTAGTCTTGGGGGTTGAGAGCAGTCGACCATCGGATGGCTTATGGCTTTTCCGGACGTGAGGATTGCTGAGTGCGAAAGCATACAGCTCTTCTCAAATGACTTGCAAAACCTCTCCCTCGAGTACTATGTATTCATATACCACATAGTATGTTGTAGAATGTGATCAATGGGCCTATGTGCCTATAATAATAATATACAACTTTCAGCAACGGATCTCTTGGCTCTCGCATCGATGAAGAACGCAGCGAAATGCGATAAGTAATGTGAATTGCAGAATTCAGTGAATCATCGAATCTTTGAACGCACCTTGCGCTCCTTGGTATTCCGAGGAGCATGCCTGTTTGAGTGTCATTAAATTCTCAACCCCTCCAGCTTTTGCGAGTTGTGATGGGGCTTGGATCTGGGAGTTTGCGGGTCTTTATCAATAAAGGTCAGCTCTCCTGAAATGCATTAGCGGAACCGTTTGCAGTCCCGTCACTAGTGTGATAATTATCTACACTGTGATGATTGCTCTCTGACTAGTTCAGCTGCTAATCGTCCACTATGGACAACACTTAATGAACTTCTTGACCTCAAATCAGGTAGGACTACCCGCTGAACTTAAGC
>MZ426819.1 Bovista sp. voucher HKAS114332 small subunit ribosomal RNA gene, partial sequence; internal transcribed spacer 1, 5.8S ribosomal RNA gene, and internal transcribed spacer 2, complete sequence; and large subunit ribosomal RNA gene, partial sequence
AAAAGTCGTAACAAGGTTTCCGTAGGTGAACCTGCGGAAGGATCATTATTGAATATTCTTGATGGGTTGTAGCTGGCTCTTCGGAGTATGTGCACGCCTGTCTTGACTTTATTCGTCCACCTGTGCACCTTTTGTAGTCTTGTGGGTTGAGAGCAGTCAGCTATCGGACAGCTATTACAGCCGTTCCGGATGTGAGGAGTGCTGAGTGCGAAAGCATAAGCTCTTTTCAAACGACTTGCAATACCTCTCCCTCAAGTACTATGTATTCATATACCACTAGTATGTTGTCGAATGTGATCAATGGGCTTCTGTGCCTATAATAATCATATACAACTTTCAGCAACGGATCTCTTGGCTCTCGCATCGATGAAGAACGCAGCGAAATGCGATAAGTAATGTGAATTGCAGAATTCAGTGAATCATCGAATCTTTGAACGCACCTTGCGCTCCTTGGTATTCCGAGGAGCATGCCTGTTTGAGTGTCATTAAATTCTCAACCCTCCAGCTTTTGCGAGTTGTGATGGGCTTGGATATGGGGGTTTGCGGGCCTTTTTTAAGAGGTCGGCTCTCCTGAAATACATTAGCGGAACCGTTTGCAGTCCCGTCACTAGTGTGATAATTATCTACACTGTGATGATTGCTCTCTGACTAGTTCAGCTGCTAATAGTCCCTTGTTGGACAATGTTTAATGAACTTCTTGACCTCAAATCAGGTAGGACTACCCGCTGAACT
>MZ426846.1 Bovista sp. voucher HKAS114364 small subunit ribosomal RNA gene, partial sequence; internal transcribed spacer 1, 5.8S ribosomal RNA gene, and internal transcribed spacer 2, complete sequence; and large subunit ribosomal RNA gene, partial sequence
GGAAGTAAAAGTCGTAACAAGGTTTCCGTAGGTGAACCTGCGGAAGGATCATTATTGAATATTCTTGATGGGTTGTAGCTGGCTCTTCGGGGCATGTGCACGCCTGTCTTGACTTTATTCATCCACCTGTGCACTTTTTGTAGTCTTGGAGGTTGAGAGCGGTCGACTATCGGATAGCTGTTATGGCCTTTCCGGATGTGAGGAATTGCTGAGTGCAAAAGCATACAGCTCTTCTCAAAACGACTTGCAATACCTCTCCTTCAAGTACTATGTATTCATATACCACATAGTATGTTGTAGAATGTGATCAATGGGCTTATGTGCCTATAATAATCATATACAACTTTCAGCAACGGATCTCTTGGCTCTCGCATCGATGAAGAACGCAGCGAAATGCGATAAGTAATGTGAATTGCAGAATTCAGTGAATCATCGAATCTTTGAACGCACCTTGCGCTCCTTGGTATTCCGAGGAGCATGCCTGTTTGAGTGTCATTAAATTCTCAACCCCTCTAGCTTTTGCGAGCTGTGATGGGGCTTGGATGTTGGGTTTGCGGGCCTTTATTACTAGAGGTCGGCTCTCCTGAAATGCATTAGCGGAACCGTTTGCAGTCCCGTCACTAGTGTGATAATTATCTACACTGTGATGATTGCTCTCTGACTAGTTCAGCTGCTAATCGTCCACTATCGGACAATATTTAATGAACTTCTTGACCTCAAATCAGGTAGGACTACCCGCTGAACTTAA
>MZ426867.1 Bovistella sp. voucher HKAS114385 small subunit ribosomal RNA gene, partial sequence; internal transcribed spacer 1, 5.8S ribosomal RNA gene, and internal transcribed spacer 2, complete sequence; and large subunit ribosomal RNA gene, partial sequence
TCCGTAGGTGAACCTGCGGAAGGATCATTATTGAATATTCTTGATGGGTTGTAGCTGGCTCTTCGGGGCATGTGCACACTTGTCTTGACTTTATTCATCCACCTGTGCACCTTTTGTAGTCTTGGGGGTTGAGAGCAGTCGATTATCGGATGGCTACGGCCTTTCCGGATGTGAGGAATGCTGAGTGCGAAAGCATACAGCTCTTCTCAAATGACTTGCAAAACCTCTCCCTCGAGTACTATGTATTCATATACCACATCGTATGTTGTAGAATGTGATCAATGGGCCTATGTGCCTATAAAAATTATATACAACTTTCAGCAACGGATCTCTTGGCTCTCGCATCGATGAAGAACGCAGCGAAATGCGATAAGTAATGTGAATTGCAGAATTCAGTGAATCATCGAATCTTTGAACGCACCTTGCGCTCCTTGGTATTCCGAGGAGCATGCCTGTTTGAGTGTCATTAAATTCTCAACCCCTCCAGCTTTTGTGAGTTGTGATGGGGCTTGGATATGGGAGTTTGCGGGTCTTTATCAATAAAGGTCAGCTCTCCTGAAATACATTAGCGGAACCGTTTGCAGTCCCGTCACTAGTGTGATAATTATCTACACTGTGATGATTGCTCTCTGGCTAGTTCAGCTGCTAATCGTCCACTATGGACAACACTTAATGAACTTCTTGACCTCAAATCAGGTAGGACTACCCGC
>MZ426872.1 Bovistella sp. voucher HKAS114391 small subunit ribosomal RNA gene, partial sequence; internal transcribed spacer 1, 5.8S ribosomal RNA gene, and internal transcribed spacer 2, complete sequence; and large subunit ribosomal RNA gene, partial sequence
AGAAGTAAAAGTCGTAACAAGGTTTCCGTAGGTGAACCTGCGGAAGGATCATTATTGAATATTCTTGATGGGTTGTAGCTGGCTCTTCGGGGCATGTGCACACTTGTCTTGACTTTATTCATCCACCTGTGCACCTTTTGTAGTCTTGGGGGTTGAGAGCAGTCGACTATCGGATGGCTATGGCCTTTCCGGACGTGAGGAATGCTGAGTGCGAAAGCATACAGCTCTTCTCAAATGACTTGCAAAACCTCTCCCTCGAGTACTATGTATTCATATACCACATCGTATGTTGTAGAATGTGATCAATGGGCCTATGTGCCTATAAAAATCATATACAACTTTCAGCAACGGATCTCTTGGCTCTCGCATCGATGAAGAACGCAGCGAAATGCGATAAGTAATGTGAATTGCAGAATTCAGTGAATCATCGAATCTTTGAACGCACCTTGCGCTCCTTGGTATTCCGAGGAGCATGCCTGTTTGAGTGTCATTAAATTCTCAACCCCTCYAGCTTTTGCGAGTTGTGATGGGGCTTGGATATGGGAGTTTGCGGGTCTTTATCAATAAAGGTCAGCTCTCCTGAAATACATTAGCGGAACCGTTTGCAGTCCCGTCACTAGTGTGATAATTATCTACACTGTGATGATTGCTCTCTGACTAGTTCAGCTGCTAATCGTCCACTATGGACAACACTTAATGAACTTCTTGACCTCAAATCAGGTAGGACTACCCGCT
>MZ426874.1 Bovista sp. voucher HKAS114393 small subunit ribosomal RNA gene, partial sequence; internal transcribed spacer 1, 5.8S ribosomal RNA gene, and internal transcribed spacer 2, complete sequence; and large subunit ribosomal RNA gene, partial sequence
AAGTAAAAGTCGTAACAAGGTTTCCGTAGGTGAACCTGCGGAAGGATCATTATTGAATATTCTTGATGGGTTGTAGCTGGCTCTTCGGGGCATGTGCACGCCTGTCTTGACTTTATTCATCCACCTGTGCACTTTTTGTAGTCTTGGAGGTTGAGAGCGGTCGACTATCGGATAGCTGTTATGGCCTTTCCGGATGTGAGGAATTGCTGAGTGCAAAAGCATACAGCTCTTCTCAAAACGACTTGCAATACCTCTCCTTCAAGTACTATGTATTCATATACCACATAGTATGTTGTAGAATGTGATCAATGGGCTTATGTGCCTATAATAATCATATACAACTTTCAGCAACGGATCTCTTGGCTCTCGCATCGATGAAGAACGCAGCGAAATGCGATAAGTAATGTGAATTGCAGAATTCAGTGAATCATCGAATCTTTGAACGCACCTTGCGCTCCTTGGTATTCCGAGGAGCATGCCTGTTTGAGTGTCATTAAATTCTCAACCCCTCTAGCTTTTGCGAGCTGTGATGGGGCTTGGATGTTGGGTTTGCGGGCCTTTATTACTAGAGGTCGGCTCTCCTGAAATGCATTAGCGGAACCGTTTGCAGTCCCGTCACTAGTGTGATAATTATCTACACTGTGATGATTGCTCTCTGACTAGTTCAGCTGCTAATCGTCCACTATCGGACAATATTTAATGAACTTCTTGACCTCAAATCAGGTAGGACTACCCGCTGAACTTAAGCATA
>MZ426875.1 Bovista sp. voucher HKAS114394 small subunit ribosomal RNA gene, partial sequence; internal transcribed spacer 1, 5.8S ribosomal RNA gene, and internal transcribed spacer 2, complete sequence; and large subunit ribosomal RNA gene, partial sequence
AAGTAAAAGTCGTAACAAGGTTTCCGTAGGTGAACCTGCGGAAGGATCATTATTGAATATTCTTGATGGGTTGTAGCTGGCTCTTCGGGGCATGTGCACGCCTGTCTTGACTTTATTCATCCACCTGTGCACTTTTTGTAGTCTTGGAGGTTGAGAGCGGTCGACTATCGGATAGCTGTTATGGCCTTTCCGGATGTGAGGAATTGCTGAGTGCAAAAGCATACAGCTCTTCTCAAAACGACTTGCAATACCTCTCCTTCAAGTACTATGTATTCATATACCACATAGTATGTTGTAGAATGTGATCAATGGGCTTATGTGCCTATAATAATCATATACAACTTTCAGCAACGGATCTCTTGGCTCTCGCATCGATGAAGAACGCAGCGAAATGCGATAAGTAATGTGAATTGCAGAATTCAGTGAATCATCGAATCTTTGAACGCACCTTGCGCTCCTTGGTATTCCGAGGAGCATGCCTGTTTGAGTGTCATTAAATTCTCAACCCCTCTAGCTTTTGCGAGCTGTGATGGGGCTTGGATGTTGGGTTTGCGGGCCTTTATTACTAGAGGTCGGCTCTCCTGAAATGCATTAGCGGAACCGTTTGCAGTCCCGTCACTAGTGTGATAATTATCTACACTGTGATGATTGCTCTCTGACTAGTTCAGCTGCTAATCGTCCACTATCGGACAATATTTAATGAACTTCTTGACCTCAAATCAGGTAGGACTACCCGCTGAACTTAAGCATA
>MZ426885.1 Bovistella sp. voucher HKAS114404 internal transcribed spacer 1, partial sequence; 5.8S ribosomal RNA gene and internal transcribed spacer 2, complete sequence; and large subunit ribosomal RNA gene, partial sequence
TTGATGGGTTGTAGCTGGCTCTTCGGGGCATGTGCACACTTGTCTTGACTTTATTCATCCACCTGTGCACCTTTTGTAGTCTTGGGGGTTGAGAGCAGTCGACTATCGGATGGCTATGGCCTTTCCGGACGTGAGGAATGCTGAGTGCGAAAGCATACAGCTCTTCTCAAATGACTTGCAAAACCTCTCCCTCGAGTACTATGTATTCATATACCACATCGTATGTTGTAGAATGTGATCAATGGGCCTATGTGCCTATAAAAATCATATACAACTTTCAGCAACGGATCTCTTGGCTCTCGCATCGATGAAGAACGCAGCGAAATGCGATAAGTAATGTGAATTGCAGAATTCAGTGAATCATCGAATCTTTGAACGCACCTTGCGCTCCTTGGTATTCCGAGGAGCATGCCTGTTTGAGTGTCATTAAATTCTCAACCCCTCTAGCTTTTGCGAGTTGTGATGGGGCTTGGATATGGGAGTTTGCGGGTCTTTATCAATAAAGGTCAGCTCTCCTGAAATACATTAGCGGAACCGTTTGCAGTCCCGTCACTAGTGTGATAATTATCTACACTGTGATGATTGCTCTCTGACTAGTTCAGCTGCTAATCGTCCACTATGGACAACACTTAATGAACTTCTTGACCTCAAATCAGGTAGGACTACCCGCTGAACTTA
>MZ426893.1 Lycoperdon sp. voucher HKAS114413 small subunit ribosomal RNA gene, partial sequence; internal transcribed spacer 1, 5.8S ribosomal RNA gene, and internal transcribed spacer 2, complete sequence; and large subunit ribosomal RNA gene, partial sequence
GTAACAAGGTTTCCGTAGGTGAACCTGCGGAAAGGATCATTATTGAATATGCTTGATGGGTTGTAGCTGGCTCTTCGGGGCATGTGCACACTTGTCTTGACTTAATTCATCCACCTGTGCACATTTTGTAGTCTTGGGGGTTGAGAGCAGTCGACTATCGGATGGCTATGGCTTTTCCGGATGTGAGGAATGCTGAGTGCGAAAGCATACAGCTCTTCTCAAATGACTTGCAAAACCTCTCCCTCGAGTACTATGTATTCATATACCACATAGTATGTTGTAGAATGTGATCAATGGGCCTATGTGCCTATAATAATCATATACAACTTTCAGCAACGGATCTCTTGGCTCTCGCATCGATGAAGAACGCAGCGAAATGCGATAAGTAATGTGAATTGCAGAATTCAGTGAATCATCGAATCTTTGAACGCACCTTGCGCTCCTTGGTATTCCGAGGAGCATGCCTGTTTGAGTGTCATTAAATTCTCAACCCCTCCAGCTTTTGCGAGTTGTGATGGGGCTTGGATGTGGGAGTTTGCGGGTCTTTATTCAATAAAGGTCAGCTCTCCTGAAATGCATTAGCGGAACCGTTTGCAGTCCCGTCACTAGTGTGATAATTATCTACACTGTGATGGATTGCTCTCTGACTAGTTCAGCTGCTAATCGTCCACTATGGACAACACTTTAATGAACTTCTTGACCTCAAATCAGGTAGGACTACCCGCT
>MZ426920.1 Bovista sp. voucher HKAS114441 small subunit ribosomal RNA gene, partial sequence; internal transcribed spacer 1, 5.8S ribosomal RNA gene, and internal transcribed spacer 2, complete sequence; and large subunit ribosomal RNA gene, partial sequence
AAGTAAAAGTCGTAACAAGGTTTCCGTAGGTGAACCTGCGGAAGGATCATTATTGAATATTCTTGATGGGTTGTAGCTGGCTCTTCGGGGCATGTGCACGCCTGTCTTGACTTAATTCATCCACCTGTGCACTTTTTGTAGTCTTGGAGGTTGAGAGCGGTCGACTATCGGATGGCTGTTATGGCCTTTCCGGATGTGAGGAATTGCTGAGTGCGAAAGCATACAGCTCTTCTCAAAACGACTTGCAATACCTCTCCTTCAAGTACTATGTATTCATATACCACATAGTATGTTGTAGAATGTGATCAATGGGCTTATGTGCCTATAATAATCATATACAACTTTCAGCAACGGATCTCTTGGCTCTCGCATCGATGAAGAACGCAGCGAAATGCGATAAGTAATGTGAATTGCAGAATTCAGTGAATCATCGAATCTTTGAACGCACCTTGCGCTCCTTGGTATTCCGAGGAGCATGCCTGTTTGAGTGTCATTAAATTCTCAACCCCTCTAGCTTTTGCGAGCTACGATGGGGCTTGGATGTTGGGTTTGCGGGCCTTTATTAATAGAGGTCGGCTCTCCTGAAATGCATTAGCGGAACCGTTTGCAGTCCCGTCACTAGTGTGATAATTATCTACACTGTGATGATTGCTCTCTGACTAGTTCAGCTGCTAATCGTCCACTGTCGGACAATATTTAATGAACTTCTTGACCTCAAATCAGGTAGGACTACCCGCT
>PV534583.1 Lycoperdon sp. 'PNW01' isolate OMDL iNat # 226080214 small subunit ribosomal RNA gene, partial sequence; internal transcribed spacer 1, 5.8S ribosomal RNA gene, and internal transcribed spacer 2, complete sequence; and large subunit ribosomal RNA gene, partial sequence
GTCGTAACAAGGTTTCCGTAGGTGAACCTGCGGAAGGATCATTATTGAATATTCTTGATGGGTTGTAGCTGGCTCTCCGGGGCATGTGCACACTTGTCTTGACTTTATTCGTCCACCTGTGCACCTTTTGTAGTCTTGGGGGTTGAGAGCAAGTCGACTATCGGATGGCTATGGCCTTTCCGGACGTGAGGATTGCTGAGTGCGAAAGCATACAGCTCTTCTCAAATGACTTGTAAAACCTCTCCCTCGAGTACTATGTATTCATATACCACATAGTATGTTGTAGAATGTGATCAATGGGCCTATGTGCCTATAATAATAATATACAACTTTCAGCAACGGATCTCTTGGCTCTCGCATCGATGAAGAACGCAGCGAAATGCGATAAGTAATGTGAATTGCAGAATTCAGTGAATCATCGAATCTTTGAACGCACCTTGCGCTCCTTGGTATTCCGAGGAGCATGCCTGTTTGAGTGTCATTAAATTCTCAACCCCTCCAGCTTTTGCGAGTTGTGATGGGGCTTGGATCTGGGAGTTTGCGGGTCTTTATCAATAAAGGTCAGCTCTCCTGAAATGCATTAGCGGAACCGTTTGCAGTCCCGTCACTAGTGTGATAATTATCTACACTGTGATGATTGCTCTCTGACTAGTTCAGCTGCTAATCGTCCACTATGGACAACACTTAATGAAATTCTTGACCTCAAATCAGGTAGGACTACCCGCTGAACTT
>PV534648.1 Utraria excipuliformis isolate OMDL iNat # 184087977 small subunit ribosomal RNA gene, partial sequence; internal transcribed spacer 1, 5.8S ribosomal RNA gene, and internal transcribed spacer 2, complete sequence; and large subunit ribosomal RNA gene, partial sequence
AAGTCGTAACAAGGTTTCCGTAGGTGAACCTGCGGAAGGATCATTATTGAATATTCTTGATGGGTTGTAGCTGGCTCTCCGGGGCATGTGCACACTTGTCTTGACTTTATTCGTCCACCTGTGCACCTTTTGTAGTCTTGGGGGTTGAGAGCAAGTCGACTATCGGATGGCTAAGGCCTTTCCGGACGTGAGGATTGCTGAGTGCGAAAGCATACAGCTCTTCTTAAATGACTTGTAATACCTCTCCCTCGAGTACTATGTATTCATATACCACATAGTATGTTGTAGAATGTGATCAATGGGCCTATGTGCCTATAATAATGATATACAACTTTCAGCAACGGATCTCTTGGCTCTCGCATCGATGAAGAACGCAGCGAAATGCGATAAGTAATGTGAATTGCAGAATTCAGTGAATCATCGAATCTTTGAACGCACCTTGCGCTCCTTGGTATTCCGAGGAGCATGCCTGTTTGAGTGTCATTAAATTCTCAACCCCTCCAGCTTTTGCGAGTTGTGATGGGGCTTGGATCTGGGAGTTTGCGGGTCTTTATCAATAAAGGTCAGCTCTCCTGAAATGCATTAGCGGAACCGTTTGCAGTCCCGTCACTAGTGTGATAATTATCTACACTGTGATGATTGCTCTCTGACTAGTTCAGCTGCTAATCGTCCACTACGGACAACAATTAATGAACTTCTTGACCTCAAATCAGGTAGGACTACCCGCTGAACTTAA
>PV534693.1 Utraria umbrina isolate OMDL iNat # 182993537 small subunit ribosomal RNA gene, partial sequence; internal transcribed spacer 1, 5.8S ribosomal RNA gene, and internal transcribed spacer 2, complete sequence; and large subunit ribosomal RNA gene, partial sequence
GAAAAGTCGTAACAAGGTTTCCGTAGGTGAACCTGCGGAAGGATCATTATTGAATATTCTTGATGGGTTGTAGCTGGCTCTCCGGGGCATGTGCACACTTGTCTTGACTTAATTCATCCACCTGTGCACCTTTTGTAGTCTTGGGGGTTGAAAGCAGTCGACTATCGGATGGCTATAATAGCCTTTCGGACGTGAGGAATGCTGAGTGCGAAAGCATACAGCTCTTCTCAAATGACTACTCCTCTCCTTCAAGTACTATGTATTCATATACCACATAGTATGTCGTAGAATGTGATCAATGGGATAATCATATACAACTTTCAGCAACGGATCTCTTGGCTCTCGCATCGATGAAGAACGCAGCGAAATGCGATAAGTAATGTGAATTGCAGAATTCAGTGAATCATCGAATCTTTGAACGCACCTTGCGCTCCTTGGTATTCCGAGGAGCATGCCTGTTTGAGTGTCATTAAATTCTCAACCCCTCCAGCTTTTACGAGTTGTGATGGGGCTTGGATATGGGAGTTTGCGGGTCTTTATCAATAAAGGTCAGCTCTCCTGAAATACATTAGCGGAACCGTTTGCAGTCCCGTCACTAGTGTGATAATTATCTACACTGTGATGATTGCTCTCTGACTAGTTCAGCTGCTAATCGTCCACTATGGACAACACTTAATGAACTTCTTGACCTCAAATCAGGTAGGACTACCCGCTGAACTTAAT
>PV534698.1 Apioperdon pyriforme isolate OMDL iNat # 182409239 small subunit ribosomal RNA gene, partial sequence; internal transcribed spacer 1, 5.8S ribosomal RNA gene, and internal transcribed spacer 2, complete sequence; and large subunit ribosomal RNA gene, partial sequence
GAAAAGTCGTAACAAGGTTTCCGTAGGTGAACCTGCGGAAGGATCATTATTGAATATTCCTGATGAGTTGTAGCTGGCTCTTTGGAGCATGTGCACGCTTGTCTTGATCTTATTCATCCACCTGTGCACATTTTGTAGTCTTTTGGGCTGAGTCGAGTATCGGATGGATGTCTATCCGGATGTGAGGACTGCTGAGTGCGAAAGCATACGGCTCTTCTCTGTTTGACCTCACCCTTGAGTACTATGTATTCATATACCACATAGTATGTTGTAGAATGTGATCATTGGGCCTTTGTGCCTATAATAATCATATACAACTTTCAGCAACGGATCTCTTGGCTCTCGCATCGATGAAGAACGCAGCGAAATGCGATAAGTAATGTGAATTGCAGAATTCAGTGAATCATCGAATCTTTGAACGCACCTTGCGCTCCTTGGTATTCCGAGGAGCATGCCTGTTTGAGTGTCATTAAATTCTCAACCCCACTAGCTTTTGTGAGCTATGCTGGGGCTTGGATGTTGGGAGTTTGCGGGCCTTTACTAGGTCGGCTCTCCTGAAATACATTAGCGGAACCGTTTGCAGTCCCGTCACTAGTGTGATAATTATCTACACTGTGATGACTGCTCTCTGACTAGTTCAGCTGCTAATCGTCCACTGTGGACAATCATTAATGAACTTCTTGACCTCAAATCAGGTAGGACTACCCGCTGAACTTAAGCATATCAATAAGCGGAGGATATTCGAAGAGGCATATCAATAAGCGGAGGATATTCGAAGAG
>PV534705.1 Leptocaulis subumbrinus isolate OMDL iNat # 187004473 small subunit ribosomal RNA gene, partial sequence; internal transcribed spacer 1, 5.8S ribosomal RNA gene, and internal transcribed spacer 2, complete sequence; and large subunit ribosomal RNA gene, partial sequence
GAAAGTCGTAACAAGGTTTCCGTAGGTGAACCTGCGGAAGGATCATTATTGAATATTCTTGATGGGTTGTAGCTGGCTCTCCGGGGCATGTGCACACTTGTCTTGACTTAATTCATCCACCTGTGCACCTTTTGTAGTCTTGGGGGTTGAAAGCAGTCGACTATCGGATGGCTATAATAGCCTTTCGGACGTGAGGAATGCTGAGTGCGAAAGCATACAGCTCTTCTCAAATGACTACTCCTCTCCTTCAAGTACTATGTATTCATATACCACATAGTATGTCGTAGAATGTGATCAATGGGATAATCATATACAACTTTCAGCAACGGATCTCTTGGCTCTCGCATCGATGAAGAACGCAGCGAAATGCGATAAGTAATGTGAATTGCAGAATTCAGTGAATCATCGAATCTTTGAACGCACCTTGCGCTCCTTGGTATTCCGAGGAGCATGCCTGTTTGAGTGTCATTAAATTCTCAACCCCTCCAGCTTTTACGAGTTGTGATGGGGCTTGGATATGGGAGTTTGCGGGTCTTTATCAATAAAGGTCAGCTCTCCTGAAATACATTAGCGGAACCGTTTGCAGTCCCGTCACTAGTGTGATAATTATCTACACTGTGATGATTGCTCTCTGACTAGTTCAGCTGCTAATCGTCCACTATGGACAACACTTAATGAACTTCTTGACCTCAAATCAGGTAGGACTACCCGCTGAACTTAACTTAA
>PV491958.1 Disciseda sp. 'CA03' isolate CA FUNDIS iNaturalist # 254590708 small subunit ribosomal RNA gene, partial sequence; internal transcribed spacer 1, 5.8S ribosomal RNA gene, and internal transcribed spacer 2, complete sequence; and large subunit ribosomal RNA gene, partial sequence
GTCGTAACAAGGTTTCCGTAGGTGAACCTGCGGAAGGATCATTATTGAATATTCTTGATGGGTTGTAGCTGGCTCTTTGGAGCATGTGCACGCCTGTCTTGACTTAATTCATCCACCTGTGCACCTTTTGTAGTCTTGGGGGTTGAGTGCAGTCGACTGTCGGACGGCTATTGTAGTCTATCCGGATGTGAGGAATGCTGAGTGCGTAAGCATACGGCTCTCTTCAAAACGACTTGCAAACCCTCTCCCTCGAGTACTATGTATTCATACACCACGTAGTATGTTGTAGAATGTGATCAATGGGCCTCTGTGCCTATAATAATCATATACAACTTTCAGCAACGGATCTCTTGGCTCTCGCATCGATGAAGAACGCAGCGAAATGCGATAAGTAATGTGAATTGCAGAATTCAGTGAATCATCGAATCTTTGAACGCACCTTGCGCTCCTTGGTATTCCGAGGAGCATGCCTGTTTGAGTGTCATTAAATTCTCAACCCCTCCAGCTTTTGTGAGCTGTGACGGGGCTTGGATGTTGGGAGTTTGCGGGCCTGTAGAGGTCGGCTCTCCTGAAATGCATTAGCGGAACCGTTTGCAGTCCCGTCACTAGTGTGATAATTATCTACACTGTGATGATTGCTCTCTGGCTAGTTCAGCTACTAACTGTCCACTGTTGGACAACACTTAATGAACTTCTTGACCTCAAATCAGGTAGGACTACCCGCTGAACTT
>PV469539.1 Disciseda sp. 'cervina-CA01' isolate CA FUNDIS iNaturalist # 257437773 small subunit ribosomal RNA gene, partial sequence; internal transcribed spacer 1, 5.8S ribosomal RNA gene, and internal transcribed spacer 2, complete sequence; and large subunit ribosomal RNA gene, partial sequence
CTTGGTCATTTAGAGGAAGTAAAAGTCGTAACAAGGTTTCCGTAGGTGAACCTGCGGAAGGATCATTATCGAATATTCTTGATGGGTTGTAGCTGGCTCTTCGGAGCATGTGCACGCCTGTCTTGACTTTATTCATCCACCTGTGCACCTTTTGTAGTCTTGGGGGTTGAGTGCAGTCGACCGTCGGTTGGCTATTATGGTCTATCCGGATGTGAGGAATGCTGAGTGCGGAAGCATGCGGCTCTCTTCAAACCGACTTGCAGAACCTCTCCCTCGAGCACTATGTATTCATATACCACATAGTATGTCGTAGAATGTGATCAATGGGCCTTGTGCCTATAATAATCATATACAACTTTCAGCAACGGATCTCTTGGCTCTCGCATCGATGAAGAACGCAGCGAAATGCGATAAGTAATGTGAATTGCAGAATTCAGTGAATCATCGAATCTTTGAACGCACCTTGCGCTCCTTGGTATTCCGAGGAGCATGCCTGTTTGAGTGTCATTAAATTCTCAACCCCTCCAGCTTTTGCGAGCTGTGACGGGGCTTGGATGTTGGGGGTTTGCGGGCCTCTAGAGGTCGGCTCTCCTGAAATGCATTAGCGGAACCGTTTGCAGTCCCGTCACTAGTGTGATAATTATCTACACTGTGATGATTGCTCTCTGGCTAGTTCAGCTACTAACCGTCCACTGTTGGGACAACACTTAATGAACTTCTTGACCTCAAATCAGGTAGGACTACCCGCTGAACTTAAGCATATCAATAAGCGGAGGA
>PV469600.1 Lycoperdon sp. 'CA05' isolate CA FUNDIS iNaturalist # 255512323 small subunit ribosomal RNA gene, partial sequence; internal transcribed spacer 1, 5.8S ribosomal RNA gene, and internal transcribed spacer 2, complete sequence; and large subunit ribosomal RNA gene, partial sequence
CTTGGTCATTTAGAGGAAGTAAAAGTCGTAACAAGGTTTCCGTAGGTGAACCTGCGGAAGGATCATTATTGAATATTCTTGATGGGTTGTAGCTGGCTCTCCGGAGCATGTGCACACTTGTCTTGACTTTATTCGTCCACCTGTGCACCTTTTGTAGTCTTGGGGGTTGAGAGCAGTCAACTATCGGATATGGCTATGGCCTTTCCGGACGTGAGGATTTGCTGAGTGCGAAAGCATACAGCTCTTCTCAAATGACTTGCAAAACCTCTCCCTCGAGTACTATGTATTCATATACCACATAGTATGTTGTAGAATGTGATCAATGGGCCTATGTGCCTATAATAATGAAATACAACTTTCAGCAACGGATCTCTTGGCTCTCGCATCGATGAAGAACGCAGCGAAATGCGATAAGTAATGTGAATTGCAGAATTCAGTGAATCATCGAATCTTTGAACGCACCTTGCGCTCCTTGGTATTCCGAGGAGCATGCCTGTTTGAGTGTCATTAAATTCTCAACCCCTCCAGCTTTTGCGAGTTGTGATGGGGCTTGGATCTGGGAGTTTGCGGGTCTTTATCAATAAAGGTCAGCTCTCCTGAAATGCATTAGCGGAACCGTTTGCAGTCCCGTCACTAGTGTGATAATTATCTACACTGTGATGATTGCTCTCTGACTAGTTCAGCTGCTAATCGTCCACTATGGACAACACTTAATGAACTTCTTGACCTCAAATCAGGTAGGACTACCCGCTGAACTTAAGCATATCAATAAGCGGAGGA
>PV470163.1 Lycoperdon sp. 'PNW01' isolate CA FUNDIS iNaturalist # 242138997 small subunit ribosomal RNA gene, partial sequence; internal transcribed spacer 1, 5.8S ribosomal RNA gene, and internal transcribed spacer 2, complete sequence; and large subunit ribosomal RNA gene, partial sequence
GTCGTAACAAGGTTTCCGTAGGTGAACCTGCGGAAGGATCATTATTGAATATTCTTGATGGGTTGTAGCTGGCTCTCCGGGGCATGTGCACACTTGTCTTGACTTTATTCGTCCACCTGTGCACCTTTTGTAGTCTTGGGGGTTGAGAGCAAGTCGACTATCGGATGGCTATGGCCTTTCCGGACGTGAGGATTGCTGAGTGCGAAAGCATACAGCTCTTCTCAAATGACTTGTAAAACCTCTCCCTCGAGTACTATGTATTCATATACCACATAGTATGTTGTAGAATGTGATCAATGGGCCTATGTGCCTATAATAATAATATACAACTTTCAGCAACGGATCTCTTGGCTCTCGCATCGATGAAGAACGCAGCGAAATGCGATAAGTAATGTGAATTGCAGAATTCAGTGAATCATCGAATCTTTGAACGCACCTTGCGCTCCTTGGTATTCCGAGGAGCATGCCTGTTTGAGTGTCATTAAATTCTCAACCCCTCCAGCTTTTGCGAGTTGTGATGGGGCTTGGATCTGGGAGTTTGCGGGTCTTTATCAATAAAGGTCAGCTCTCCTGAAATGCATTAGCGGAACCGTTTGCAGTCCCGTCACTAGTGTGATAATTATCTACACTGTGATGATTGCTCTCTGACTAGTTCAGCTGCTAATCGTCCACTATGGACAACACTTAATGAAATTCTTGACCTCAAATCAGGTAGGACTACCCGCTGAACTT
>PV426479.1 Apioperdon pyriforme isolate BIN-2 internal transcribed spacer 1, partial sequence; 5.8S ribosomal RNA gene and internal transcribed spacer 2, complete sequence; and large subunit ribosomal RNA gene, partial sequence
TTAGGATCATTATTGAATATTCCTGATGAGTTGTAGCTGGCTCTTTGGAGCATGTGCACGCTTGTCTTGATCTTATTCATCCACCTGTGCACATTTTGTAGTCTTTTGGGCTGAGTCGAGTATCGGATGGATGTCTATCCGGATGTGAGGACTGCTGAGTGCGAAAGCATACGGCTCTTCTCTGTTTGACCTCACCCTTGAGTACTATGTATTCATATACCACATAGTATGTTGTAGAATGTGATCATTGGGCCTTTGTGCCTATAATAATCATATACAACTTTCAGCAACGGATCTCTTGGCTCTCGCATCGATGAAGAACGCAGCGAAATGCGATAAGTAATGTGAATTGCAGAATTCAGTGAATCATCGAATCTTTGAACGCACCTTGCGCTCCTTGGTATTCCGAGGAGCATGCCTGTTTGAGTGTCATTAAATTCTCAACCCCACTAGCTTTTGTGAGCTATGCTGGGGCTTGGATGTTGGGAGTTTGCGGGCCTTTACTAGGTCGGCTCTCCTGAAATACATTAGCGGAACCGTTTGCAGTCCCGTCACTAGTGTGATAATTATCTACACTGTGATGACTGCTCTCTGACTAGTTCAGCTGCTAATCGTCCACTGTGGACAATCATTAATGAACTTCTTGACCTCAAATCAGGTAGGACTACCCGC
>PV423561.1 Lycoperdon sp. voucher OTA:75776 small subunit ribosomal RNA gene, partial sequence; internal transcribed spacer 1, 5.8S ribosomal RNA gene, and internal transcribed spacer 2, complete sequence; and large subunit ribosomal RNA gene, partial sequence
AAGTCGTAACAAGGTTTCCGTAGGTGAACCTGCGGAAGGATCATTATTGAATATGCTTGATAGGTTGTAGCTGGCTCTTCGGAGTATGTGCACGCTTATCTTGACTTATATCATCCACCTGTGCACCTTTTGTAGTCTTGGGGGTTGAGATCGGTCGACTATCGGAGTCAATCCGGATGTGAGGAATGCTGAGTGCGAAAGCATACAGCTCTTCTCAAATGACTTGTCTTCCTCGAGTACTATGTATTCATATACCACATAGTATGTTGTAGAATGTGATCAATGGGTCTATGTACCTATAATAATCATATACAACTTTCAGCAACGGATCTCTTGGCTCTCGCATCGATGAAGAACGCAGCGAAATGCGATAAGTAATGTGAATTGCAGAATTCAGTGAATCATCGAATCTTTGAACGCACCTTGCGCTCCTTGGTATTCCGAGGAGCATGCCTGTTTGAGTGTCATTAAATTCTCAACCCCTCCAGTTGTGATGGGGCTTGGATATGGGGGCTTGCGGGTCTTTACTGATGTAAAGGTCAGCTCTCCTGAAATACATTAGCGGAACCGTTTGCAGTCCCCGTCACTAGTGTGATAATTWTCTACGCTGTGATGGATTGCTCTCTGACTAGTTCAGCTGCTAATCGTCCGTTATGGACAATGTTTAATGAACTTCTTGACCTCAAATCAGGTAGGACTACCCGCTGAACTTAA
>PP454981.1 Calvatia craniiformis voucher 520625MF474-12 internal transcribed spacer 1, partial sequence; 5.8S ribosomal RNA gene and internal transcribed spacer 2, complete sequence; and large subunit ribosomal RNA gene, partial sequence
GATATTCTTGATGGGTTGTAGCTGGCTCTTAGGAGCATGTGCACGCTTGTCTTGATTTTATTCATCCACCTGTGCACCTTTTGTAGTCTTGGGGGTTGAGAGCGGTCAACTATCGGATGCCTATTGGTTATTCCGGATGTGGGGAATGCTGAGTGCGCAAGCATACAGCTTTTCTCAATGTGACTTGCAAACTTCTCCTTCAAGTCTATGTATTCATATACCACATAGTATGTTGTAGAATGTGATCAATGGGCCTTTGTGCCTATAACAATCATATACAACTTTCAGCAACGGATCTCTTGGCTCTCGCATCGATGAAGAACGCAGCGAAATGCGATAAGTAATGTGAATTGCAGAATTCAGTGAATCATCGAATCTTTGAACGCACCTTGCGCTCCTTGGTATTCCGAGGAGCATGCCTGTTTGAGTGTCATTAAATTCTCAACCCTTATAACTTTTGTGAGCTATTAGGGCTTGGAAATGGGAGTTTGCGGGCCTTATAGAGGTCAGCTCTCCTGAAATGCATTAGCGGAACTGTTTGCAGTCCCGTCACTAGTGTGATAATTATCTACGCTGTGATGACTGCTCTCTAGCTTGTTCAGCTGCTAATAGTCCATTGATCGGACAACTTAATGAAACTCTTGACCTCAAATCAGGTAGGATTACCCGCTGAACTTAAGCATA
>PP454982.1 Utraria excipuliformis voucher 520625MF689 internal transcribed spacer 1, partial sequence; 5.8S ribosomal RNA gene and internal transcribed spacer 2, complete sequence; and large subunit ribosomal RNA gene, partial sequence
GGCATGTGCACACTTGTCTTGACTTTATTCGTCCACCTGTGCACCTTTTGTAGTCTTGGGGGTTGAGAGCAAGTCGACTATCGGATGGCTAAGGCCTTTCCGGACGTGAGGATTGCTGAGTGCGAAAGCATACAGCTCTTCTTAAATGACTTGTAATACCTCTCCCTCGAGTACTATGTATTCATATACCACATAGTATGTTGTAGAATGTGATCAATGGGCCTATGTGCCTATAATAATGATATACAACTTTCAGCAACGGATCTCTTGGCTCTCGCATCGATGAAGAACGCAGCGAAATGCGATAAGTAATGTGAATTGCAGAATTCAGTGAATCATCGAATCTTTGAACGCACCTTGCGCTCCTTGGTATTCCGAGGAGCATGCCTGTTTGAGTGTCATTAAATTCTCAACCCCTCCAGCTTTTGCGAGTTGTGATGGGGCTTGGATCTGGGAGTTTGCGGGTCTTTATCAATAAAGGTCAGCTCTCCTGAAATGCATTAGCGGAACCGTTTGCAGTCCCGTCACTAGTGTGATAATTATCTACACTGTGATGATTGCTCTCTGACTAGTTCAGCTGCTAATCGTCCACTACGGACAACACTTAATGAACTTCTTGACCTCAAATCAGGTAGGACTACCCGCTGAACTTAAGCATAT
>PP454983.1 Lycoperdon caudatum voucher 520625MF269 internal transcribed spacer 1, partial sequence; 5.8S ribosomal RNA gene and internal transcribed spacer 2, complete sequence; and large subunit ribosomal RNA gene, partial sequence
GCACGCTTGTCTTGACTTTATTCATCCACCTGTGCACCCTTTGTAGTCTTGTGGGTTGAGAGCGGTCGACTATCGGATGGCTATGGCCATTCCGGATGTGAGGAATGCTGAGTGCGAAAGCATACAGCTCTTCTCTAATGACTTGCGAAACCACAAGTACTATGTATTCATATACCACATAGTATGTTGTAGAATGTGATCAGTGGGCCTATGTGCCTATAATAATGATATACAACTTTCAGCAACGGATCTCTTGGCTCTCGCATCGATGAAGAACGCAGCGAAATGCGATAAGTAATGTGAATTGCAGAATTCAGTGAATCATCGAATCTTTGAACGCACCTTGCGCTCCTTGGTATTCCGAGGAGCATGCCTGTTTGAGTGTCATTAAATTCTCAACCCCTTCAGTTGTGATGGGGCTTGGATGTGGGAGTTTGCGGGTCTTTATTAACAAAGGTCAGCTCTCCTGAAATACATTAGCGGAACCGTTTGCAGTCCCGTCACTAGTGTGATAATTATCTACACTGTGATGATTGCTCTCTGACTAGTTCAGCTGCTAATCGTCCACTATGGACAATGTTTAATGAACTTCTTGACCTCAAATCAGGTAGGACTACCCGCT
>PP454984.1 Fuscospina nigrescens voucher 520625MF343 internal transcribed spacer 1, partial sequence; 5.8S ribosomal RNA gene and internal transcribed spacer 2, complete sequence; and large subunit ribosomal RNA gene, partial sequence
GGCATGTGCACCTTGTCTTGACTTATTATCCACCTGTGCACCCTTTGTAGTCTTGGGGGTTGAGAGCAGTCGACTATCGGATGGCTATGGCTTTTCCGGACGTGAGGATTGCTGAGTGCGCAAGCATACAGCTTTTCTCAAATGACTTGCAAAACCTCTCTCTCGAGTGCTATGTATTCATATACCACATAGAATGTTGTCGAATGTGATCAATGGGCCTACGTGCCTATAATAATCATATACAACTTTCAGCAACGGATCTCTTGGCTCTCGCATCGATGAAGAACGCAGCGAAATGCGATAAGTAATGTGAATTGCAGAATTCAGTGAATCATCGAATCTTTGAACGCACCTTGCGCTCCTTGGTATTCCGAGGAGCATGCCTGTTTGAGTGTCATTAAATTCTCAACCCCTCCAGCTTTTGCGAGTTGTGATGGGGCTTGGATCTGGGAGTTTGCGGGTCTTTATCAATAAAGGTCAGCTCTCCTGAAATACATTAGCGGAACCGTTTGCAGTCCCGTCACTAGTGTGATAATTATCTACGCTGTGATGATTGCTCTCTGACTAGTTCAGCTGCTAATCGTCCACTATGGACAACACTTAATGAACTTCTTGACCTCAAATCAGGTAGGACTACCCGCTG
>PP455026.1 Lycoperdon perlatum voucher 520621MF060-6 internal transcribed spacer 1, partial sequence; 5.8S ribosomal RNA gene, complete sequence; and internal transcribed spacer 2, partial sequence
TGGCTCTTTGGAGTATGTGCACGCTTATCTTGACTTTATTCATCCACCTGTGCACCTTTTGTAGTCTCGGGTCGACTATCGGATGGCCAAGGTCATTCCGGATGTGAGGATTGCTGAGTGCGAAAGCATACAGCTCTTCTCTAATGACTCGAGTACTATGTATTCATATACGAGATAGTATGTTGTAGAATGTGATCAATGGGTCTATGTACCTATAATAATCATATACAACTTTCAGCAACGGATCTCTTGGCTCTCGCATCGATGAAGAACGCAGCGAAATGCGATAAGTAATGTGAATTGCAGAATTCAGTGAATCATCGAATCTTTGAACGCACCTTGCGCTCCTTGGTATTCCGAGGAGCATGCCTGTTTGAGTGTCATTAAATTCTCAACCCCTCCATTGTGATGGGGCTTGGATATGGGGGCTTGCGGGTCTTTATCAGTAAAGGTCAGCTCTCCTGAAATACATTAGCGGAACCGTTTGCAGTCCCGTCACTAGTGTGATAATTATCTACACTGTGATGATTGCTCTCTGAGTAGTTCAGCTGCTAATTGTCCGATTGGGGACAAGGTTTAATGAAGTTCTTGACCTC
>PV388647.1 Bovista pusilla isolate BB-236 small subunit ribosomal RNA gene, partial sequence; internal transcribed spacer 1, 5.8S ribosomal RNA gene, and internal transcribed spacer 2, complete sequence; and large subunit ribosomal RNA gene, partial sequence
GGAAGGATCATTATTGAATATTCTTGATGGGTTGTAGCTGGCTCTTTGGAGTATGTGCACGCCTGTCTTGACTTAATTCATCCACCTGTGCACTTTTTGTAGTCTTGGAGGTTGAGAGCGGTCGACTATCGGATGGCTGTTATGGCTTTTCCGGATGTGAGGATTTGCTGAGTGCAAAAGCATACAGCTCTTCTCTAAGTGACTTGCAATACCTCTCCTTCATGTACTATGTATTCATATACCACATAGTATGTTGTAGAATGTGATCAATGGGCTTATGCCTATAATAATCATATACAACTTTCAGCAACGGATCTCTTGGCTCTCGCATCGATGAAGAACGCAGCGAAATGCGATAAGTAATGTGAATTGCAGAATTCAGTGAATCATCGAATCTTTGAACGCACCTTGCGCTCCTTGGTATTCCGAGGAGCATGCCTGTTTGAGTGTCATTAAATTCTCAACCCCTCTAGCTTTTGCGAGCTGTGATGGGGCTTGGATGTTGGGTTTGCGGGCCTTTATTAATAGAGGTCGGCTCTCCTGAAATGCATTAGCGGAACCGTTTGCAGTCCCGTCACTAGTGTGATAATTATCTACACTGTGATGATTGCTCTCTGACTAGTTCAGCTGCTAATCGTCCCTTGTTGGACAATATATAATGAACTTCTTGACCTCAAATCAGGTAGGACTACCCGCTGAACTTAAGCATATCAATAAGCGGAGGAAAAGAAACTAACAAGGATTCCCCTAGTAACTGCGAGTGAAGCGGGAAAAGCTCAAATTTAAAATCTGGCGGTCTCTGGCCGTCCGAGTTGTAATCTAGAGAAGTGATGCCCGCGCTGGACCGTGTACAAGTCTCCTGGAATGGAGCGTCATAGAGGGTGAGAATCCCGTCTCTAACACGGACTACCAGGGCTTTGTGGTACGCTCTCAAAGAGTCGAGTTGTTTGGGAATGCAGCTCTAAATGGGTGGTAAATTCCATCTAAAGCTAAATATTGGCGAGAGACCGATAGCGAACAAGTACCGTGAGGGAAAGATGAAAAGAACTTTGGAAAGAGAGTTAAACAGTACGTGAAATTGCTGAAAGGGAAACGCTTGAAGTCAGTCGCGTTGGCCGGGAATCAGCCTCACTCTTGTGTGGTGTACTTTCTGGTTGACGGGTCAGCATCAATTTTGACCGCTGGAAAAAGGCTTAGGGAATGTGGCAGCTTCGGCTGTGTTATAGCCCTTTGTCACATACAGCGATTGGGATTGAGGAACTCAGCACGCCGCAAGGCCGGGTTTCGACCACGTTCGTGCTTAGGATGCTGGCATAATGGCTTTAAGCGACCCGTCTTGAAACACGGACCAAGGAGTCTAACATGCCTGCGAGTGTTTGGGTGGTAAACCCGAGCGCGTAATGAAAGTGAAAGTTGAGATCCCTGTCGTGGGGAGCATCGACGCCCGGACCTGAACTTTTGTGACGGATCCGCGGTAGAGCATGTATGTTGGGACCCGAAAGATGGTGAACTATGCCTGAATAGGGTGAAGCCAGAGGAAACTCTGGTGGAGGCTCGTAGCGATTCTGACGTGCAAATCGATCGTCAAATTTGGGTATAGGGGCGAAAGACTAATCGAACCATCTAGTAGCTGGTTCCTGC
>PV388648.1 Bovista pusilla isolate BB-219 small subunit ribosomal RNA gene, partial sequence; internal transcribed spacer 1, 5.8S ribosomal RNA gene, and internal transcribed spacer 2, complete sequence; and large subunit ribosomal RNA gene, partial sequence
GGAAGGATCATTATTGAATATTCTTGATGGGTTGTAGCTGGCTCTTTGGAGTATGTGCACGCCTGTCTTGACTTAATTCATCCACCTGTGCACTTTTTGTAGTCTTGGAGGTTGAGAGCGGTCGACTATCGGATGGCTGTTATGGCTTTTCCGGATGTGAGGATTTGCTGAGTGCAAAAGCATACAGCTCTTCTCTAAGTGACTTGCAATACCTCTCCTTCATGTACTATGTATTCATATACCACATAGTATGTTGTAGAATGTGATCAATGGGCTTATGCCTATAATAATCATATACAACTTTCAGCAACGGATCTCTTGGCTCTCGCATCGATGAAGAACGCAGCGAAATGCGATAAGTAATGTGAATTGCAGAATTCAGTGAATCATCGAATCTTTGAACGCACCTTGCGCTCCTTGGTATTCCGAGGAGCATGCCTGTTTGAGTGTCATTAAATTCTCAACCCCTCTAGCTTTTGCAAGCTGTGATGGGGCTTGGATGTTGGGTTTGCGGGCCTTTATTAATAGAGGTCGGCTCTCCTGAAATGCATTAGCGGAACCGTTTGCAGTCCCGTCACTAGTGTGATAATTATCTACACTGTGATGATTGCTCTCTGACTAGTTCAGCTGCTAATCGTCCCTTGTTGGACAATATATAATGAACTTCTTGACCTCAAATCAGGTAGGACTACCCGCTGAACTTAAGCATATCAATAAGCGGAGGAAAAGAAACTAACAAGGATTCCCCTAGTAACTGCGAGTGAAGCGGGAAAAGCTCAAATTTAAAATCTGGCGGTCTCTGGCCGTCCGAGTTGTAATCTAGAGAAGTAATGCCCGCGCTGGACCGTGTACAAGTCTCCTGGAATGGAGCGTCATAGAGGGTGAGAATCCCGTCTCTGACACGGACTACCAGGGCTTTGTGGTATGCTCTCAAAGAGTCGAGTTGTTTGGGAATGCAGCTCTAAATGGGTGGTAAATTCCATCTAAAGCTAAATATTGGCGAGAGACCGATAGCGAACAAGTACCGTGAGGGAAAGATGAAAAGAACTTTGGAAAGAGAGTTAAACAGTACGTGAAATTGCTGAAAGGGAAACGCTTGAAGTCAGTCGCGTTGGCCGGGAATCAGCCTCACTCTTGTGTGGTGTACTTTCTGGTTGACGGGTCAGCATCAATTTTGACCGCTGGAAAAAGGCTTAGGGAATGTGGCAGCTTAGGCTGTGTTATAGCCCTTTGTCACATACAGCGATTGGGATTGAGGAACTCAGCACGCCGCAAGGCCGGGTTTCGACCACGTTCGTGCTTAGGATGCTGGCATAATGGCTTTAAGCGACCCGTCTTGAAACACGGACCAAGGAGTCTAACATGCCTGCGAGTGTTTGGGTGGTAAACCCGAGCGCGTAATGAAAGTGAAAGTTGAGATCCCTGTCGTGGGGAGCATCGACGCCCGGACCTAAACTTTTGTGACGGATCCGCGGTAGAGCATGTATGTTGGGACCCGAAAGATGGTGAACTATGCCTGAATAGGGTGAAGCCAGAGGAAACTCTGGTGGAGGCTCGTAGCGATTCTGACGTGCAAATCGATCGTCAAATTTGGGTATAGGGGCGAAAGACTAATCGAACCATCTAGTAGCTGGTTCCTGC
>PV388662.1 Utraria excipuliformis isolate BB-223 small subunit ribosomal RNA gene, partial sequence; internal transcribed spacer 1, 5.8S ribosomal RNA gene, and internal transcribed spacer 2, complete sequence; and large subunit ribosomal RNA gene, partial sequence
GGAAGGATCATTATTGAATATTCTTGATGGGTTGTAGCTGGCTCTCCGGGGCATGTGCACACTTGTCTTGACTTTATTCGTCCACCTGTGCACCTTTTGTAGTCTTGGGGGTTGAGAGCAAGTCGACTATCGGATGGCTAAGGCCTTTCCGGACGTGAGGATTGCTGAGTGCGAAAGCATACAGCTCTTCTTAAATGACTTGTAATACCTCTCCCTCGAGTACTATGTATTCATATACCACATAGTATGTTGTAGAATGTGATCAATGGGCCTATGTGCCTATAATAATGATATACAACTTTCAGCAACGGATCTCTTGGCTCTCGCATCGATGAAGAACGCAGCGAAATGCGATAAGTAATGTGAATTGCAGAATTCAGTGAATCATCGAATCTTTGAACGCACCTTGCGCTCCTTGGTATTCCGAGGAGCATGCCTGTTTGAGTGTCATTAAATTCTCAACCCCTCCAGCTTTTGCGAGTTGTGATGGGGCTTGGATCTGGGAGTTTGCGGGTCTTTATCAATAAAGGTCAGCTCTCCTGAAATGCATTAGCGGAACCGTTTGCAGTCCCGTCACTAGTGTGATAATTATCTACACTGTGATGATTGCTCTCTGACTAGTTCAGCTGCTAATCGTCCACTACGGACAACACTTAATGAACTTCTTGACCTCAAATCAGGTAGGACTACCCGCTGAACTTAAGCATATCAATAAGCGGAGGAAAAGAAACTAACAAGGATTCCCCTAGTAACTGCGAGTGAAGCGGGAAAAGCTCAAATTTAAAATCTGGCGGTCTCTGGCCGTCCGAGTTGTAATCTAGAGAAGTGATGCCCGCGCTGGACCGTGTACAAGTCTCCTGGAATGGAGCGTCATAGAGGGTGAGAATCCCGTCTCTGACACGGACTACCAGGGCTTTGTGGTACGCTCTCAAAGAGTCGAGTTGTTTGGGAATGCAGCTCTAAATGGGTGGTAAATTCCATCTAAAGCTAAATATTGGCGAGAGACCGATAGCGAACAAGTACCGTGAGGGAAAGATGAAAAGAACTTTGGAAAGAGAGTTAAACAGTACGTGAAATTGCTGAAAGGGAAACGCTTGAAGTCAGTCGCGTTGGCCAGGAATCAGCCTCGCTCTTGCGTGGTGTACTTTCTGGTTGACGGGTCAGCATCAATTTTGACTGCTGGAAAAAGGCTTAGGGAATGTGGCAGCTTCGGCTGTGTTATAGCCCTTGGTCACATACAGCGGTTGGGATTGAGGAACTCAGCACGCCGCAAGGCCGGGTTTCGACCACGTTCGTGCTTAGGATGCTGGCATAATGGCTTTAAGCGACCCGTCTTGAAACACGGACCAAGGAGTCTAACATGCCTGCGAGTGTTTGGGTGGTAAACCCGAGCGCGTAATGAAAGTGAAAGTTGAGATCCCTGTCGTGGGGAGCATCGACGCCCGGACCTGAACTTTTGTGACGGATCCGCGGTAGAGCATGTATGTTGGGACCCGAAAGATGGTGAACTATGCCTGAATAGGGTGAAGCCAGAGGAAACTCTGGTGGAGGCTCGTAGCGATTCTGACGTGCAAATCGATCGTCAAATTTGGGTATAGGGGCGAAAGACTAATCGAACCATCTAGTAGCTGGTTCCTGC
>PV388691.1 Lycoperdon perlatum isolate BB-356 small subunit ribosomal RNA gene, partial sequence; internal transcribed spacer 1, 5.8S ribosomal RNA gene, and internal transcribed spacer 2, complete sequence; and large subunit ribosomal RNA gene, partial sequence
GGAAGGATCATTATTGAATATGCTTGATAGGTTGTAGCTGGCTCTTCGGAGTATGTGCACGCTTATCTTGACTTAATTCATCCACCTGTGCACCTTTTGTAGTCTTGGGGGTTGAGATCGGTCGACTATCGGATGGCCAAGGTCATTCCGGATGTGAGGAATGCTGAGTGCGAAAGCATACAGCTCTTCTCAAATGACTTGTCTTCCTCGAGTACTATGTATTCATATACCACATAGTATGTTGTAGAATGTGATCAATGGGTCTATGTACCTATAATAATCATATACAACTTTCAGCAACGGATCTCTTGGCTCTCGCATCGATGAAGAACGCAGCGAAATGCGATAAGTAATGTGAATTGCAGAATTCAGTGAATCATCGAATCTTTGAACGCACCTTGCGCTCCTTGGTATTCCGAGGAGCATGCCTGTTTGAGTGTCATTAAATTCTCAACCCCTCCAGCTTTTGCGAGTTGTGATGGGGCTTGGATATGGGGGCTTGCGGGTCTTTACTGATGTAAAGGTCAGCTCTCCTGAAATACATTAGCGGAACCGTTTGCAGTCCCGTCACTAGTGTGATAATTATCTACACTGTGATGGATTGCTCTCTGACTAGTTCAGCTGCTAATCGTCCGTTATGGACAATGTTTAATGAACTTCTTGACCTCAAATCAGGTAGGACTACCCGCTGAACTTAAGCATATCAATAAGCGGAGGAAAAGAAACTAACAAGGATTCCCCTAGTAACTGCGAGTGAAGCGGGAAAAGCTCAAATTTAAAATCTGGCGGTCTATGGCTGTCCGAGTTGTAATCTAGAGAAGTGATGCCCGCGCTGGACCGTGTACAAGTCTCCTGGAATGGAGCGTCATAGAGGGTGAGAATCCCGTCTCTGACACGGACTACCAGGGCTTTGTGGTATGCTCTCAAAGAGTCGAGTTGTTTGGGAATGCAGCTCTAAATGGGTGGTAAATTCCATCTAAAGCTAAATATTGGCGAGAGACCGATAGCGAACAAGTACCGTGAGGGAAAGATGAAAAGAACTTTGGAAAGAGAGTTAAACAGTACGTGAAATTGCTGAAAGGGAAACGCTTGAAGTCAGTCGCGTTAGCTAGGACTCAGCCTCGCTCTTGCGTGGTGTACTTTCTGGTTGACGGGTCAGCATCAATTTTGACTGCTGGAAAAAGGTCTTGGGAATGTGGCAGCTTCGGCTGTGTTATAGCCCTTGGTCACATACAGCGGTTGGGATTGAGGAACTCAGCACGCCGCAAGGCCGGGTTTCGACCACGTTCGTGCTTAGGATGCTGGCATAATGGCTTTAAGCGACCCGTCTTGAAACACGGACCAAGGAGTCTAACATGCCTGCGAGTGTTTGGGTGGTAAACCCGAGCGCGTAATGAAAGTGAAAGTTGAGATCCCTGTCGTGGGGAGCATCGACGCCCGGACTTGAACTTTTGTGACGGATCCGCGGTAGAGCATGTATGTTGGGACCCGAAAGATGGTGAACTATGCCTGAATAGGGTGAAGCCAGAGGAAACTCTGGTGGAGGCTCGTAGCGATTCTGACGTGCAAATCGATCGTCAAATTTGGGTATAGGGGCGAAAGACTAATCGAACCATCTAGTAGCTGGTTCCTGC
>PV388726.1 Holocotylon rupicola isolate BB-425 small subunit ribosomal RNA gene, partial sequence; internal transcribed spacer 1, 5.8S ribosomal RNA gene, and internal transcribed spacer 2, complete sequence; and large subunit ribosomal RNA gene, partial sequence
GGAAGGATCATTATTGAATATTCTTGATGGGTTGTAGCTGGCTCTTCGGGGCATGTGCACGCTTGTCTTGACTCTATTCATCCACCTGTGCACCTTTTGTAGTCTTGGGGGTTGAGATCAGTCGACTATCGGATGGCGATAGCCTTTCCGGACGTGGGGATTGCTGAGTGCGAAAGCATAAGCTCTTCTCAAATGACTTGTAAAACCTCTCCCTCGAGTACTATGTATTCATATACCACATAGTATGTCGTAGAATGTGATCAATGGGCCTACGTGCCTATAATAATCATATACAACTTTCAGCAACGGATCTCTTGGCTCTCGCATCGATGAAGAACGCAGCGAAATGCGATAAGTAATGTGAATTGCAGAATTCAGTGAATCATCGAATCTTTGAACGCACCTTGCGCTCCTTGGTATTCCGAGGAGCATGCCTGTTTGAGTGTCATTAAATTCTCAACCCCTCCAGCTTTTGCGAGTTGTGATGGGGCTTGGACTTGGGGGCTTGCGGGTCTTTATCAATAAAGGTCAGCTCTCCTGAAATGCATTAGCGGAACCGTTTGCAGTCCCGTCACTAGTGTGATAATTATCTACACTGTGATGATTGCTCTCTGACTAGTTCAGCTGCTAATCGTCCACTATGGACAACACTTAATGAACTTCTTGACCTCAAATCAGGTAGGACTACCCGCTGAACTTAAGCATATCAATAAGCGGAGGAAAAGAAACTAACAAGGATTCCCCTAGTAACTGCGAGTGAAGCGGGAAAAGCTCAAATTTAAAATCTGGCGGTCTATGGCTGTCCGAGTTGTAATCTAGAGAAGTGATGCCCGCGCTGGACCGTGTACAAGTCTCCTGGAATGGAGCGTCATAGAGGGTGAGAATCCCGTCTCTGACACGGACTACCAGGGCTTTGTGGTATGCTCTCAAAGAGTCGAGTTGTTTGGGAATGCAGCTCTAAATGGGTGGTAAATTCCATCTAAAGCTAAATATTGGCGAGAGACCGATAGCGAACAAGTACCGTGAGGGAAAGATGAAAAGAACTTTGGAAAGAGAGTTAAACAGTACGTGAAATTGCTGAAAGGGAAACGCTTGAAGTCAGTCGCGTTGGCCGGGAATCAGCTTCGCTCTTGCGTGGTGTACTTTCTGGTTGACGGGTCAGCATCAATTTTGATTGCTGGAAAAAGGCTTAGGGAATGTGGCAGCTTCGGCTGTGTTATAGCCCTTTGTCACATACAGCAGTTGGGATTGAGGAACTCAGCACGCCGCAAGGCCGGGTTTCGACCACGTTCGTGCTTAGGATGCTGGCATAATGGCTTTAAGCGACCCGTCTTGAAACACGGACCAAGGAGTCTAACATGCCTGCGAGTGTTTGGGTGGTAAACCCGAGCGCGTAATGAAAGTGAAAGTTGAGATCCCTGTGTCGTGGGGAGCATCGACGCCCGGACCAGACCTTTTGTGACGGATCCGCGGTAGAGCATGTATGTTGGGACCCGAAAGATGGTGAACTATGCCTGAATAGGGTGAAGCCAGAGGAAACTCTGGTGGAGGCTCGTAGCGATTCTGACGTGCAAATCGATCGTCAAATTTGGGTATAGGGGCGAAAGACTAATCGAACCATCTAGTAGCTGGTTCCTGC
>PV388733.1 Bovista aestivalis isolate BB-463 small subunit ribosomal RNA gene, partial sequence; internal transcribed spacer 1, 5.8S ribosomal RNA gene, and internal transcribed spacer 2, complete sequence; and large subunit ribosomal RNA gene, partial sequence
GGAAGGATCATTATTGAATATTCTTGATGGGTTGTAGCTGGCTCTTCGGGGCATGTGCACGCCTGTCTTGACTTTATTCGTCCACCTGTGCACCTTTTGTAGTCTTGTGGGTTGAGAGCAGTCAACTATCGGACAGCTATTACGGCCGCTCCGGATGTGAGGAATGCTGAGTGCGAAAGCATACAGCTCTTCTCAACGATTGCAATACCTCTCCCTCGAGTACTATGTATTCATATACCACTTGTATGTTGTCGAATGTGATCAATGGGCTTATATGCCTATAATAATCATATACAACTTTCAGCAACGGATCTCTTGGCTCTCGCATCGATGAAGAACGCAGCGAAATGCGATAAGTAATGTGAATTGCAGAATTCAGTGAATCATCGAATCTTTGAACGCACCTTGCGCTCCTTGGTATTCCGAGGAGCATGCCTGTTTGAGTGTCATTAAATTCTCAACCCTCCAGCTTTTGCGAGTTGTGATGGGCTTGGATATGGGGGTTTGCGGGCCTTTATTAAGAGGTCGGCTCTCCTGAAATACATTAGCGGAACCGTTTGCAGTCCCGTCACTAGTGTGATAATTATCTACACTGTGATGATTGCTCTCTGACTAGTTCAGCTGCTAATAGTCCCTTGTTGGACAACATTAATGAAATTCTTGACCTCAAATCAGGTAGGACTACCCGCTGAACTTAAGCATATCAATAAGCGGAGGAAAAGAAACTAACAAGGATTCCCCTAGTAACTGCGAGTGAAGCGGGAAAAGCTCAAATTTAAAATCTGGCGGTCTCTGGCCGTCCGAGTTGTAATCTAGAGAAGTGATGCCCGCGCTGGACCGTGTACAAGTCTCCTGGAATGGAGCGTCATAGAGGGTGAGAATCCCGTCTCTGACACGGACTACCAGGGCTTTGTGGTATGCTCTCAAAGAGTCGAGTTGTTTGGGAATGCAGCTCTAAATGGGTGGTAAATTCCATCTAAAGCTAAATATTGGCGAGAGACCGATAGCGAACAAGTACCGTGAGGGAAAGATGAAAAGAACTTTGGAAAGAGAGTTAAACAGTACGTGAAATTGCTGAAAGGGAAACGCTTGAAGTCAGTCGCGTCGGCCGGGAATCAGCTTCGCTCTTGCGTGGTGTACTTTCTGGTTGACGGGTCAGCATCAATTTTGACTGCTGGAAAAAGGCTTAGGGAATGTGGCAGCTTCGGCTGTGTTATAGCCCTTGGTCACATACAGCGGTTGGGATTGAGGAACTCAGCACGCCGCAAGGCCGGGTTTCGACCACGTTCGTGCTTAGGATGCTGGCATAATGGCTTTAAGCGACCCGTCTTGAAACACGGACCAAGGAGTCTAACATGCCTGCGAGTGTTTGGGTGGTAAACCCGAGCGCGTAATGAAAGTGAAAGTTGAGATCCCTGTCGTGGGGAGCATCGACGCCCGGACTTGAACTTTTGTGACGGATCCGCGGTAGAGCATGTATGTTGGGACCCGAAAGATGGTGAACTATGCCTGAATAGGGTGAAGCCAGAGGAAACTCTGGTGGAGGCTCGTAGCGATTCTGACGTGCAAATCGATCGTCAAATTTGGGTATAGGGGCGAAAGACTAATCGAACCATCTAGTAGCTGGTTCCTGC
>PV388828.1 Apioperdon pyriforme isolate BB-77_BB-78 small subunit ribosomal RNA gene, partial sequence; internal transcribed spacer 1, 5.8S ribosomal RNA gene, and internal transcribed spacer 2, complete sequence; and large subunit ribosomal RNA gene, partial sequence
GGAAGGATCATTATTGAATATTCCTGATGAGTTGTAGCTGGCTCTTTGGAGCATGTGCACGCTTGTCTTGATCTTATTCATCCACCTGTGCACATTTTGTAGTCTTTTGGGCTGAGTCGAGTATCGGATGGATGTCTATCCGGATGTGAGGACTGCTGAGTGCGAAAGCATACGGCTCTTCTCTGTTTGACCTCACCCTTGAGTACTATGTATTCATATACCACATAGTATGTTGTAGAATGTGATCATTGGGCCTTTGTGCCTATAATAATCATATACAACTTTCAGCAACGGATCTCTTGGCTCTCGCATCGATGAAGAACGCAGCGAAATGCGATAAGTAATGTGAATTGCAGAATTCAGTGAATCATCGAATCTTTGAACGCACCTTGCGCTCCTTGGTATTCCGAGGAGCATGCCTGTTTGAGTGTCATTAAATTCTCAACCCCACTAGCTTTTGTGAGCTATGCTGGGGCTTGGATGTTGGGAGTTTGCGGGCCTTTACTGAGGTCGGCTCTCCTGAAATACATTAGCGGAACCGTTTGCAGTCCCGTCACTAGTGTGATAATTATCTACACTGTGATGACTGCTCTCTGACTAGTTCAGCTGCTAATCGTCCACTGTGGACAATCATTAATGAACTTCTTGACCTCAAATCAGGTAGGACTACCCGCTGAACTTAAGCATATCAATAAGCGGAGGAAAAGAAACTAACAAGGATTCCCCTAGTAACTGCGAGTGAAGCGGGAAAAGCTCAAATTTAAAATCTGGCGGTCTATGGCTGTCCGAGTTGTAATCTAGAGAAGTAATGCCCGCGCTGGACCGTGTACAAGTCTCCTGGAATGGAGCGTCATAGAGGGTGAGATCCCGTCTTGACACGGACTACCAGGGCTTTGTGGTATGCTCTCAAAGAGTCGAGTTGTTTGGGAATGCAGCTCTAAATGGGTGGTAAATTCCATCTAAAGCTAAATATTGGCGAGAGACCGATAGCGAACAAGTACCGTGAGGGAAAGATGAAAAGAACTTTGGAAAGAGAGTTAAACAGTACGTGAAATTGCTGAAAGGGAAACGCTTGAAGTCAGTCGCGTTGACTAGAACTCAGCTTCACTTTTGTGGGGTGTACTTTTTAGTTGACGGGTCAGCATCAATTCTGACTGCTGGAAAAGGCTTAGGGAATGTGGCAGCTCCGGCTGTGTTATAGCCCTTTGTCACATACAGCTGTTGGGATTGAGGAACTCAGCACGCCGCAAGGCCGGGTTTCGACCACGTTCGTGCTTAGGATGCTGGCATAATGGCTTTAAGCGACCCGTCTTGAAACACGGACCAAGGAGTCTAACATGCCTGCGAGTGTTTGGGTGGTAAACCCGAGCGCGTAATGAAAGTGAAAGTTGAGATCCCTGTCGTGGGGAGCATCGACGCCCGGACCTGACCTTTTGTGACGGATCCGCGGCAGAGCATGTATGTTGGGACCCGAAAGATGGTGAACTATGCCTGAATAGGGTGAAGCCAGAGGAAACTCTGGTGGAGGCTCGTAGCGATTCTGACGTGCAAATCGATCGTCAAATTTGGGTATAGGGGCGAAAGACTAATCGAACCATCTAGTAGCTGGTTCCTGC
>PV344235.1 Bovistella utriformis isolate F3SU small subunit ribosomal RNA gene, partial sequence; internal transcribed spacer 1, 5.8S ribosomal RNA gene, and internal transcribed spacer 2, complete sequence; and large subunit ribosomal RNA gene, partial sequence
GCGCGTATGATTTCGTAGGTGACCTGCGGAGGATCATTATTGAATACTCTTGATGGGTTGTAGCTGGCTCTTCGGGGCATGTGCACACTTGTCTTGACTTTATTCATCCACCTGTGCACCTTTTGTAGTCTTGTGGGTTGAGAGCAGTCGACTATCGGATGGCTATGGCCTTTCCGGACGTGAGGAATGCTGAGTGCGAAAGCATACAGCTCTTCTCAAATGACTTGCAAAACCTCTTCCTCAAGTACTATGTATTCATATACCACATAGTATGTTGTCGAATGTGATCAATGGGCCTATGTGCCTATAAAAATCATATACAACTTTCAGCAACGGATCTCTTGGCTCTCGCATCGATGAAGAACGCAGCGAAATGCGATAAGTAATGTGAATTGCAGAATTCAGTGAATCATCGAATCTTTGAACGCACCTTGCGCTCCTTGGTATTCCGAGGAGCATGCCTGTTTGAGTGTCATTAAATTCTCAACCCCTCCAGCTTTTGCGAGTTGTGATGGGGCTTGGATATGGGAGTTTGCGGGTCTTTATCAATAAAGGTCAGCTCTCCTGAAATGCATTAGCGGAACCGTTTGCAGTCCCGTCACTAGTGTGATAATTATCTACACTGTGATGATTGCTCTCTGACTAGTTCAGCTGCTAATCGTCCACTATGGACAATACTTAATGAACTTCTTGACCTCAAATCAGGTAGGACTACCCGCTGAACTTAAGCATATCAATAAGCGGAGGA
>PV345681.1 Calvatia sp. XY-2025a voucher CLZhao 33216 internal transcribed spacer 1, partial sequence; 5.8S ribosomal RNA gene and internal transcribed spacer 2, complete sequence; and large subunit ribosomal RNA gene, partial sequence
CTGAGGTGACTGCGGAGGACATTATTGAATATTCTTGATGGGTTGTAGCTAGCTCTTAGGAGTATGTGCACGCTTGTCTTGACTTTATTCATCCACCTGTGCACCTTTTGTAGTCTTGGAGGTGGAGAGCAGTCAATTATCGGACGGCTATTAGTCGTTTCGGATGTGAGGAATGCTGAGTGCAAAAGCATACAGCTTTTTTCAAAGTGACTTGCAAACCTCTCTTTCAAGTCTATGTATTCATATACCACATAGTATGTTGCAGAATGTGATCAATGGGCCTATGCGCCTATAATAATCATATACAACTTTCAGCAACGGATCTCTTGGCTCTCGCATCGATGAAGAACGCAGCGAAATGCGATAAGTAATGTGAATTGCAGAATTCAGTGAATCATCGAATCTTTGAACGCACCTTGCGCTCCTTGGTATTCCGAGGAGCATGCCTGTTTGAGTGTCATTAAATTCTCAACTCTTATAGCTTGTATGAGCTATTAGAGCTTGGAACTGGGAGTTTGCGGGCCTTATAGAGGTCAGCTCTCCTGAAATACATTAGCGGAACCGTTTGCAGTCCCGTCACTAGTGTGATAATTATCTACACTGTGATGATTGCTCTCTAGTTTGTTCAGCTGATAATTGTCCATACTGGACACTACTTAATGAACCTCTTGACCTCAAATCAGGTAGGATTACCCGCTGAACTTATATTTAATTTAG
>PV345682.1 Calvatia sp. XY-2025a voucher CLZhao 33366 small subunit ribosomal RNA gene, partial sequence; internal transcribed spacer 1, 5.8S ribosomal RNA gene, and internal transcribed spacer 2, complete sequence; and large subunit ribosomal RNA gene, partial sequence
GGTAGCTACTGTTTCCGTAGGTGACCTGCGGAAGGATCATTATTGAATATTCTTGATGGGTTGTAGCTAGCTCTTAGGAGTATGTGCACGCTTGTCTTGACTTTATTCATCCACCTGTGCACCTTTTGTAGTCTTGGAGGTGGAGAGCAGTCAATTATCGGACGGCTATTAGTCGTTTCGGATGTGAGGAATGCTGAGTGCAAAAGCATACAGCTTTTTTCAAAGTGACTTGCAAACCTCTCTTTCAAGTCTATGTATTCATATACCACATAGTATGTTGCAGAATGTGATCAATGGGCCTATGCGCCTATAATAATCATATACAACTTTCAGCAACGGATCTCTTGGCTCTCGCATCGATGAAGAACGCAGCGAAATGCGATAAGTAATGTGAATTGCAGAATTCAGTGAATCATCGAATCTTTGAACGCACCTTGCGCTCCTTGGTATTCCGAGGAGCATGCCTGTTTGAGTGTCATTAAATTCTCAACTCTTATAGCTTGTATGAGCTATTAGAGCTTGGAACTGGGAGTTTGCGGGCCTTATAGAGGTCAGCTCTCCTGAAATACATTAGCGGAACCGTTTGCAGTCCCGTCACTAGTGTGATAATTATCTACACTGTGATGATTGCTCTCTAGTTTGTTCAGCTGATAATTGTCCATACTGGACACTACTTAATGAACCTCTTGACCTCAAATCAGGTAGGATTACCCGCTGAACTTAAGCTATAAAAAAAAGGGGGGGAAAAATTT
>PV345685.1 Morganella sp. XY-2025b voucher CLZhao 40537 small subunit ribosomal RNA gene, partial sequence; internal transcribed spacer 1, 5.8S ribosomal RNA gene, and internal transcribed spacer 2, complete sequence; and large subunit ribosomal RNA gene, partial sequence
AAACTGTTTTCCGTAGGTGACCTGCGGAAGGATCATTATTGAATATACTTGATGGGTTGTAGCTGGCTCTACGGAGCATGTGCACGCTTGTCTTGATGTTATTCATCCACCTGTGCACCATTTGTAGTCTTGGGGACTGTGAGCAAGTTGACTATCAGATTTGATTCTGGATGTGAGAAATGCGGGCATACTGGCTAGCTCTTCTCTATTGACTTTCTCCCTCAAGTGCTATGTATTCATATACCACATAGTATGTTGTAGAATGTGATGGAATGGGTCTATGTACCTATAATAATGATATACAACTTTCAGCAACGGATCTCTTGGCTCTCGCATCGATGAAGAACGCAGCGAAATGCGATAAGTAATGTGAATTGCAGAATTCAGTGAATCATCGAATCTTTGAACGCACCTTGCGCTCCTTGGTATTCCGAGGAGCATGCCTGTTTGAGTGTCATTAAATTCTCAACCCCTCTAGTTGACTAGTTGGGGCTTGGATGTGGGAGTTTGCGGGTCCTTTATGAATAAGGTCAGCTCTCCTGAAATACATTAGCGGAACGGTTTGCAGTCCGTGTCACTAGTGTGATAATTATCTACACTGTGAATAGATTGCTCTCATTGTTGTTCAGCTGCTAATTGTCCAGTATGGACAACGTTGAAATGTGTTGTTGACCTCAAATCAGGTAGGACTACCCGCTGAACTTAAGCATATCATAAAGGGGGAGGAAAAA
>PV345686.1 Morganella sp. XY-2025b voucher CLZhao 45072 small subunit ribosomal RNA gene, partial sequence; internal transcribed spacer 1, 5.8S ribosomal RNA gene, and internal transcribed spacer 2, complete sequence; and large subunit ribosomal RNA gene, partial sequence
GTTAACTGTTTCCGTAGGTGACCTGCGGAAGGATCATTATTGAATATACTTGATGGGTTGTAGCTGGCTCTACGGAGCATGTGCACGCTTGTCTTGATGTTATTCATCCACCTGTGCACCATTTGTAGTCTTGGGGACTGTGAGCAAGTTGACTATCAGATTTGATTCTGGATGTGAGAAATGCGGGCATACTGGCTAGCTCTTCTCTATTGACTTTCTCCCTCAAGTGCTATGTATTCATATACCACATAGTATGTTGTAGAATGTGATGGAATGGGTCTATGTACCTATAATAATGATATACAACTTTCAGCAACGGATCTCTTGGCTCTCGCATCGATGAAGAACGCAGCGAAATGCGATAAGTAATGTGAATTGCAGAATTCAGTGAATCATCGAATCTTTGAACGCACCTTGCGCTCCTTGGTATTCCGAGGAGCATGCCTGTTTGAGTGTCATTAAATTCTCAACCCCTCTAGTTGACTAGTTGGGGCTTGGATGTGGGAGTTTGCGGGTCCTTTATGAATAAGGTCAGCTCTCCTGAAATACATTAGCGGAACGGTTTGCAGTCCGTGTCACTAGTGTGATAATTATCTACACTGTGAATAGATTGCTCTCATTGTTGTTCAGCTGCTAATTGTCCAGTATGGACAACGTTGAAATGTGTTGTTGACCTCAAATCAGGTAGGACTACCCGCTGAACTTAAGCATACAAAAAAGGGGGGGAGGAAA
>PQ164640.1 Bovista aestivalis voucher Dai_24844 internal transcribed spacer 1, partial sequence; 5.8S ribosomal RNA gene and internal transcribed spacer 2, complete sequence; and large subunit ribosomal RNA gene, partial sequence
CCTGATGCTGTACTGCGGAGGACATTATTGAATATTCTTGATGGGTTGTAGCTGGCTCTTAGGAGCATGTGCACGCTTGTCTTGACTTTATTCGTCCACCTGTGCACCTTTTGTAGTCTTGTGGGTTGAGAGCAGTCAATTATCGGACGACCATTACGGACGTTCCGGACGTGAGGAATGCTAAGTGTGAAAGCATATAGCTTTTCTCAAACGACTTGCAATACCTCTCCCTCAAGTACTATGTATTCATATACCACTAGTATGTTGCAGAATGTGATCATTGGGCTTATATGCCTATAATAATCATATACAACTTTCAGCAACGGATCTCTTGGCTCTCGCATCGATGAAGAACGCAGCGAAATGCGATAAGTAATGTGAATTGCAGAATTCAGTGAATCATCGAATCTTTGAACGCACCTTGCGCTCCTTGGTATTCCGAGGAGCATGCCTGTTTGAGTGTCATTAAATTCTCAACCCTCCAACTTTTGCGAGTTGTGATGGGCTTGGATATGGGGGTTGCGGGCCTTTATTAAGAGGTCGGCTCTCCTGAAATACATTAGCGGAACCGTTTGCAGTCCCGTCACTAGTGTGATAATTATCTACACTGTGATGATTGCTCTCTGACTAGTTCAGCTGCTAATCGTCCCTTGTTGGACAACATTAATGAACTTCTTGACCTCAAATCAGGTAGGACTACCCGCTGAACTTAAGCATATCAAA
>PQ164645.1 Calvatia holothurioides voucher Dai_24993 small subunit ribosomal RNA gene, partial sequence; internal transcribed spacer 1 and 5.8S ribosomal RNA gene, complete sequence; and internal transcribed spacer 2, partial sequence
TTGGAAGGTAAAAACGTACCAGGGTTCCCGTAGGTGAACCTGCGGAAAGGATCAATAATGAATAATCCTGATGGGTTGTAACTGGCTCCTAGGAGCATGTGCACGCCTGTCCTGACTTTAATCATCCACCTGTGCCCCTTTTGTAATCCTTGGGGGTAGAGAGCAGTCAATCATCGGATGGCTATTAGCCATTCCGGATGTGAGGAATGCTGAGTGTGAAAGCATACAGCTTTCTTCAAAGTGACTTGCAGATCTCTCTTTCAAGTCTATGTATTCATATACCACATAGTATGTTGTCGAATGTGATCAATGGGCCTCTGTGCCTATAACAATCATATACAACTTTCAGCAACGGATCTCTTGGCTCTCGCATCGATGAAGAACGCAGCGAAATGCGATAAGTAATGTGAATTGCAGAATTCAGTGAATCATCGAATCTTTGAACGCACCTTGCGCTCCTTGGTATTCCGAGGAGCATGCCTGTTTGAGTGTCATTAAATTCTCAACCCTTATAGCTTTTGTAAGCTATTTGGGCTTGGAGCTGGGAGCTTGCGGGCCTTACAGGTCAGCTCTCCTGAAATACATTAGCGGAACCGTTTGCAGTCCCGTCACTAGTGTGATAATTATCTACACTGTGATGACTGCTCTCTAGTTGTTCAGCTGCTAATTGTCCATTAGTGGACACTACTTAATGAACCTCTGACCTCAAATCAGGTAGATGGCCAGGTT
>PQ167170.1 Lycoperdon perlatum voucher Dai_26403 internal transcribed spacer 1, partial sequence; 5.8S ribosomal RNA gene and internal transcribed spacer 2, complete sequence; and large subunit ribosomal RNA gene, partial sequence
GTACAGTGACTGCGGAGGATCATTATTGAATATGCTTGATAGGTTGTAGCTGGCTCTTTGGAGTATGTGCACGCTTATCTTGACTTTATTCATCCACCTGTGCACCTTTTGTAGTCTCGGGTCGACTATCGGATGGCCAAGGTCATTCCGGATGTGAGGATTGCTGAGTGCGAAAGCATACAGCTCTTCTCTAATGACTCGAGTACTATGTATTCATATACGCGATAGTATGTTGTAGAATGTGATCAATGGGTCTATGTACCTATAATAATCATATACAACTTTCAGCAACGGATCTCTTGGCTCTCGCATCGATGAAGAACGCAGCGAAATGCGATAAGTAATGTGAATTGCAGAATTCAGTGAATCATCGAATCTTTGAACGCACCTTGCGCTCCTTGGTATTCCGAGGAGCATGCCTGTTTGAGTGTCATTAAATTCTCAACCCCTCCATTGTGATGGGGCTTGGATATGGGGGCTTGCGGGTCTTTATCAATAAAGGTCAGCTCTCCTGAAATACATTAGCGGAACCGTTTGCAGTCCCGTCACTAGTGTGATAATTATCTACACTGTGATGATTGCTCTCTGAGTTGTTCAGCTGCTAATTGTCCGATTGGGGACAAGGTTTAATGAAGTTCTTGACCTCAAATCAGGTAGGACTACCCGCTGAACTTAAGCATATCAAAAGCGGGAAGAGAA
>PV263044.1 Lycoperdon perlatum voucher FDS-CA-08571 small subunit ribosomal RNA gene, partial sequence; internal transcribed spacer 1, 5.8S ribosomal RNA gene, and internal transcribed spacer 2, complete sequence; and large subunit ribosomal RNA gene, partial sequence
GTCGTAACAAGGTTTCCGTAGGTGAACCTGCGGAAGGATCATTATTGAATATGCTTGATAGGTTGTAGCTGGCTCTTCGGAGTATGTGCACGCTTATCTTGACTTAATTCATCCACCTGTGCACCTTTTGTAGTCTTGGGGGTTGAGATCGGTCGACTATCGGATGGCCAAGGTCATTCCGGATGTGAGGAATGCTGAGTGCGAAAGCATACAGCTCTTCTCAAATGACTTGTCTTCCTCGAGTACTATGTATTCATATACCACATAGTATGTTGTAGAATGTGATCAATGGGTCTATGTACCTATAATAATCATATACAACTTTCAGCAACGGATCTCTTGGCTCTCGCATCGATGAAGAACGCAGCGAAATGCGATAAGTAATGTGAATTGCAGAATTCAGTGAATCATCGAATCTTTGAACGCACCTTGCGCTCCTTGGTATTCCGAGGAGCATGCCTGTTTGAGTGTCATTAAATTCTCAACCCCTCCAGCTTTTGCGAGTTGTGATGGGGCTTGGATATGGGGGCTTGCGGGTCTTTACTGATGTAAAGGTCAGCTCTCCTGAAATACATTAGCGGAACCGTTTGCAGTCCCGTCACTAGTGTGATAATTATCTACACTGTGATGGATTGCTCTCTGACTAGTTCAGCTGCTAATCGTCCGTTATGGACAATGTTTAATGAACTTCTTGACCTCAAATCAGGTAGGACTACCCGCTGAACTT
>PV259582.1 Apioperdon pyriforme voucher ACAD 21359F small subunit ribosomal RNA gene, partial sequence; internal transcribed spacer 1, 5.8S ribosomal RNA gene, and internal transcribed spacer 2, complete sequence; and large subunit ribosomal RNA gene, partial sequence
GATAGTATCAAGGTTTCCGTAGGTGAACCTGCGGAAGGATCATTATTGAATATTCCTGATGAGTTGTAGCTGGCTCTTTGGAGCATGTGCACGCTTGTCTTGATCTTATTCATCCACCTGTGCACATTTTGTAGTCTTTTGGGCTGAGTCGAGTATCGGATGGATGTCTATCCGGATGTGAGGACTGCTGAGTGCAAAAGCATACGGCTCTTCTCTGTTTGACCTCACCCTTGAGTACTATGTATTCATATACCACATAGTATGTTGTAGAATGTGATCATTGGGCCTTTGTGCCTATAATAATCATATACAACTTTCAGCAACGGATCTCTTGGCTCTCGCATCGATGAAGAACGCAGCGAAATGCGATAAGTAATGTGAATTGCAGAATTCAGTGAATCATCGAATCTTTGAACGCACCTTGCGCTCCTTGGTATTCCGAGGAGCATGCCTGTTTGAGTGTCATTAAATTCTCAACCCCACTAGCTTTTGTGAGCTATGCTGGGGCTTGGATGTTGGGAGTTTGCGGGCCTTTACTAGGTCGGCTCTCCTGAAATACATTAGCGGAACCGTTTGCAGTCCCGTCACTAGTGTGATAATTATCTACACTGTGATGACTGCTCTCTGACTAGTTCAGCTGCTAATCGTCCACTGTGGACAATCATTAATGAACTTCTTGACCTCAAATCAGGTAGGACTACCCGCTGAACTTAAGCATATCAATAAGCGGAGGAAAAGAAACTAACAAGGATTCCCCTAGTAACTGCGAGTGAAGCGGGAAAAGCTCAAATTTAAAATCTGGCGGTCTATGGCTGTCCGAGTTGTAATCTAGAGAAGTAATGCCCGCG
>PV248438.1 Leptocaulis ericaeus voucher ACAD 21409F small subunit ribosomal RNA gene, partial sequence; internal transcribed spacer 1, 5.8S ribosomal RNA gene, and internal transcribed spacer 2, complete sequence; and large subunit ribosomal RNA gene, partial sequence
AAGTCGTAACAAGGTTTCCGTAGGTGAACCTGCGGAAGGATCATTATTGAATATTCTTGATGGGTTGTAGCTGGCTCTACGGGGCATGTGCACACTTGTCTTGACTTTATTCATCCACCTGTGCACCTTTTGTAGTCTTGGGGGTCGAGAGCAGTCAACTATCGGATGGCTATGGCCATTTCGGACGTGAGGAATGCTGAGTGCGAAAGCATACAACTCTTCTCAAATGACTTGCTAAACCTCTCCCTCGAGTACTATGTATTCATATACCACATAGTATGTCGTAGAATGTGATCAATGGGATAATCATATACAACTTTCAGCAACGGATCTCTTGGCTCTCGCATCGATGAAGAACGCAGCGAAATGCGATAAGTAATGTGAATTGCAGAATTCAGTGAATCATCGAATCTTTGAACGCACCTTGCGCTCCTTGGTATTCCGAGGAGCATGCCTGTTTGAGTGTCATTAAATTCTCAACCCCTCCAGCTTTTGCGAGTTGTGATGGGGCTTGGATATGGGAGTTTGCAGGTCTTTATCAATAAAGGTCAGCTCTCCTGAAATGCATTAGCGGAACCGTTTGCAGTCCCGTCACTAGTGTGATAATTATCTACACTGTGATGATTGCTCTCTGACTAGTTCAGCTGCTAATCGTCCATTACGGACAACACTTAATGAACTTCTTGACCTCAAATCAGGTAGGACTACCCGCTGAACTTAAGCATATCAATAAGCGGAGGAAAAGAAACTAACAAGGATTCCCCTAGTAACTGCGAGTGAAGCGGGAAAAGCTCAAATTTAAAATCTGGCGGTCTCTGGCCGTCCGAGTTGTAATCTAGAGTTGTGATGCCCGCG
>PV248520.1 Apioperdon pyriforme voucher ACAD 21429F small subunit ribosomal RNA gene, partial sequence; internal transcribed spacer 1, 5.8S ribosomal RNA gene, and internal transcribed spacer 2, complete sequence; and large subunit ribosomal RNA gene, partial sequence
AAGTCGTAACAAGGTTTCCGTAGGTGAACCTGCGGAAGGATCATTATTGAATATTCCTGATGAGTTGTAGCTGGCTCTTTGGAGCATGTGCACGCTTGTCTTGATCTTATTCATCCACCTGTGCACATTTTGTAGTCTTTTGGGCTGAGTCGAGTATCGGATGGATGTCTATCCGGATGTGAGGACTGCTGAGTGCGAAAGCATACGGCTCTTCTCTGTTTGACCTCACCCTTGAGTACTATGTATTCATATACCACATAGTATGTTGTAGAATGTGATCATTGGGCCTTTGTGCCTATAATAATCATATACAACTTTCAGCAACGGATCTCTTGGCTCTCGCATCGATGAAGAACGCAGCGAAATGCGATAAGTAATGTGAATTGCAGAATTCAGTGAATCATCGAATCTTTGAACGCACCTTGCGCTCCTTGGTATTCCGAGGAGCATGCCTGTTTGAGTGTCATTAAATTCTCAACCCCACTAGCTTTTGTGAGCTATGCTGGGGCTTGGATGTTGGGAGTTTGCGGGCCTTTACTAGGTCGGCTCTCCTGAAATACATTAGCGGAACCGTTTGCAGTCCCGTCACTAGTGTGATAATTATCTACACTGTGATGACTGCTCTCTGACTAGTTCAGCTGCTAATCGTCCACTGTGGACAATCATTAATGAACTTCTTGACCTCAAATCAGGTAGGACTACCCGCTGAACTTAAGCATATCAATAAGCGGAGGAAAAGAAACTAACAAGGATTCCCCTAGTAACTGCGAGTGAAGCGGGAAAAGCTCAAATTTAAAATCTGGCGGTCTATGGCTGTCCGAGTTGTAATCTAGAGAAGTAATGCCCGCG
>PV248538.1 Lycoperdon perlatum voucher ACAD 21447F small subunit ribosomal RNA gene, partial sequence; internal transcribed spacer 1, 5.8S ribosomal RNA gene, and internal transcribed spacer 2, complete sequence; and large subunit ribosomal RNA gene, partial sequence
AAGTCGTAACAAGGTTTCCGTAGGTGAACCTGCGGAAGGATCATTATTGAATATTCCTGATGAGTTGTAGCTGGCTCTTTGGAGCATGTGCACGCTTGTCTTGATCTTATTCATCCACCTGTGCACATTTTGTAGTCTTTTGGGCTGAGTCGAGTATCGGATGGATGTCTATCCGGATGTGAGGACTGCTGAGTGCGAAAGCATACGGCTCTTCTCTGTTTGACCTCACCCTTGAGTACTATGTATTCATATACCACATAGTATGTTGTAGAATGTGATCATTGGGCCTTTGTGCCTATAATAATCATATACAACTTTCAGCAACGGATCTCTTGGCTCTCGCATCGATGAAGAACGCAGCGAAATGCGATAAGTAATGTGAATTGCAGAATTCAGTGAATCATCGAATCTTTGAACGCACCTTGCGCTCCTTGGTATTCCGAGGAGCATGCCTGTTTGAGTGTCATTAAATTCTCAACTCCACTAGCTTTTGTGAGCTATGCTGGGGCTTGGATGTTGGGAGTTTGCGGGCCTTTACTAGGTCGGCTCTCCTGAAATACATTAGCGGAACCGTTTGCAGTCCCGTCACTAGTGTGATAATTATCTACACTGTGATGACTGCTCTCTGACTAGTTCAGCTGCTAATCGTCCACTGTGGACAATCATTAATGAACTTCTTGACCTCAAATCAGGTAGGACTACCCGCTGAACTTAAGCATATCAATAAGCGGAGGAAAAGAAACTAACAAGGATTCCCCTAGTAACTGCGAGTGAAGCGGGAAAAGCTCAAATTTAAAATCTGGCGGTCTATGGCTGTCCGAGTTGTAATCTAGAGAAGTAATGCCCGCG
>PV248593.1 Lycoperdon perlatum voucher ACAD 21455F small subunit ribosomal RNA gene, partial sequence; internal transcribed spacer 1, 5.8S ribosomal RNA gene, and internal transcribed spacer 2, complete sequence; and large subunit ribosomal RNA gene, partial sequence
AAGTCGTAACAAGGTTTCCGTAGGTGAACCTGCGGAAGGATCATTATTGAATATGCTTGATAGGTTGTAGCTGGCTCTTCGGAGTATGTGCACGCTTATCTTGACTTAATTCATCCACCTGTGCACCTTTTGTAGTCTTGGGGGCTGAGATCGGTCGACTATCGGATGNCCAAGGTCATTCCGGATGTGAGGAATGCTGAGTGCGAAAGCATACAGCTCTTCTCAAATGACTTGTCTTCCCCGAGTACTATGTATTCATATACCACATAGTATGTTGTAGAATGTGATCAATGGGTCTATGTACCTATAATAATCATATACAACTTTCAGCAACGGATCTCTTGGCTCTCGCATCGATGAAGAACGCAGCGAAATGCGATAAGTAATGTGAATTGCAGAATTCAGTGAATCATCGAATCTTTGAACGCACCTTGCGCTCCTTGGTATTCCGAGGAGCATGCCTGTTTGAGTGTCATTAAATTCTCAACCCCTCCAGCTTTTGCGAGTTGTGATGGGGCTTGGATATGGGGGCTTGCGGGTCTTTACTGATGTAAAGGTCAGCTCTCCTGAAATACATTAGCGGAACCGTTTGCAGTCCCGTCACTAGTGTGATAATTATCTACACTGTGATGATTGCTCTCTGACTAGTTCAGCTGCTAATCGTCCGTTATGGACAATGTTTAATGAACTTCTTGACCTCAAATCAGGTAGGACTACCCGCTGAACTTAAGCATATCAATAAGCGGAGGAAAAGAAACTAACAAGGATTCCCCTAGTAACTGCGAGTGAAGCGGGAAAAGCTCAAATTTAAAATCTGGCGGTCTATGGCTGTCCGAGTTGTAATCTAGAGAAGTGATGCCCGCG
>PV223558.1 Utraria excipuliformis isolate CA FUNDIS iNaturalist # 256948109 small subunit ribosomal RNA gene, partial sequence; internal transcribed spacer 1, 5.8S ribosomal RNA gene, and internal transcribed spacer 2, complete sequence; and large subunit ribosomal RNA gene, partial sequence
GTCGTAACAAGGTTTCCGTAGGTGAACCTGCGGAAGGATCATTATTGAATATTCTTGATGGGTTGTAGCTGGCTCTCCGGGGCATGTGCACACTTGTCTTGACTTTATTCGTCCACCTGTGCACCTTTTGTAGTCTTGGGGRTTGAGAGCAAGTCGACTATCGGATGGCTAAGGCCTTTCCGGACGTGAGGATTGCTGAGTGCGAAAGCATACAGCTCTTCTTAAATGACTTGTAATAYCTCTYCCTCGAGTACTATGTATTCATATACCACATAGTATGTTGTAGAATGTGATCAATGGGCCTATGTGCCTATAATAATGATATACAACTTTCAGCAACGGATCTCTTGGCTCTCGCATCGATGAAGAACGCAGCGAAATGCGATAAGTAATGTGAATTGCAGAATTCAGTGAATCATCGAATCTTTGAACGCACCTTGCGCTCCTTGGTATTCCGAGGAGCATGCCTGTTTGAGTGTCATTAAATTCTCAACCCCTCCAGCTTTTGCGAGTTGTGATGGGGCTTGGATCTGGGAGTTTGCGGGTCTTTATCAATAAAGGTCAGCTCTCCTGAAATGCATTAGCGGAACCGTTTGCAGTCCCGTCACTAGTGTGATAATTATCTACACTGTGATGATTGCTCTCTGACTAGTTCAGCTGCTAATCGTCCACTACGGACAACAMTTAATGAACTTCTTGACCTCAAATCAGGTAGGACTACCCGCTGAACTT
>PV223826.1 Arachnion sp. 'PR01' isolate S. D. Russell iNat # 215404007 small subunit ribosomal RNA gene, partial sequence; internal transcribed spacer 1, 5.8S ribosomal RNA gene, and internal transcribed spacer 2, complete sequence; and large subunit ribosomal RNA gene, partial sequence
GTCGTAACAAGGTTTCCGTAGGTGAACCTGCGGAAGGATCATTATTGAATATTCTTGATGGGTTGTAGCTGGCTCTTTGGAGCATTGTGCTCGCCTGTCTTGATTTAATTCATCCACCTGTGCACCTTTTGTAGTCTTGGGGTTAAGCAGTCAACTATCGGATGTCATCCGGATGTGAGGAATGCTGAGTGCGAAAGCATACAGCTTTTCTCAAACTGACTTGTGGTCCCTCAAGTACTATGTATTCATATACCACATAGTATGTTGTAGAATGTGATCAATGGGCTTATGCCTATAATAATCATATACAACTTTCAGCAACGGATCTCTTGGCTCTCGCATCGATGAAGAACGCAGCGAAATGCGATAAGTAATGTGAATTGCAGAATTCAGTGAATCATCGAATCTTTGAACGCACCTTGCGCTCCTTGGTATTCCGAGGAGCATGCCTGTTTGAGTGTCATTAAATTCTCAACCCCTCCAGCTTTTGTGAGTTGTGATGGGGCTTGGATGTTGGGGGTTGCGGGCCTTTATTAATAGAGGTCRGCTCTCCTAAAATGCATTAGCGGAACCGTTTGCAGTCCCGTCACTAGTGTGATAATTATCTACACTGTGATGATTGCTCTCTGACTAGTTCAGCTGCTAATCGTCCAATTGTGGACAACCTAATGAACTTCTTGACCTCAAATCAGGTAGGACTACCCGCTGAACTT
>PV191176.1 Leptocaulis ericaeus voucher Dai 32646 small subunit ribosomal RNA gene, partial sequence; internal transcribed spacer 1, 5.8S ribosomal RNA gene, and internal transcribed spacer 2, complete sequence; and large subunit ribosomal RNA gene, partial sequence
TCGGCAGGTAGGTGACTGCGGAGGATCATTATTGAATATTCTTGATGGGTTGTAGCTGGCTCTCCGGAGCATGTGCACACTTGTCTTGACTTTATTCATCCACCTGTGCACCTTTTGTAGTCTTGGGGGTTGAGAGCAGTCGACTATCGGATGGCTATGGCCTTTCCGGACGTGGGGAATGCTGAGTGCGAAAGCATACAGCTCTTCTCAAATGACTTGCAAAACCTCTCCCTCGAGTACTATGTATTCATATACCACATAGTATGTTGTAGAATGTGATCAATGGGATAATCATATACAACTTTCAGCAACGGATCTCTTGGCTCTCGCATCGATGAAGAACGCAGCGAAATGCGATAAGTAATGTGAATTGCAGAATTCAGTGAATCATCGAATCTTTGAACGCACCTTGCGCTCCTTGGTATTCCGAGGAGCATGCCTGTTTGAGTGTCATTAAATTCTCAACCCCTCCAGCTTTTGCGAGTTGTGATGGGGCTTGGATATGGGAGTTTGCGGGTCTTTATCAATAAAGGTCAGCTCTCCTGAAATGCATTAGCGGAACCGTTTGCAGTCCCGTCACTAGTGTGATAATTATCTACACTGTGATGATTGCTCTCTGACTAGTTCAGCTGCTAATCGTCCACTATGGACAACACTTAATGAAATTCTTGACCTCAAATCAGGTAGGACTACCCGCTGAACTTAAGCATATCAATAAAGCGGGAGGGA
>PV191177.1 Leptocaulis ericaeus voucher Dai 32659 small subunit ribosomal RNA gene, partial sequence; internal transcribed spacer 1, 5.8S ribosomal RNA gene, and internal transcribed spacer 2, complete sequence; and large subunit ribosomal RNA gene, partial sequence
TCCGGCAGTGACTGCGGAGGATCATTATTGAATATTCTTGATGGGTTGTAGCTGGCTCTCCGGAGCATGTGCACACTTGTCTTGACTTTATTCATCCACCTGTGCACCTTTTGTAGTCTTGGGGGTTGAGAGCAGTCGACTATCGGATGGCTATGGCCTTTCCGGACGTGGGGAATGCTGAGTGCGAAAGCATACAGCTCTTCTCAAATGACTTGCAAAACCTCTCCCTCGAGTACTATGTATTCATATACCACATAGTATGTTGTAGAATGTGATCAATGGGATAATCATATACAACTTTCAGCAACGGATCTCTTGGCTCTCGCATCGATGAAGAACGCAGCGAAATGCGATAAGTAATGTGAATTGCAGAATTCAGTGAATCATCGAATCTTTGAACGCACCTTGCGCTCCTTGGTATTCCGAGGAGCATGCCTGTTTGAGTGTCATTAAATTCTCAACCCCTCCAGCTTTTGCGAGTTGTGATGGGGCTTGGATATGGGAGTTTGCGGGTCTTTATCAATAAAGGTCAGCTCTCCTGAAATGCATTAGCGGAACCGTTTGCAGTCCCGTCACTAGTGTGATAATTATCTACACTGTGATGATTGCTCTCTGACTAGTTCAGCTGCTAATCGTCCGCTATGGACAACACTTAATGAAATTCTTGACCTCAAATCAGGTAGGACTACCCGCTGAACTTAAGCATATCATAAGGCGGGAGGAAA
>PV176997.1 Utraria umbrina strain LE-BIN 5318 small subunit ribosomal RNA gene, partial sequence; internal transcribed spacer 1, 5.8S ribosomal RNA gene, and internal transcribed spacer 2, complete sequence; and large subunit ribosomal RNA gene, partial sequence
CGTAGGTGACCTGCGGAAGGATCATTATTGAATATTCTTGATGGGTTGTAGCTGGCTCTCCGGGGCATGTGCACACTTGTCTTGACTCTATTCGTCCACCTGTGCACCTTTTGTAGTCTTGGGGGTTGAGAGCAGTCAACTATCGGATGGCTATGGCCTTTCCGGACGTGAGGATTGCTGAGTGCGAAAGCATACAGCTCTTCTTAAATGACTTGCAAAACCTCTCCCTCGAGTACTATGTATTCATATACCACATAGTATGTTGTAGAATGTGATCAATGGGCCTATGTGCCTATAATAATAATATACAACTTTCAGCAACGGATCTCTTGGCTCTCGCATCGATGAAGAACGCAGCGAAATGCGATAAGTAATGTGAATTGCAGAATTCAGTGAATCATCGAATCTTTGAACGCACCTTGCGCTCCTTGGTATTCCGAGGAGCATGCCTGTTTGAGTGTCATTAAATTCTCAACCCCTCCAGCTTTTGCGAGCTGTGATGGGGCTTGGATCTGGGAGTTTGCGGGTCTTTATCAATAAAGGTCAGCTCTCCTGAAATGCATTAGCGGAACCGTTTGCAGTCCCGTCACTAGTGTGATAATTATCTACACTGTGATGATTGCTCTCTGACTAGTTCAGCTGCTAATCGTCCACTATGGACAACACTTAATGAAATTCTTGACCTCAAATCAGGTAGGACTACCCGCTGAACTTAAGCATATCAATAAGGCGGAGGA
>PV177006.1 Fuscospina nigrescens strain LE-BIN 5327 small subunit ribosomal RNA gene, partial sequence; internal transcribed spacer 1 and 5.8S ribosomal RNA gene, complete sequence; and internal transcribed spacer 2, partial sequence
TAGAGGAAGTAAAAAGTCGTANNCAAGGTTTCCGTAGGTGAACCTGCGGAAGGATCATTATTGAATATTCTTGATGGGTTGTAGCTGGCTCTTAGGGGCATGTGCACACTTGTCTTGACTTTATTCATCCACCTGTGCACCCTTTGTAGTCTTGGGGGTTGAGAGCAGTCGACTATCGGATGGCTATGGCTTTTCCGGACATGAGGATTGCTGAGTGCGCAAGCATACAGCTCTTCTCAAATGGCTTGCAAAACCTCTCCCTCGAGTACTATGTATTCATATACCACATAGTATGTTGAAGAATGTGATCAATGGGCCTATGTGCCTATAACAATCATATACAACTTTCAGCAACGGATCTCTTGGCTCTCGCATCGATGAAGAACGCAGCGAAATGCGATAAGTAATGTGAATTGCAGAATTCAGTGAATCATCGAATCTTTGAACGCACCTTGCGCTCCTTGGTATTCCGAGGAGCATGCCTGTTTGAGTGTCATTAAATTCTCAACCCCTCCAGCTTTTGCGAGTTGTGATGGGGCTTGGATCTGGGAGTTTGCGGGTCTTTATCAATAAAGGTCAGCTCTCCTGAAATACATTAGCGGAACCGTTTGCAGTCCCGTCACTAGTGTGATAATTATCTACGCTGTGATGATTGCTCTCTGACTAGTTCAGCTGCTAATCGTCCANTATGGACAACACTTAATGAACTTCTGACCTCAAAT
>PV177007.1 Bovista plumbea strain LE-BIN 5328 small subunit ribosomal RNA gene, partial sequence; internal transcribed spacer 1, 5.8S ribosomal RNA gene, and internal transcribed spacer 2, complete sequence; and large subunit ribosomal RNA gene, partial sequence
CGTAGTGACCTGCGGAAGGATCATTATTGAATATTCTTGATGGGTTGTAGCTGGCTCTCCGGAGCATGTGCACGCCTGTCTTGACTTAATTCATCCACCTGTGCACTTTTTGTAGTCTTGGAGGTTGAGAGCGGTCGACTATCGGATGGCTGTTATGGCCTTTCCGGATGTGAGGAATTGCTGAGTGCAAAAGCATACAGCTCTTCTCAAAATGACTCGCAATACCTCTCCTTCAAGTACTATGTATTCATATACCACATAGTATGTTGTANAATGTGATCAATGGGCTTATGGCCTATAATAATGAAATACAACTTTCAGCAACGGATCTCTTGGCTCTCGCATCGATGAAAAACGCAGCGAAATGCGATAAGTAATGTGAATTGCAAAATTCAGTGAATCATCGAATCTTTGAACGCACCTTGCGCTCCTTGGTATTCCGAGGAGCATGCCTGTTTGAGTGTCATTAAATTCTCAACCCCTCTAGCTTTTGCNAGCTACNATGGGGCTTGGATGTTGGGTTTGCGGGCCTTTATTAATANAGGTCGGNTCTCCTGAAATGCATTANCGGAACCGTTTGCAGTCCCGTCACTAGTGTGATAATTATCTACACTGTGATGATTGCTCTCTGACTAGTTCANCTGCTAATCGTCCACTATCGGACAATACTTAATGAACTTCTTGACCTCAAATCAGGTAGG
>PV132947.1 Utraria lambinonii strain HKAS 133634 internal transcribed spacer 1, partial sequence; 5.8S ribosomal RNA gene, complete sequence; and internal transcribed spacer 2, partial sequence
GAATATTCTTGATGGGTTGTAGCTGGCTCTCCGGGGCATGTGCACACTTGTCTTGACTTTATTCGTCCACCTGTGCACCTTTTGTAGTCTTGGGGGTTGAGAGCAGTTGACTATCGGATGGCTATGGCCTTTCCGGACGTGAGGATTGCTGAGTGCGAAAGCATACAGCTCTTCTCAAATGACTTGCAAAACCTCTCCCTCGAGTACTATGTATTCATATACCACATAGTATGTTGTAGAATGTGATCAATGGGCCTATGTGCCTATAATAATGATATACAACTTTCAGCAACGGATCTCTTGGCTCTCGCATCGATGAAGAACGCAGCGAAATGCGATAAGTAATGTGAATTGCAGAATTCAGTGAATCATCGAATCTTTGAACGCACCTTGCGCTCCTTGGTATTCCGAGGAGCATGCCTGTTTGAGTGTCATTAAATTCTCAACCCCTCCAGCTTTTGCGAGTTGTGATGGGGCTTGGATCTGGGAGTTTGCGGGTCTTTATCAATAAAGGTCAGCTCTCCTGAAATGCATTAGCGGAACCGTTTGCAGTCCCGTCACTAGTGTGATAATTATCTACACTGTGATGATTGCTCTCTGACTAGTTCAGCTGCTAATCGTCCACTATGGACAACACTTAATGAACTTCTTGACCTC
>PV121469.1 Apioperdon pyriforme isolate XC23-092 internal transcribed spacer 1, partial sequence; 5.8S ribosomal RNA gene and internal transcribed spacer 2, complete sequence; and large subunit ribosomal RNA gene, partial sequence
ATCATTATTGAATATTCCTGATGAGTTGTAGCTGGCTCTTTGGAGCATGTGCACGCTTGTCTTGATCTTATTCATCCACCTGTGCACATTTTGTAGTCTTGGGGGCTGAGTCGAGTATCGGATGGATGTCTATCCGGATGTGAGGACTGCTGAGTGCGAAAGCATACGGCTCTTCTCTGTTTGACCTCACCCTTGAGTACTATGTATTCATATACCACATAGTATGTTGTAGAATGTGATCATTGGGCCTTTGTGCCTATAATAATTATATACAACTTTCAGCAACGGATCTCTTGGCTCTCGCATCGATGAAGAACGCAGCGAAATGCGATAAGTAATGTGAATTGCAGAATTCAGTGAATCATCGAATCTTTGAACGCACCTTGCGCTCCTTGGTATTCCGAGGAGCATGCCTGTTTGAGTGTCATTAAATTCTCAACCCCACTAGCTTTTGTGAGCTATGCTGGGGCTTGGATGTTGGGAGTTTGCGGGCCTTTACTAGGTCGGCTCTCCTGAAATACATTAGCGGAACCGTTTGCAGTCCCGTCACTAGTGTGATAATTATCTACACTGTGATGACTGCTCTCTGACTAGTTCAGCTGCTAATCGTCCACTGTGGACAATCATTAATGAACTTCTTGACCTCAAATCAGGTAGGACTAC
>PV121471.1 Bovistella utriformis isolate XC23-094 internal transcribed spacer 1, partial sequence; 5.8S ribosomal RNA gene and internal transcribed spacer 2, complete sequence; and large subunit ribosomal RNA gene, partial sequence
ATCATTATTGAATACTCTTGATGGGTTGTAGCTGGCTCTTCGGGGCATGTGCACACTTGTCTTGACTTTATTCATCCACCTGTGCACCTTTTGTAGTCTTGTGGGTTGAGAGCAGTCGACTATCGGATGGCTATGGCCTTTCCGGACGTGAGGAATGCTGAGTGCGAAAGCATACAGCTCTTCTCAAATGACTTGCAAAACCTCTTCCTCAAGTACTATGTATTCATATACCACATAGTATGTTGTCGAATGTGATCAATGGGCCTATGTGCCTATAAAAATCATATACAACTTTCAGCAACGGATCTCTTGGCTCTCGCATCGATGAAGAACGCAGCGAAATGCGATAAGTAATGTGAATTGCAGAATTCAGTGAATCATCGAATCTTTGAACGCACCTTGCGCTCCTTGGTATTCCGAGGAGCATGCCTGTTTGAGTGTCATTAAATTCTCAACCCCTCCAGCTTTTGCGAGTTGTGATGGGGCTTGGATATGGGAGTTTGCGGGTCTTTATCAATAAAGGTCAGCTCTCCTGAAATGCATTAGCGGAACCGTTTGCAGTCCCGTCACTAGTGTGATAATTATCTACACTGTGATGATTGCTCTCTGACTAGTTCAGCTGCTAATCGTCCACTATGGACAATACTTAATGAACTTCTTGACCTCAAATCAGGTAGGAC
>PV034325.1 Globaria furfuraceum isolate HE12 small subunit ribosomal RNA gene, partial sequence; internal transcribed spacer 1, 5.8S ribosomal RNA gene, and internal transcribed spacer 2, complete sequence; and large subunit ribosomal RNA gene, partial sequence
CAAGGTTTTCGTAGGTGAACCTGCGGAAGGATCATTATTGAATACTCTTGATGGGTTGTAGCTGGCTCCTTGGGGCATGTGCACGCCTGTCTTGACTTTATTCATCCACCTGTGCACCTTTTGTAGTCTTGGGGGTTGAGAGCAGTCAACTGTCGGATGGCTATTGCGGCCGCTCCGGATGTGAGGGATGCTGAGTGCGAAAGCATACAGCTCTTCTCAATCGACTTGCAACACCTCTCCCTCGAGTACTATGTATTCATATACCACTAGTATGTTGTAGAATGTGATCAATGGGCTTTTATGCCTATAATAATCAATACAACTTTCAGCAACGGATCTCTTGGCTCTCGCATCGATGAAGAACGCAGCGAAATGCGATAAGTAATGTGAATTGCAGAATTCAGTGAATCATCGAATCTTTGAACGCACCTTGCGCTCCTTGGTATTCCGAGGAGCATGCCTGTTTGAGTGTCATTAAATTCTCAACCCCTCCAGCTTTTGCGAGCTGCGATGGGGCTTGGATGTTGGGGGTTTGCGGGCCTTTATTAAGAGGTCGGCTCTCCTGAAATGCATTAGCGGAACCGTTTGCAGTCCCGTCACTAGTGTGATAATTATCTACACTGTGATGATTGCTCTCTGACTAGTTCAGCTGCTAATCGTCCATTCGGACAATGTTTAATGAACTTCTTGACCTCAAATCAGGTAGGACTACCA
>PV026264.1 Bovista sp. 'aestivalis-IN01' voucher FDS-CA-01690 small subunit ribosomal RNA gene, partial sequence; internal transcribed spacer 1, 5.8S ribosomal RNA gene, and internal transcribed spacer 2, complete sequence; and large subunit ribosomal RNA gene, partial sequence
AAGTCGTAACAAGGTTTCCGTAGGTGAACCTGCGGAAGGATCATTATTGAATATTCTTGATGGGTTGTAGCTGGCTCTTCGGGGCATGTGCACGCTTGTCTTGACTTTATTCGTCCACCTGTGCACTTTTTGTAGTCTTGTGGGTTGAGAGCGGTCAACTATCGGACAGCTATTACAGCCGCTCCGGATATGAGGAATGCTGAGTGTGAAAGCATACAGCTCTTCTCTACGATTGCAATACCTCTCCCTCGAGTACTATGTATTCATATACCACTTGTATGTTGTCGAATGTGATCAATGGGCTTATATGCCTATAATAATCATATACAACTTTCAGCAACGGATCTCTTGGCTCTCGCATCGATGAAGAACGCAGCGAAATGCGATAAGTAATGTGAATTGCAGAATTCAGTGAATCATCGAATCTTTGAACGCACCTTGCGCTCCTTGGTATTCCGAGGAGCATGCCTGTTTGAGTGTCATTAAATTCTCAACCCTCCAGCTTTTGCGAGTTGTGATGGGCTTGGATATGGGGGTTTGCGGGCCTTTATCAAGAGGTCGGCTCTCCTGAAATACATTAGCGGAACCGTTTGCAGTCCCGTCACTAGTGTGATAATTATCTACACTGTGATGATTGCTCTCTGACTAGTTCAGCTGCTAATAGTCCCTCGTTGGACAACATTAATGAACTTCTTGACCTCAAATCAGGTAGGACTACCCGCTGAACTTAAG
>PV026274.1 Disciseda sp. 'cervina-CA01' voucher HAY-F-002702 small subunit ribosomal RNA gene, partial sequence; internal transcribed spacer 1, 5.8S ribosomal RNA gene, and internal transcribed spacer 2, complete sequence; and large subunit ribosomal RNA gene, partial sequence
AAGTCGTAACAAGGTTTCCGTAGGTGAACCTGCGGAAGGATCATTATCGAATATTCTTGATGGGTTGTAGCTGGCTCTTCGGAGCATGTGCACGCCTGTCTTGACTTTATTCATCCACCTGTGCACCTTTTGTAGTCTTGGGGGTTGAGTGCAGTCGACCGTCGGTTGGCTATTATGGTCTATCCGGATGTGAGGAATGCTGAGTGCGGAAGCATGCGGCTCTCTTCAAACCGACTTGCAGAACCTCTCCCTCGAGCACTATGTATTCATATACCACATAGTATGTCGTAGAATGTGATCAATGGGCCTTGTGCCTATAATAATCATATACAACTTTCAGCAACGGATCTCTTGGCTCTCGCATCGATGAAGAACGCAGCGAAATGCGATAAGTAATGTGAATTGCAGAATTCAGTGAATCATCGAATCTTTGAACGCACCTTGCGCTCCTTGGTATTCCGAGGAGCATGCCTGTTTGAGTGTCATTAAATTCTCAACCCCTCCAGCTTTTGCGAGCTGTGACGGGGCTTGGATGTTGGGGGTTTGCGGGCCTCTAGAGGTCGGCTCTCCTGAAATGCATTAGCGGAACCGTTTGCAGTCCCGTCACTAGTGTGATAATTATCTACACTGTGATGATTGCTCTCTGGCTAGTTCAGCTACTAACCGTCCACTGTTGGACAACACTTAATGAACTTCTTGACCTCAAATCAGGTAGGACTACCCGCTGAACTTAAG
>PV009784.1 Lycoperdon perlatum voucher MO561278 internal transcribed spacer 1, partial sequence; 5.8S ribosomal RNA gene and internal transcribed spacer 2, complete sequence; and large subunit ribosomal RNA gene, partial sequence
TGCGGAAGGATCATTATTGAATATGCTTGATAGGTTGTAGCTGGCTCTTCGGAGTATGTGCACGCTTATCTTGACTTTATTCATCCACCTGTGCACCTTTTGTAGTCCTTGGGGGTTGAGATCGGTCGATTATCGGATGGCCAAGGTCATTCCGGATGTGAGGAATGCTGAGTGCGAAAGCATACAGCTCTTCTCAAATGACTTGTCTTCCTCGAGTGCTATGTATTCATATACCACATAGTATGTTGTAGAATGTGATCAATGGGTCTATGTACCTATAATAATCATATACAACTTTCAGCAACGGATCTCTTGGCTCTCGCATCGATGAAGAACGCAGCGAAATGCGATAAGTAATGTGAATTGCAGAATTCAGTGAATCATCGAATCTTTGAACGCACCTTGCGCTCCTTGGTATTCCGAGGAGCATGCCTGTTTGAGTGTCATTAAATTCTCAACCCCTCCAGCTTTTGCGAGTTGTGATGGGGCTTGGATATGGGGGCTTGCGGGTCTTTACTGATGTAAAGGTCAGCTCTCCTGAAATACATTAGCGGAACCGTTTGCAGTCCCGTCACTAGTGTGATAATTATCTACACTGTGATGATTGCTCTCTGACTAGTTCAGCTGCTAATCGTCCGTTATGGACAATGTTTAATGAACTTCTTGACCTCAAATCAGGTAGGACTACCCGCTGAACTTAA
>PV009789.1 Lycoperdon marginatum voucher MO555149 internal transcribed spacer 1, partial sequence; 5.8S ribosomal RNA gene and internal transcribed spacer 2, complete sequence; and large subunit ribosomal RNA gene, partial sequence
TGCGGAAGGATCATTATTGAATATTCTTGATAGGTTGTAGCTGGCTCTTTGGAGTATGTGCACGCTTATCTTGACTTTATTCGTCCACCTGTGCACCTTTTGTAGTCTTGGGGATTGAGAGCAGTCGACTATCGGGATGGCCGGCGGTCATTCCGGATTTGAGGAATGCTGAGTGCAAAAGGCATACAGCTCTTCTCTAATGACTGTCCCTCGAGTACTATGTATTCATATACCACATAGTATGTTGTAGAATGTGATGAATGGGTCTATGTACCTATAATAATCATATACAACTTTCAGCAACGGATCTCTTGGCTCTCGCATCGATGAAGAACGCAGCGAAATGCGATAAGTAATGTGAATTGCAGAATTCAGTGAATCATCGAATCTTTGAACGCACCTTGCGCTCCTTGGTATTCCGAGGAGCATGCCTGTTTGAGTGTCATTAAATTCTCAACCCCTGCAGCTTTTGCGAGTTGTGATGGGGCTTGGATATGGGAGCTTGCGGGTCTTTATGAATAAAGGTCAGCTCTCCTGAAATACATTAGCGGAACGGTTTGCAGTCCCGTCACTAGTGTGATAATTATCTACACTGTGATGATTGCTCTCTTTGTAGTTCAGCTGCTAATAGTCCATGATGGACAATATTTAATGAAGTTCTTGACCTCAAATCAGGTAGGACTACCCGCTGAACTTAA
>PV009859.1 Lycoperdon sp. 'TAC675' voucher MO554625 internal transcribed spacer 1, partial sequence; 5.8S ribosomal RNA gene and internal transcribed spacer 2, complete sequence; and large subunit ribosomal RNA gene, partial sequence
TGCGGAAGGATCATTATTGAATATTCTTGATGGGTTGTAGCTGGCTCTCCGGGGCATGTGCACACTTGTCTTGACTTTATTCGTCCACCTGTGCACCTTTTGTAGTCTTGGGGGTTGAGAGCAAGTCAACTATCGGATGGCTAAGGCCTTACCGGACGTGAGGATTGCTGAGTGCGAAAGCATACAGCTTTTCTTAAATGACTTGCAAAACCTCTCCCTCGAGTACTATGTATTCATATACCACATAGTATGTTGTAGAATGTGATCAATGGGCCTATGTGCCTATAATAATGAAATACAACTTTCAGCAACGGATCTCTTGGCTCTCGCATCGATGAAGAACGCAGCGAAATGCGATAAGTAATGTGAATTGCAGAATTCAGTGAATCATCGAATCTTTGAACGCACCTTGCGCTCCTTGGTATTCCGAGGAGCATGCCTGTTTGAGTGTCATTAAATTCTCAACCCCTCCAGCTTTTGCGAGTTGTGATGGGGCTTGGATCTGGGAGTTTGCGGGTCTTTATCAATAAAGGTCAGCTCTCCTGAAATGCATTAGCGGAACCGTTTGCAGTCCCGTCACTAGTGTGATAATTATCTACACTGTGATGATTGCTCTCTGACTAGTTCAGCTGCTAATCGTCCACTATGGACAACACTTAATGAACTTCTTGACCTCAAATCAGGTAGGACTACCCGCTGAACTTAA
>PQ898436.1 Lycoperdon curtisii voucher LYC C1 internal transcribed spacer 1, partial sequence; 5.8S ribosomal RNA gene and internal transcribed spacer 2, complete sequence; and large subunit ribosomal RNA gene, partial sequence
GCTCTCCGGGGCATGTGCACGCTTGTCTTGACTCTATTCATCCACCAGTGCACCTTTTGTAGTCTTGGGGGTTGAAAGCAGTCGACTATCGGATGGCTACGGCTACTCCGGATGTGAGAAATGCTGAGCGCAAAGACGCATACAGCTCTTCTCAAATGACTTGCATACCCTTGAGTACTATGTATTCATATACCACGTCGTATGTTGCAGAATGTGATCAATGGGTCTATGTACCTATAATAATCATATACAACTTTCAGCAACGGATCTCTTGGCTCTCGCATCGATGAAGAACGCAGCGAAATGCGATAAGTAATGTGAATTGCAGAATTCAGTGAATCATCGAATCTTTGAACGCACCTTGCGCTCCTTGGTATTCCGAGGAGCATGCCTGTTTGAGTGTCATTAAATTCTCAACCCCTCCAGCTTTTGCGAGTTGTGATGGGGCTTGGATATGGGAGTTTGCGGGTCCTTTATCAGTAAAGGTCGGCTCTCCTGAAATACATTAGCGGAACCGTTTGCAGTCCCGTCACTAGTGTGATAATTATCTACACTGTGATGATTGCTCTCTGACTAGTTCAGCTGCTAATCGTCCGGTACGGACAACATTTAATGAACTTGTTGACCTCAAATCAGGTAGGACTACCCGCTGAACTTAAGCATATCAATAAGCGGAGGAA
>PQ888807.1 Lycoperdon sp. 'PNW01' isolate CA FUNDIS iNaturalist # 236682595 small subunit ribosomal RNA gene, partial sequence; internal transcribed spacer 1, 5.8S ribosomal RNA gene, and internal transcribed spacer 2, complete sequence; and large subunit ribosomal RNA gene, partial sequence
AAGTCGTAACAAGGTTTCCGTAGGTGAACCTGCGGAAGGATCATTATTGAATATTCTTGATGGGTTGTAGCTGGCTCTCCGGGGCATGTGCACACTTGTCTTGACTTTATTCGTCCACCTGTGCACCTTTTGTAGTCTTGGGGGTTGAGAGCAAGTCGACTATCGGATGGCTATGGCCTTTCCGGACGTGAGGATTGCTGAGTGCGAAAGCATACAGCTCTTCTCAAATGACTTGTAAAACCTCTCCCTCGAGTACTATGTATTCATATACCACATAGTATGTTGTAGAATGTGATCAATGGGCCTATGTGCCTATAATAATAATATACAACTTTCAGCAACGGATCTCTTGGCTCTCGCATCGATGAAGAACGCAGCGAAATGCGATAAGTAATGTGAATTGCAGAATTCAGTGAATCATCGAATCTTTGAACGCACCTTGCGCTCCTTGGTATTCCGAGGAGCATGCCTGTTTGAGTGTCATTAAATTCTCAACCCCTCCAGCTTTTGCGAGTTGTGATGGGGCTTGGATCTGGGAGTTTGCGGGTCTTTATCAATAAAGGTCAGCTCTCCTGAAATGCATTAGCGGAACCGTTTGCAGTCCCGTCACTAGTGTGATAATTATCTACACTGTGATGATTGCTCTCTGACTAGTTCAGCTGCTAATCGTCCACTATGGACAACACTTAATGAAATTCTTGACCTCAAATCAGGTAGGACTACCCGCTGAACTTAAG
>PQ871277.1 Disciseda sp. 'candida-OR01' isolate OMDL iNat # 179926750 small subunit ribosomal RNA gene, partial sequence; internal transcribed spacer 1, 5.8S ribosomal RNA gene, and internal transcribed spacer 2, complete sequence; and large subunit ribosomal RNA gene, partial sequence
AAGTCGTAACAAGGTTTCCGTAGGTGAACCTGCGGAAGGATCATTATTGAATATTCTTGATGGGTTGTAGCTGGCTCTTCGGAGCATGTGCACGCCTGTCTTGACTTAATTCATCCACCTGTGCACCTTTTGTAGTCTTGGGGGTTGAGTGCAGTCGACTGTCGGACGGCTATTGTGGCCTATCCGGATGTGAGGAATGCTGAGTGCGGAAGCATGCGGCTCTCTTCAAAACGACTTGTGAACCTCTCCCTCGAGTACTATGTATTCATACACCACATAGTATGTTGTAGAATGTAATCAATGGGCCTATGTGCCTATAATAATCATATACAACTTTCAGCAACGGATCTCTTGGCTCTCGCATCGATGAAGAACGCAGCGAAATGCGATAAGTAATGTGAATTGCAGAATTCAGTGAATCATCGAATCTTTGAACGCACCTTGCGCTCCTTGGTATTCCGAGGAGCATGCCTGTTTGAGTGTCATTAAATTCTCAACCCCTCCAGCTTTTGCGAGCTGTGACGGGGCTTGGATGTTGGGGGTTTGCGGGCCTGTAGAGGTCGGCTCTCCTGAAATGCATTAGCGGAACCGTTTGCAGTCCCGTCACTAGTGTGATAATTATCTACACTGTGATGATTGCTCTCTAGCTAGTTCAGCTACTAACCGTCCACTTGTTGGACAACACTTAATGAACTTCTTGACCTCAAATCAGGTAGGACTACCCGCTGAACTTAAG
>PQ871325.1 Bovista sp. 'aestivalis-IN01' isolate OMDL iNat # 203855837 small subunit ribosomal RNA gene, partial sequence; internal transcribed spacer 1, 5.8S ribosomal RNA gene, and internal transcribed spacer 2, complete sequence; and large subunit ribosomal RNA gene, partial sequence
AAGTCGTAACAAGGTTTCCGTAGGTGAACCTGCGGAAGGATCATTATTGAATATTCTTGATGGGTTGTAGCTGGCTCTTCGGGGCATGTGCACGCTTGTCTTGACTTTATTCGTCCACCTGTGCACCTTTTGTAGTCTTGTGGGTTGAGAGCGGTCAACTATCGGACAGCTATTACAGCCGCTCCGGATGTGAGGAATGCTGAGTGCGAAAGCATACAGCTCTTCTCTACGATTGCAATACCTCTCCCTCAAGTACTATGTATTCATATACCACTTGTATGTTGTCGAATGTGATCAATGGGCTTATATGCCTATAATAATCATATACAACTTTCAGCAACGGATCTCTTGGCTCTCGCATCGATGAAGAACGCAGCGAAATGCGATAAGTAATGTGAATTGCAGAATTCAGTGAATCATCGAATCTTTGAACGCACCTTGCGCTCCTTGGTATTCCGAGGAGCATGCCTGTTTGAGTGTCATTAAATTCTCAACCCTCCAGCTTTTGCGAGTTGTGATGGACTTGGATATGGGGGTTTGCGGGCCTTTATTAAGAGGTCGGCTCTCCTGAAATACATTAGCGGAACCGTTTGCAGTCCCGTCACTAGTGTGATAATTATCTACACTGTGATGATTGCTCTCTGACTAGTTCAGCTGCTAATAGTCCCTCGTTGGACAACATTAATGAACTTCTTGACCTCAAATCAGGTAGGACTACCCGCTGAACTTAAG
>PP763179.1 Bovista plumbea voucher KM180043 internal transcribed spacer 1, partial sequence; 5.8S ribosomal RNA gene, complete sequence; and internal transcribed spacer 2, partial sequence
AATATTCTTGATGGGTTGTAGCTGGCTCTCCGGAGCATGTGCACGCCTGTCTTGACTTAATTCATCCACCTGTGCACTTTTTGTAGTCTTGGAGGTTGAGAGCGGTCGACTATCGGATGGCTGTTATGGCCTTTCCGGATGTGAGGAATTGCTGAGTGCAAAAGCATACAGCTCTTCTCAAAATGACTCGCAATACCTCTCCTTCAAGTACTATGTATTCATATACCACATAGTATGTTGTAGAATGTGATCAATGGGCTTATGGCCTATAATAATGAAATACAACTTTCAGCAACGGATCTCTTGGCTCTCGCATCGATGAAGAACGCAGCGAAATGCGATAAGTAATGTGAATTGCAGAATTCAGTGAATCATCGAATCTTTGAACGCACCTTGCGCTCCTTGGTATTCCGAGGAGCATGCCTGTTTGAGTGTCATTAAATTCTCAACCCCTCTAGCTTTTGCGAGCTACGATGGGGCTTGGATGTTGGGTTTGCGGGCCTTTATTAATAGAGGTCGGCTCTCCTGAAATGCATTAGCGGAACCGTTTGCAGTCCCGTCACTAGTGTGATAATTATCTACACTGTGATGATTGCTCTCTGACTAGTTCAGCTGCTAATCGTCCACTATCGGACAATACTTAATG
>PP763180.1 Calvatia gigantea voucher KM178360 internal transcribed spacer 1, partial sequence; 5.8S ribosomal RNA gene, complete sequence; and internal transcribed spacer 2, partial sequence
CATTATTGAATATTCTTGATGGGTTGTAGCTGGCTCTTCGGGGCATGTGCACGCCTGTCTTGACTCTATTCATCCACCTGTGCACCTTTTGTAGTCTTGGGGGTTGAGAGCAGTCAACTATCGGACGGCTNGGTGGCCTTTCCGGATGTGAGGATTGCTGNGTGCGAAAGCATACAGCTCTTCTCAAAGNGACTTGTAAACCTCTCCTTCGAGCACTATGTTTTCATATACCACATAGTATGTTGTAGAATGTGATCAATGGGCCTATGTGCCTATAATAATCTTATACAACTTTCAGCAACGGATCTCTTGGCTCTCGCATCGATGAAGAACGCAGCGAAATGCGATAAGTAATGTGAATTGCAGAATTCAGTGAATCATCGAATCTTTGAACGCACCTTGCGCTCCTTGGTATTCCGAGGAGCATGCCTGTTTGAGTGTCATTAAATTCTCAACCCCTCCAGCTTTTGTGAGTTGCGATGGGGCTTGGAAGGTGGGAGTTTGCGGGCCTCTGTAATAGAGGTCGGCTCTCCTGAAATGCATTAGCGGAACCGTTTGCAGTCCCGTCACTAGTGTGATAATTATCTACACTGTGATGATTGCTCTCCGGCTTGTTCAGCTACTAATCGTCCTTTACCGGACAATGTATAATG
>PP763188.1 Disciseda bovista voucher KM141726 internal transcribed spacer 1, partial sequence; 5.8S ribosomal RNA gene, complete sequence; and internal transcribed spacer 2, partial sequence
CATTATTGAATATTCTTGATGGGTTGTAGCTGGCTCTTCGGAGCATGTGCACGCCTGTCTTGACTTTATTCATCCACCTGTGCACCTTTTGTAGTCTTGGGGGTTCAGAGCAGTCAACCGTCGGACGGGCTGTCCGGATGTGAGGAATGCCAAGTGCGGACGCACGCGGCTCTCTTCAAAATGACTTGCAAAGCTTCCCTCGAGTACTATGTATTCATACACCACGTCGTATGTTGTAGAATGTGATCAATGGGCTTATGTGCCTATAATAATCATATACAACTTTCAGCAACGGATCTCTTGGCTCTCGCATCGATGAAGAACGCAGCGAAATGCGATAAGTAATGTGAATTGCAGAATTCAGTGAATCATCGAATCTTTGAACGCACCTTGCGCTCCTTGGTACTCCGAGGAGCATGCCTGTTTGAGTGTCATTAAATTCTCAACCCCTCAAGCTTTTGCGAGCTTCGATGGGGCTTGGATTGGTGGGAGTTTGCGGGCCTCTAGAGGTCGGCTCTCCTGAAATACATTAGCAGAACCGTTTGCAGTCCTGTCACTAGTGTGATAATTATCTACACTGTGATGATTGCTCTCTGGCTAGTTCAGCTACCAACCGTCCACTGCTGGACAACTTACTGAAATTCTTGACCT
>PP763189.1 Disciseda candida voucher KM154624 internal transcribed spacer 1, partial sequence; 5.8S ribosomal RNA gene, complete sequence; and internal transcribed spacer 2, partial sequence
AATATTCTTGATGGGTTGTAGCTGGCTCTTCGGAGCATGTGCACGCCTGTCTTGACTTAATTCATCCACCTGTGCACCTTTTGTAGTCTTGGGGGTTGAGTGCAGTCGACTGTCGGACGGCTATTATGGCCTATCCGGATGTGAGGAATGCTGAGTGCAGAAGCATGCAGCTCTCTTCAAAACGACTTGTAACCCTTCCCTCGAGTACTATGTATTCATACACCACATAGTATGTTGTAGAATGTGATCAATGGGCCTATGTGCCTATAATAATCATATACAACTTTCAGCAACGGATCTCTTGGCTCTCGCATCGATGAAGAACGCAGCGAAATGCGATAAGTAATGTGAATTGCAGAATTCAGTGAATCATCGAATCTTTGAACGCACCTTGCGCTCCTTGGTATTCCGAGGAGCATGCCTGTTTGAGTGTCATTAAATTCTCAACCCCTCCAGCTTTTGCGAGCTGCGATGGGGCTTGGATTTGGGGGTTTGCGGGCCTGTAGAGGTCGGCTCTCCTGAAATGCATTAGCGGAACCGTTTGCAGTCCCGTCACTAGTGTGATAATTATCTACACTGTGATGATTGCTCTCTGGCTAGTTCAGCTACTAACCGTCCACTGTTGGACAACACTTAATG
>PQ836435.1 Bovista sp. isolate BE 8866 internal transcribed spacer 1, partial sequence; 5.8S ribosomal RNA gene, complete sequence; and internal transcribed spacer 2, partial sequence
GTTGTAGCTGGCTCTCTGGAGCATGTGCACGCCTGTCTTGACTTAATTCATCCACCTTGGCCGTCCGAGTAGTCTTGGAGGTTGAGAGCGGTCGACTATCGGATGGCTGTTATGGCCTTTCCGGATGTGAGGAATTGCTGAGTGCGAAAGCATACAGCTCTTCTCAAAACGACTTGCAATACCTCTCCTTCAAGTACTATGTATTCATATACCACATAGTATGTTGTAGAATGTGATCAATGGGCTTATGTGCCTATAATAATCATATACAACTTTCAGCAACGGATCTCTTGGCTCTCGCATCGATGAAGAACGCAGCGAAATGCGATAAGTAATGTGAATTGCAGAATTCAGTGAATCATCGAATCTTTGAACGCACCTTGCGCTCCTTGGTATTCCGAGGAGCATGCCTGTTTGAGTGTCATTAAATTCTCAACCCCTCTAGCTTTTGCGAGCTGCGACGGGGCTTGGATGTTGGGTTTGCGGGCCTTTATTAATAGAGGTCGGCTCTCCTGAAATGCATTAGCGGAACCGTTTGCAGTCCCGTCACTAGTGTGATAATTATCTACACTGTGATGATTGCTCTCTGACTAGTTCAGCTGCTAATCGTCCACCTTCGGACAATACTTAATGCCTGAATAATCAGG
>PQ821180.1 Lycoperdon sp. isolate LF-3 small subunit ribosomal RNA gene, partial sequence; internal transcribed spacer 1, 5.8S ribosomal RNA gene, and internal transcribed spacer 2, complete sequence; and large subunit ribosomal RNA gene, partial sequence
TCTTGGTTCATTTAGAGGAAGTAAAAGTCGTAACAAGGTTTCCGTAGGTGAACCTGCGGAAGGATCATTATTGAATATTCTTGATGGGTTGTAGCTGGCTCTTCGGGGTATGTGCACGCCTGTCTTGATTCTATTCATCCACCTGTGCACCTTTTGTAGTCTTGGGGGTTGAGAACAGTCAACTATCGGATGGCTATTGTAGTCTTTCCGGACGTGAGGATTGCTGAGTGCGAAAGCATACGGCTTTTCTCAAACTGACTTGTAAACTCTCCTTCGAGTACTATGTTTTCATACACCACATAGTATGTTGTAGAATGTGATCAATGGGCCTATGTGCCTATAACAATCATATACAACTTTCAGCAACGGATCTCTTGGCTCTCGCATCGATGAAGAACGCAGCGAAATGCGATAAGTAATGTGAATTGCAGAATTCAGTGAATCATCGAATCTTTGAACGCACCTTGCGCTCCTTGGTATTCCGAGGAGCATGCCTGTTTGAGTGTCATTAAATTCTCAACCCCTCCAGCTTTTGTAAGTTGTGATGGGGCTTGGAAGTTGGGAGTTTGCGGGCTTCTATAGTAGAGGTCGGCTCTCCTTAAATGCATTAGCGGAACCGTTTGCAGTCCCGTCACTAGTGTGATAATTATCTACACTGTGATGATTGCTCTCTGGCTTGTTCAGCTTCTAATCGTCCTTTACCGGACAATGTATAATGAACATCTTGACCTCAAATCAGGTAGGACTACCCGCTGAACTTAAGCATATCACTTGACCTCAAATCAAG
>PQ817056.1 Bovista pila isolate CA FUNDIS iNaturalist # 185704778 small subunit ribosomal RNA gene, partial sequence; internal transcribed spacer 1, 5.8S ribosomal RNA gene, and internal transcribed spacer 2, complete sequence; and large subunit ribosomal RNA gene, partial sequence
AAGTCGTAACAAGGTTTCCGTAGGTGAACCTGCGGAAGGATCATTATTGAATATTCTTGATGGGTTGTAGCTGGCTCTTCGGGGCATGTGCACGCTTGTCTTGACTTTATTCATCCACCTGTGCACTTTTTGTAGTCTTGGAGGTTGAGAGCGGTCAACTATCGGATAGCTGTTATGGCCWTTCCGGATGTGAGGAATTGCTGAGTGCAAAAGCATACAGCTCTTCTCAAAAYGACTTGCAATACCTCTCCTTCAAGTACTATGTATTCATATACCACATAGTATGTTGTAGAATGTGATCAATGGGCTTATGTGCCTATAATAATCATATACAACTTTCAGCAACGGATCTCTTGGCTCTCGCATCGATGAAGAACGCAGCGAAATGCGATAAGTAATGTGAATTGCAGAATTCAGTGAATCATCGAATCTTTGAACGCACCTTGCGCTCCTTGGTATTCCGAGGAGCATGCCTGTTTGAGTGTCATTAAATTCTCAACCCCTCTAGCTTTTGCGAGCTACGATGGGGCTTGGATGTTGGGTTTGCGGGCCTTTATTAATAGAGGTCGGCTCTCCTGAAATGCATTAGCGGAACCGTTTGCAGTCCCGTCACTAGTGTGATAATTATCTACACTGTGATGATTGCTCTCTGACTAGTTCAGCTGCTAATCGTCCACTATCGGACAATATTTAATGAACTTCTTGACCTCAAATCAGGTAGGACTACCCGCTGAACTTAAG
>PQ817668.1 Lycoperdon sp. isolate LF-1 small subunit ribosomal RNA gene, partial sequence; internal transcribed spacer 1, 5.8S ribosomal RNA gene, and internal transcribed spacer 2, complete sequence; and large subunit ribosomal RNA gene, partial sequence
TGGTTCATTTAGAGGAAGTAAAAGTCGTAACAAGGTTTCCGTAGGTGAACCTGCGGAAGGATCATTATTGAATATTCTTGATGGGTTGTAGCTGGCTCTTCGGGGTATGTGCACGCCTGTCTTGATTCTATTCATCCACCTGTGCACCTTTTGTAGTCTTGGGGGTTGAGAACAGTCAACTATCGGATGGCTATTGTAGTCTTTCCGGACGTGAGGATTGCTGAGTGCGAAAGCATACGGCTTTTCTCAAACTGACTTGTAAACTCTCCTTCGAGTACTATGTTTTCATACACCACATAGTATGTTGTAGAATGTGATCAATGGGCCTATGTGCCTATAACAATCATATACAACTTTCAGCAACGGATCTCTTGGCTCTCGCATCGATGAAGAACGCAGCGAAATGCGATAAGTAATGTGAATTGCAGAATTCAGTGAATCATCGAATCTTTGAACGCACCTTGCGCTCCTTGGTATTCCGAGGAGCATGCCTGTTTGAGTGTCATTAAATTCTCAACCCCTCCAGCTTTTGTAAGTTGTGATGGGGCTTGGAAGTTGGGAGTTTGCGGGCTTCTATAGTAGAGGTCGGCTCTCCTTAAATGCATTAGCGGAACCGTTTGCAGTCCCGTCACTAGTGTGATAATTATCTACACTGTGATGATTGCTCTCTGGCTTGTTCAGCTTCTAATCGTCCTTTACCGGACAATGTATAATGAACATCTTGACCTCAAATCAGGTAGGACTACCCGCT
>PQ810602.1 Handkea fumosa isolate CA FUNDIS voucher FDS-CA-00264 small subunit ribosomal RNA gene, partial sequence; internal transcribed spacer 1, 5.8S ribosomal RNA gene, and internal transcribed spacer 2, complete sequence; and large subunit ribosomal RNA gene, partial sequence
AAGTCGTAACAAGGTTTCCGTAGGTGAACCTGCGGAAGGATCATTATTGAATATTCTTGATGGGTTGTAGCTGGCTCTCCGGGGCATGTGCACACTTGTCTTGACTCTATTCGTCCACCTGTGCACCTTTTGTAGTCTTGGGGGTTGAGAGCAGTCAACTATCGGATGGCTATGGCCTTTCCGGACGTGAGGATTGCTGAGTGCGAAAGCATACAGCTCTTCTTAAATGACTTGCAAAACCTCTCCCTCGAGTACTATGTATTCATATACCACATAGTATGTTGTAGAATGTGATCAATGGGCCTATGTGCCTATAATAATAATATACAACTTTCAGCAACGGATCTCTTGGCTCTCGCATCGATGAAGAACGCAGCGAAATGCGATAAGTAATGTGAATTGCAGAATTCAGTGAATCATCGAATCTTTGAACGCACCTTGCGCTCCTTGGTATTCCGAGGAGCATGCCTGTTTGAGTGTCATTAAATTCTCAACCCCTCCAGCTTTTGCGAGTTGTGATGGGGCTTGGATCTGGGAGTTTGCGGGTCTTTATCAATAAAGGTCAGCTCTCCTGAAATGCATTAGCGGAACCGTTTGCAGTCCCGTCACTAGTGTGATAATTATCTACACTGTGATGATTGCTCTCTGACTAGTTCAGCTGCTAATCGTCCACTATGGACAACACTTAATGAAATTCTTGACCTCAAATCAGGTAGGACTACCCGCTGAACTTAAG
>PQ810630.1 Bovista californica isolate CA FUNDIS voucher FDS-CA-04815 small subunit ribosomal RNA gene, partial sequence; internal transcribed spacer 1, 5.8S ribosomal RNA gene, and internal transcribed spacer 2, complete sequence; and large subunit ribosomal RNA gene, partial sequence
AAGTCGTAACAAGGTTTCCGTAGGTGAACCTGCGGAAGGATCATTATTGAATATTCTTGATGGGTTGTAGCTGGCTCTTTGGAGCATGTGCACGCCTGTCTTGACTTAATTCATCCACCTGTGCACTTTTTGTAGTCTTGGAGGTTGAGAGCAGTCAACTATCGGATGGCTGTTATGGCCTTTCCGGATGTGAGGAATTGCTGAGTGTGAAAGCATACAGCTCTTCTCAAAACGACTTGCAATACCTCTCCTTCAAGTACTATGTATTCATATACCACATAGTATGTTGTAGAATGTAATCAATGGGCTTATGTGCCTATAATAATCATATACAACTTTCAGCAACGGATCTCTTGGCTCTCGCATCGATGAAGAACGCAGCGAAATGCGATAAGTAATGTGAATTGCAGAATTCAGTGAATCATCGAATCTTTGAACGCACCTTGCGCTCCTTGGTATTCCGAGGAGCATGCCTGTTTGAGTGTCATTAAATTCTCAACCCCTCTAGCTTTCACGAGCTGCGATGGGGCTTGGATGTTGGGTTTGCGGGCCTTTATTAATAGAGGTCGGCTCTCCTGAAATGCATTAGCGGAACCGTTTGCAGTCCCGTCACTAGTGTGATAATTATCTACACTGTGATGATTGCTCTCTGACTAGTTCAGCTGCTAATCGTCCACCTTCGGACAATACTTAATGAACTTCTTGACCTCAAATCAGGTAGGACTACCCGCTGAACTTAAG
>PQ810666.1 Handkea fumosa isolate CA FUNDIS voucher FDS-CA-05230 small subunit ribosomal RNA gene, partial sequence; internal transcribed spacer 1, 5.8S ribosomal RNA gene, and internal transcribed spacer 2, complete sequence; and large subunit ribosomal RNA gene, partial sequence
AAGTCGTAACAAGGTTTCCGTAGGTGAACCTGCGGAAGGATCATTATTGAATATTCTTGATGGGTTGTAGCTGGCTCTCCGGGGCATGTGCACACTTGTCTTGACTCTATTCGTCCACCTGTGCACCTTTTGTAGTCTTGGGGGTTGAGAGCAGTCGACTATCGGATGGCTATGGCCTTTCCGGACGTGAGGATTGCTGAGTGCGAAAGCATACAGCTCTTCTTAAATGACTTGCAAAACCTCTCCCTCGAGTACTATGTATTCATATACCACATAGTATGTTGTAGAATGTGATCAATGGGCCTATGTGCCTATAATAATAATATACAACTTTCAGCAACGGATCTCTTGGCTCTCGCATCGATGAAGAACGCAGCGAAATGCGATAAGTAATGTGAATTGCAGAATTCAGTGAATCATCGAATCTTTGAACGCACCTTGCGCTCCTTGGTATTCCGAGGAGCATGCCTGTTTGAGTGTCATTAAATTCTCAACCCCTCCAGCTTTTGCGAGTTGTGATGGGGCTTGGATCTGGGAGTTTGCGGGTCTTTATCAATAAAGGTCAGCTCTCCTGAAATGCATTAGCGGAACCGTTTGCAGTCCCGTCACTAGTGTGATAATTATCTACACTGTGATGATTGCTCTCTGACTAGTTCAGCTGCTAATCGTCCACTATGGACAACACTTAATGAAATTCTTGACCTCAAATCAGGTAGGACTACCCGCTGAACTTAAG
>OR194537.1 Calvatia craniiformis voucher 20201002 internal transcribed spacer 1, partial sequence; 5.8S ribosomal RNA gene and internal transcribed spacer 2, complete sequence; and large subunit ribosomal RNA gene, partial sequence
CGTGGGACTGCGGAGGACATTATTGATATTCTTGATGGGTTGTAGCTGGCTCTTAGGAGCATGTGCACGCTTGTCTTGATTTTATTCATCCACCTGTGCACCTTTTGTAGTCTTGGGGGTTGAGAGCAGTCAACTATCGGATGCCTATTGGTTATTCCGGATGTGGGGAATGCTGAGTGCGCAAGCATACAGCTTTTCTCAATGTGACTTGCAAACCTCTCCTTCAAGTCTATGTATTCATATACCACATAGTATGTTGTAGAATGTGATCAATGGGCCTTTGTGCCTATAACAATCATATACAACTTTCAGCAACGGATCTCTTGGCTCTCGCATCGATGAAGAACGCAGCGAAATGCGATAAGTAATGTGAATTGCAGAATTCAGTGAATCATCGAATCTTTGAACGCACCTTGCGCTCCTTGGTATTCCGAGGAGCATGCCTGTTTGAGTGTCATTAAATTCTCAACCCTTATAACTTTTGTGAGCTATTAGGGCTTGGAAATGGGAGTTTGCGGGCCTTATAGAGGTCAGCTCTCCTGAAATGCATTAGCGGAACCGTTTGCAGTCCCGTCACTAGTGTGATAATTATCTACGCTGTGATGACTGCTCTCTAGCTTGTTCAGCTGCTAATAGTCCATTGATCGGACAACTTAATGAAACTCTTGACCTCAAATCAGGTAGGATTACCCGCTGAACTTAAGCATATCAATAGGCCCGGAGGAAA
>OR194542.1 Calvatia craniiformis voucher 20201012 internal transcribed spacer 1, partial sequence; 5.8S ribosomal RNA gene and internal transcribed spacer 2, complete sequence; and large subunit ribosomal RNA gene, partial sequence
TCCGTTGCGACTGCGGAGGACATTATTGATATTCTTGATGGGTTGTAGCTGGCTCTTAGGAGCATGTGCACGCTTGTCTTGATTTTATTCATCCACCTGTGCACCTTTTGTAGTCTTGGGGGTTGAGAGCAGTCAACTATCGGATGCCTATTGGTTATTCCGGATGTGGGGAATGCTGAGTGCGCAAGCATACAGCTTTTCTCAATGTGACTTGCAAACCTCTCCTTCAAGTCTATGTATTCATATACCACATAGTATGTTGTAGAATGTGATCAATGGGCCTTTGTGCCTATAACAATCATATACAACTTTCAGCAACGGATCTCTTGGCTCTCGCATCGATGAAGAACGCAGCGAAATGCGATAAGTAATGTGAATTGCAGAATTCAGTGAATCATCGAATCTTTGAACGCACCTTGCGCTCCTTGGTATTCCGAGGAGCATGCCTGTTTGAGTGTCATTAAATTCTCAACCCTTATAACTTTTGTGAGCTATTAGGGCTTGGAAATGGGAGTTTGCGGGCCTTATAGAGGTCAGCTCTCCTGAAATGCATTAGCGGAACCGTTTGCAGTCCCGTCACTAGTGTGATAATTATCTACGCTGTGATGACTGCTCTCTAGCTTGTTCAGCTGCTAATAGTCCATTGATCGGACAACTTAATGAAACTCTTGACCTCAAATCAGGTAGGATTACCCGCTGAACTTAAGCATATCAATAAGCGGAGGAA
>PQ799839.1 Apioperdon pyriforme voucher JLF11934 AZ iNaturalist # 255956825 small subunit ribosomal RNA gene, partial sequence; internal transcribed spacer 1 and 5.8S ribosomal RNA gene, complete sequence; and internal transcribed spacer 2, partial sequence
GAAGTAAAAGTCGTAACAAGGTTTCCGTAGGTGAACCTGCGGAAGGATCATTATTGAATATTCCTGATGAGTTGTAGCTGGCTCTTTGGAGCATGTGCACGCTTGTCTTGATCTTATTCATCCACCTGTGCACATTTTGTAGTCTTGGGGGCTGAGTCGAGTATCGGATGGATGTCTATCCGGATGTGAGGACTGCTGAGTGCGAAAGCATYCGGCTCTTCTCTGTTTGACCTCACCCTTGAGTACTATGTATTCATATACCACATAGTATGTTGTAGAATGTGATCATTGGGCCTTTGTGCCTATAATAATCATATACAACTTTCAGCAACGGATCTCTTGGCTCTCGCATCGATGAAGAACGCAGCGAAATGCGATAAGTAATGTGAATTGCAGAATTCAGTGAATCATCGAATCTTTGAACGCACCTTGCGCTCCTTGGTATTCCGAGGAGCATGCCTGTTTGAGTGTCATTAAATTCTCAACCCCACTAGCTTTTGTGAGCTATGCTGGGGCTTGGATGTTGGGAGTTTGCGGGCCTTTACTAGGTCGGCTCTCCTGAAATACATTAGCGGAACCGTTTGCAGTCCCGTCACTAGTGTGATAATTATCTACACTGTGATGACTGCTCTCTGACTAGTTCAGCTGCTAATCGTCCACTGTGGACAATCATTAATGAACTTCTTGACCTCA
>PQ725438.1 Vascellum pratense voucher O18015 small subunit ribosomal RNA gene, partial sequence; internal transcribed spacer 1, 5.8S ribosomal RNA gene, and internal transcribed spacer 2, complete sequence; and large subunit ribosomal RNA gene, partial sequence
ATAAGGATCGTAGTGACCTGCGGAGGATCATTATTGAATATTCTTGATGAGTTGTAGCTGGCTCTCCGGGGCATGTGCACGCTTGTCTTGACTCTATTCATCCACCTGTGCACCTTTTGTAGTCTTGGGGGTTGAAAGCAGTCGACTATCGGATGGCTACGGCTACTCCGGATGTGAGAAATGCTGAGCGCAGAGACGCATACAGCTCTTCTCAAATGACTTGCATACCCTTGAGTACTATGTATTCATATACCATGTCGTATGTTGCAGAATGTGATCAATGGGTCTATGTACCTATAATAATCATATACAACTTTCAGCAACGGATCTCTTGGCTCTCGCATCGATGAAGAACGCAGCGAAATGCGATAAGTAATGTGAATTGCAGAATTCAGTGAATCATCGAATCTTTGAACGCACCTTGCGCTCCTTGGTATTCCGAGGAGCATGCCTGTTTGAGTGTCATTAAATTCTCAACCCCTCCAGCTTTTGCGAGTTGTGATGGGGCTTGGATATGGGAGTTTGCGGGTCCTTTATCAGTAAAGGTCGGCTCTCCTGAAATACATTAGCGGAACCGTTTGCAGTCCCGTCACTAGTGTGATAATTATCTACACTGTGATGATTGCTCTCTGACTAGTTCAGCTGCTAATCGTCCGGTATGGACAACATTTAATGAACTTCTTGACCTCAAATCAGGTAGGACTACCCGCTGAACTTAAGCATACTAAAAGGGGAAGGGGGAAA
>PQ725445.1 Lycoperdon perlatum voucher UBA23174 small subunit ribosomal RNA gene, partial sequence; internal transcribed spacer 1, 5.8S ribosomal RNA gene, and internal transcribed spacer 2, complete sequence; and large subunit ribosomal RNA gene, partial sequence
GGGTTAGCCTTCGTAGGTGACCTGCGGAAGGATCATTATTGAATATGCTTGATAGGTTGTAGCTGGCTCTTCGGAGTATGTGCACGCTTATCTTGACTTAATTCATCCACCTGTGCACCTTTTGTAGTCTTGGGGGTTGAGATCGGTCGACTATCGGATGGCCAAGGTCATTCCGGATGTGAGGAATGCTGAGTGCGAAAGCATACAGCTCTTCTCCAATGACTTGTCTTCCTCGAGTACTATGTATTCATATACCACATAGTATGTTGTAGAATGTGATCAATGGGTCTATGTACCTATAATAATCATATACAACTTTCAGCAACGGATCTCTTGGCTCTCGCATCGATGAAGAACGCAGCGAAATGCGATAAGTAATGTGAATTGCAGAATTCAGTGAATCATCGAATCTTTGAACGCACCTTGCGCTCCTTGGTATTCCGAGGAGCATGCCTGTTTGAGTGTCATTAAATTCTCAACCCCTCCAGCTTTTGCGAGTTGTGATGGGGCTTGGATATGGGGGCTTGCGGGTCTTTACTGATGTAAAGGTCAGCTCTCCTGAAATACATTAGCGGAACCGTTTGCAGTCCCGTCACTAGTGTGATAATTATCTACACTGTGATGGATTGCTCTCTGACTAGTTCAGCTGCTAATCGTCCGTTATGGACAATGTTTAATGAACTTCTTGACCTCAAATCAGGTAGGACTACCCGCTGAACTTAAGCATATCAAAAGCCCGGAGGAAA
>PQ722000.1 Bovista plumbea voucher HMJAU36269 internal transcribed spacer 1, partial sequence; 5.8S ribosomal RNA gene and internal transcribed spacer 2, complete sequence; and large subunit ribosomal RNA gene, partial sequence
CTAGTTCGTAGTGACCTGCGGAGGTCATTATTGAAGATTCTTGACGGGTTGTACTGGCTCTCCGGACCATGTGCGCGCCTGTCTTGACTTAATTCATCCACCTGTGCACTTTTTGTAGTCTTGGAGGGTGAGAGCGGTCGACTATCGGATGGCTGTTATGGCCTTTCCGGATGTGAGGAATTGCTGAGTGCAAAAGCATACAGCTCTTCTCAAAATGACTCGCAATACCTCTCCTTCAAGTACTATGTATTCATATACCACATATTATGTTGTACAACGTGATCTATGGGCTTATGGCCTATAATAGTGAAATACAACTTTCAGCAACGGATCTCTTGGCTCTCGCATCGATGAAGAACTCGGCGAAGTGCGATAAGTAATGCGAATTGCATAATTCAGTGAATCATCGAATCTTTGAACGCACCTTGCGCTCCTTGGTATTCCGAGGAGCATGCCTGTTTGAGTGTCATTAAATTCTCAACCCCTCTAGCTTTTGCCAGCTACCATGGGGCTTGGATGTTGGGTTTGCGGGCCTTTATTAAATAGAAGTAAGCTCTCCTGAAATGCATTAGCGGAACCGTTTGCAGTCCCGTCACTAGTGTGATAATTATCTACACTGTGATGATTGCTCTCTGACTAGTTCAGCTGCTAATCGTCCACTATCGGACAATACTTAATGAACTTCTTGACCTCAAATCAGGTAGGACTACCCGCTGAACTTAAGCATATCAAAGTGGAAGAAAA
>PQ721624.1 Holocotylon dermoxanthum voucher UBA23011 small subunit ribosomal RNA gene, partial sequence; internal transcribed spacer 1, 5.8S ribosomal RNA gene, and internal transcribed spacer 2, complete sequence; and large subunit ribosomal RNA gene, partial sequence
TATAAGTTTCGTAGGTGACCTGCGGAAGGATCATTATTGAATATTCTTGATGGGTTGTAGCTGGCTCTTCGGGGCATGTGCACACTTGTCTTGACTTTATTCATCCACCTGTGCACCTCTTGTAGTCTTGGGGGTTGAGATAAGTCGACTATCGGATGGCTTTATAGCCTTTCGGACGTGAGGAATGCTGAGTGCGAAAGCATACAGCTCTTCTCAAATGACTTGTAAAACCTCTCCCTCGAGTACTATGTATTCATATACCACATAGTATGTTGTAGAATGTGATCAATGGGCCTATGTGCCTATAATAATCATATACAACTTTCAGCAACGGATCTCTTGGCTCTCGCATCGATGAAGAACGCAGCGAAATGCGATAAGTAATGTGAATTGCAGAATTCAGTGAATCATCGAATCTTTGAACGCACCTTGCGCTCCTTGGTATTCCGAGGAGCATGCCTGTTTGAGTGTCATTAAATTCTCAACCCCTCCAGCTTTTGCGAGTTGTGTGGGGCTTGGACTTGGGAGTTTGCGGGTCTTTATCAATAAAGGTCAGCTCTCCTGAAATGCATTAGCGGAACCGTTTGCAGTCCCGTCACTAGTGTGATAATTATCTACACTGTGATGATTGCTCTCTGACTAGTTCAGCTGCTAATCGTCCACTACGGACAACACTTTAATGAACTTCTTGACCTCAAATCAGGTAGGACTACCCGCTGAACTTAAGCATATCTAATCGGGGAGAGGAAA
>PQ721266.1 Holocotylon dermoxanthum voucher UBA23006 small subunit ribosomal RNA gene, partial sequence; internal transcribed spacer 1, 5.8S ribosomal RNA gene, and internal transcribed spacer 2, complete sequence; and large subunit ribosomal RNA gene, partial sequence
GATTAGGCTTCGTAGGTGACCTGCGGAAGGATCATTATTGAATATTCTTGATGGGTTGTAGCTGGCTCTTCGGGGCATGTGCACACTTGTCTTGACTTTATTCATCCACCTGTGCACCTCTTGTAGTCTTGGGGGTTGAGATAAGTCGACTATCGGATGGCTTTATAGCCTTTCGGACGTGAGGAATGCTGAGTGCGAAAGCATACAGCTCTTCTCAAATGACTTGTAAAACCTCTCCCTCGAGTACTATGTATTCATATACCACATAGTATGTTGTAGAATGTGATCAATGGGCCTATGTGCCTATAATAATCATATACAACTTTCAGCAACGGATCTCTTGGCTCTCGCATCGATGAAGAACGCAGCGAAATGCGATAAGTAATGTGAATTGCAGAATTCAGTGAATCATCGAATCTTTGAACGCACCTTGCGCTCCTTGGTATTCCGAGGAGCATGCCTGTTTGAGTGTCATTAAATTCTCAACCCCTCCAGCTTTTGCGAGTTGTGTGGGGCTTGGACTTGGGAGTTTGCGGGTCTTTATCAATAAAGGTCAGCTCTCCTGAAATGCATTAGCGGAACCGTTTGCAGTCCCGTCACTAGTGTGATAATTATCTACACTGTGATGATTGCTCTCTGACTAGTTCAGCTGCTAATCGTCCACTACGGACAACACTTTAATGAACTTCTTGACCTCAAATCAGGTAGGACTACCCGCTGAACTTAAGCATATCAAACGGGAAGAAAAAA
>PQ721468.1 Calvatia cyathiformis voucher UBA23233 small subunit ribosomal RNA gene, partial sequence; internal transcribed spacer 1, 5.8S ribosomal RNA gene, and internal transcribed spacer 2, complete sequence; and large subunit ribosomal RNA gene, partial sequence
TATCAGTTTCGTAGTGACCTGCGGAAGGATCATTATTGAATATTCTTGATGGGTTGTAGCTGGCTCTTCGGGGCATGTGCACGCCTGTCTTGACTTTATTCATCCACCTGTGCACCTTTTGTAGTCTTGGAGGGTTGAGAGCAGTCAATTATCGGATGACCATTGGTCATTCGGATATGAGGAATGCTGAGTGCGAAAGCATACGGCTCTCCTCAAAGTGACTTGTAAACTTCTCCTTCAAGTACTATGTATTCATATACGCATAGTATGTTGTAGAATGTGATCAATGGGCCTCAGTGCCTATAACAATCATATACAACTTTCAGCAACGGATCTCTTGGCTCTCGCATCGATGAAGAACGCAGCGAAATGCGATAAGTAATGTGAATTGCAGAATTCAGTGAATCATCGAATCTTTGAACGCACCTTGCGCTCCTTGGTATTCCGAGGAGCATGCCTGTTTGAGTGTCATTAAATTCTCAACCCTTCCAGCTTTTGTGAGCTGCGATAGGGCTTGGATATTGGGAGGTTGCGGGCCTATATAAGGTCGGCTCTCCTGAAATGCATTAGCGGAACCGTTTGCAGTCTCGTCACTAGTGTGATAATTATCTACACTGTGATGACTGCTCTCTAGTTTGTTCAGCTGCTAATTGTCCACTACCGGACAACTCTTAATGAACCTCTTGACCTCAAATCAGGTAGGACTACCCGCTGAACTTAAGCATATCAAAAACGGGGGGAGAGAGAA
>PQ691407.1 Lycoperdon perlatum voucher FLAS-F-68534 small subunit ribosomal RNA gene, partial sequence; internal transcribed spacer 1 and 5.8S ribosomal RNA gene, complete sequence; and internal transcribed spacer 2, partial sequence
TTTAGAGGAAGTAAAAGTCGTAACAAGGTTTCCGTAGGTGAACCTGCGGAAGGATCATTATTGAATATGCTTGATAGGTTGTAGCTGGCTCTTCGGAGTATGTGCACGCTTATCTTGACTTTATTCATCCACCTGTGCACCTTTTGTAGTCTTGGGGGTTGAGATCGGTCGACTATCGGATGGCCAAGGTCATTCCGGATGTGAGGAATGCTGAGTGCGAAAGCATACAGCTCTTCTCAAATGACTTGTCTTCCTCGAGTACTATGTATTCATATACCACATAGTATGTTGTAGAATGTGATCAATGGGTCTATGTACCTATAATAATCATATACAACTTTCAGCAACGGATCTCTTGGCTCTCGCATCGATGAAGAACGCAGCGAAATGCGATAAGTAATGTGAATTGCAGAATTCAGTGAATCATCGAATCTTTGAACGCACCTTGCGCTCCTTGGTACTCCGAGGAGCATGCCTGTTTGAGTGTCATTAAATTCTCAACCCCTCCAGCTTTTGCGAGTTGTGATGGGGCTTGGATATGGGGGCTTGCGGGTCTTTACTGATGTAAAGGTCAGCTCTCCTGAAATACATTAGCGGAACCGTTTGCAGTCCCGTCACTAGTGTGATAATTATCTACACTGTGATGATTGCTCTCTGACTAGTTCAGCTGCTAATCGTCCGTTATGGACAATGTTTAATGAACTTCTTG
>PP037937.1 Lycoperdon perlatum isolate Fruitbody voucher Liu 2 internal transcribed spacer 1, partial sequence; 5.8S ribosomal RNA gene and internal transcribed spacer 2, complete sequence; and large subunit ribosomal RNA gene, partial sequence
CCTGGAGGTGACATGCGGAGGATCATTATTGAATATTCTTGATGGGTTGTAGCTGGCTCTCCGGGGCATGTGCACACTTGTCTTGACTTTATTCGTCCACCTGTGCACCTTTTGTAGTCTTGGGGGTTGAGAGCAAGTCGACTATCGGATGGCTAAGGCCTTTCCGGACGTGAGGATTGCTGAGTGCGAAAGCATACAGCTCTTCTTAAATGACTTGTAATACCTCTCCCTCGAGTACTATGTATTCATATACCACATAGTATGTTGTAGAATGTGATCAATGGGCCTATGTGCCTATAATAACGATATACAACTTTCAGCAACGGATCTCTTGGCTCTCGCATCGATGAAGAACGCAGCGAAATGCGATAAGTAATGTGAATTGCAGAATTCAGTGAATCATCGAATCTTTGAACGCACCTTGCGCTCCTTGGTATTCCGAGGAGCATGCCTGTTTGAGTGTCATTAAATTCTCAACCCCTCCAGCTTTTGCAAGTTGTGATGGGGCTTGGATCTGGGAGTTTGCGGGTCTTTATCAATAAAGGTCAGCTCTCCTGAAATGCATTAGCGGAACCGTTTGCAGTCCCGTCACTAGGGTGATAATTATCTACACTGTGATGATTGCTCTCTGACTAGTTCAGCTGCTAATCGTCCACTACGGACAACACTTAATGAACTTCTTGACCTCAAATCAGGTAGGACTACCCGCTGAACTTAAGCATATCTAA
>PP037938.1 Lycoperdon sp. isolate Fruitbody voucher Liu 22 internal transcribed spacer 1, partial sequence; 5.8S ribosomal RNA gene and internal transcribed spacer 2, complete sequence; and large subunit ribosomal RNA gene, partial sequence
CTCAACATTCAATATGCGGAGAATCATTATTGAATATTCTTGATAGGTTGTAGCTGGCTCTTCGGAGTATGTGCACGCTTGTCTTGACTTTATTCATCCACCTGTGCACCTTTTGTAGTCTTGGGGATTGAGAGCGGTCGACTATCGGATGGCTAAGGTCATTCCGGATGTGAGGAATGCTGAGTGCGGAAGCATACAGCTCTTCTCAAATGACTTGTCTCCCTCGAGTACTATGTATTCATATACCACATAGTATGTTGTAGAATGTGATCAATGGGTCTATGTACCTATAATAATCATATACAACTTTCAGCAACGGATCTCTTGGCTCTCGCATCGATGAAGAACGCAGCGAAATGCGATAAGTAATGTGAATTGCAGAATTCAGTGAATCATCGAATCTTTGAACGCACCTTGCGCTCCTTGGTATTCCGAGGAGCATGCCTGTTTGAGTGTCATTAAATTCTCAACCCCTCCAGCTTTTGCGAGTTGTGATGGGGCTTGGATATGGGAGCTTGCGGGTCTTTATCAGTAAAGGTCAGCTCTCCTGAAATACATTAGCGGAACCGTTTGCAGTCCCGTCACTAGTGTGATAATTATCTACACTGTGATGATTGCTCTCTGACTAGTTCAGCTGCTAATCGTCCGTTACGGACAATGTTTAATGAACTTCTTGACCTCAAATCAGGTAGGACTACCCGCTGAACTTAAGCATATCAAAAAGCGGGAGGA
>PP037939.1 Lycoperdon sp. isolate Fruitbody voucher Liu 193 internal transcribed spacer 1, partial sequence; 5.8S ribosomal RNA gene and internal transcribed spacer 2, complete sequence; and large subunit ribosomal RNA gene, partial sequence
CTCAACATTCAATATGCGGAGAATCATTATTGAATATTCTTGATAGGTTGTAGCTGGCTCTTCGGAGTATGTGCACGCTTGTCTTGACTTTATTCATCCACCTGTGCACCTTTTGTAGTCTTGGGGATTGAGAGCGGTCGACTATCGGATGGCTAAGGTCATTCCGGATGTGAGGAATGCTGAGTGCGGAAGCATACAGCTCTTCTCAAATGACTTGTCTCCCTCGAGTACTATGTATTCATATACCACATAGTATGTTGTAGAATGTGATCAATGGGTCTATGTACCTATAATAATCATATACAACTTTCAGCAACGGATCTCTTGGCTCTCGCATCGATGAAGAACGCAGCGAAATGCGATAAGTAATGTGAATTGCAGAATTCAGTGAATCATCGAATCTTTGAACGCACCTTGCGCTCCTTGGTATTCCGAGGAGCATGCCTGTTTGAGTGTCATTAAATTCTCAACCCCTCCAGCTTTTGCGAGTTGTGATGGGGCTTGGATATGGGAGCTTGCGGGTCTTTATCAGTAAAGGTCAGCTCTCCTGAAATACATTAGCGGAACCGTTTGCAGTCCCGTCACTAGTGTGATAATTATCTACACTGTGATGATTGCTCTCTGACTAGTTCAGCTGCTAATCGTCCGTTACGGACAATGTTTAATGAACTTCTTGACCTCAAATCAGGTAGGACTACCCGCTGAACTTAAGCATATCAAAAAGCGGGAGGA
>PP037940.1 Lycoperdon perlatum isolate Fruitbody voucher Liu 329 internal transcribed spacer 1, partial sequence; 5.8S ribosomal RNA gene and internal transcribed spacer 2, complete sequence; and large subunit ribosomal RNA gene, partial sequence
CTTGGTGGTGACTGCGGAGGTCATTATTGAATATGCTTGATAGGTTGTAGCTGGCTCTTCGGAGTATGTGCACGCTTATCTTGACTTAATTCATCCACCTGTGCACCTTTTGTAGTCTTGGGGGTTGAGATCGGTCGACTATCGGATGGCCAAGGTCATTCCGGATGTGAGGAATGCTGAGTGCGAAAGCATACAGCTCTTCTCAAATGACTTGTCTTCCTCGAGTACTATGTATTCATATACCACATAGTATGTTGTAGAATGTGATCAATGGGTCTATGTACCTATAATAATCATATACAACTTTCAGCAACGGATCTCTTGGCTCTCGCATCGATGAAGAACGCAGCGAAATGCGATAAGTAATGTGAATTGCAGAATTCAGTGAATCATCGAATCTTTGAACGCACCTTGCGCTCCTTGGTATTCCGAGGAGCATGCCTGTTTGAGTGTCATTAAATTCTCAACCCCTCCAGCTTTTGCGAGTTGTGATGGGGCTTGGATATGGGGGCTTGCGGGTCTTTACTGATGTAAAGGTCAGCTCTCCTGAAATACATTAGCGGAACCGTTTGCAGTCCCGTCACTAGTGTGATAATTATCTACACTGTGATGGATTGCTCTCTGACTAGTTCAGCTGCTAATCGTCCGTTATGGACAATGTTTAATGAACTTCTTGACCTCAAATCAGGTAGGACTACCCGCTGAACTTAAGCATATCAAAA
>PP037941.1 Lycoperdon perlatum isolate Fruitbody voucher Liu 364 internal transcribed spacer 1, partial sequence; 5.8S ribosomal RNA gene and internal transcribed spacer 2, complete sequence; and large subunit ribosomal RNA gene, partial sequence
AGCTAACATGCAATACTGCGAAGGATCATTATTGAATATGCTTGATAGGTTGTAGCTGGCTCTTCGGAGTATGTGCACGCTTATCTTGACTTAATTCATCCACCTGTGCACCTTTTGTAGTCTTGGGGGTTGAGATCGGTCGACTATCGGATGGCCAAGGTCATTCCGGATGTGAGGAATGCTGAGTGCGAAAGCATACAGCTCTTCTCAAATGACTTGTCTTCCTCGAGTACTATGTATTCATATACCACATAGTATGTTGTAGAATGTGATCAATGGGTCTATGTACCTATAATAATCATATACAACTTTCAGCAACGGATCTCTTGGCTCTCGCATCGATGAAGAACGCAGCGAAATGCGATAAGTAATGTGAATTGCAGAATTCAGTGAATCATCGAATCTTTGAACGCACCTTGCGCTCCTTGGTATTCCGAGGAGCATGCCTGTTTGAGTGTCATTAAATTCTCAACCCCTCCAGCTTTTGCGAGTTGTGATGGGGCTTGGATATGGGGGCTTGCGGGTCTTTACTGATGTAAAGGTCAGCTCTCCTGAAATACATTAGCGGAACCGTTTGCAGTCCCGTCACTAGTGTGATAATTATCTACACTGTGATGGATTGCTCTCTGACTAGTTCAGCTGCTAATCGTCCGTTATGGACAATGTTTAATGAACTTCTTGACCTCAAATCAGGTAGGACTACCCGCTGAACTTAAGCATATCAAAAAGCCGGAGGAAA
>PP037942.1 Lycoperdon perlatum isolate Fruitbody voucher Liu 386 internal transcribed spacer 1, partial sequence; 5.8S ribosomal RNA gene and internal transcribed spacer 2, complete sequence; and large subunit ribosomal RNA gene, partial sequence
ATGGTAAAAAGCTGTCTGCGGAGGATCATTATTGAATATGCTTGATAGGTTGTAGCTGGCTCTTCGGAGTATGTGCACGCTTATCTTGACTTAATTCATCCACCTGTGCACCTTTTGTAGTCTTGGGGGTTGAGATCGGTCGACTATCGGATGGCCAAGGTCATTCCGGATGTGAGGAATGCTGAGTGCGAAAGCATACAGCTCTTCTCAAATGACTTGTCTTCCTCGAGTACTATGTATTCATATACCACATAGTATGTTGTAGAATGTGATCAATGGGTCTATGTACCTATAATAATCATATACAACTTTCAGCAACGGATCTCTTGGCTCTCGCATCGATGAAGAACGCAGCGAAATGCGATAAGTAATGTGAATTGCAGAATTCAGTGAATCATCGAATCTTTGAACGCACCTTGCGCTCCTTGGTATTCCGAGGAGCATGCCTGTTTGAGTGTCATTAAATTCTCAACCCCTCCAGCTTTTGCGAGTTGTGATGGGGCTTGGATATGGGGGCTTGCGGGTCTTTACTGATGTAAAGGTCAGCTCTCCTGAAATACATTAGCGGAACCGTTTGCAGTCCCGTCACTAGTGTGATAATTATCTACACTGTGATGGATTGCTCTCTGACTAGTTCAGCTGCTAATCGTCCGTTATGGACAATGTTTAATGAACTTCTTGACCTCAAATCAGGTAGGACTACCCGCTGAACTTAAGCATATCATAAAAGGCGGAAAGAA
>PQ678616.1 Apioperdon pyriforme isolate OMDL iNat # 226008857 small subunit ribosomal RNA gene, partial sequence; internal transcribed spacer 1, 5.8S ribosomal RNA gene, and internal transcribed spacer 2, complete sequence; and large subunit ribosomal RNA gene, partial sequence
GTCGTAACAAGGTTTCCGTAGGTGAACCTGCGGAAGGATCATTATTGAATATTCCTGATGAGTTGTAGCTGGCTCTTTGGAGCATGTGCACGCTTGTCTTGATCTTATTCATCCACCTGTGCACATTTTGTAGTCTTTTGGGCTGAGTCGAGTATCGGATGGATGTCTATCCGGATGTGAGGACTGCTGAGTGCGAAAGCATACGGCTCTTCTCTGTTTGACCTCACCCTTGAGTACTATGTATTCATATACCACATAGTATGTTGTAGAATGTGATCATTGGGCCTTTGTGCCTATAATAATCATATACAACTTTCAGCAACGGATCTCTTGGCTCTCGCATCGATGAAGAACGCAGCGAAATGCGATAAGTAATGTGAATTGCAGAATTCAGTGAATCATCGAATCTTTGAACGCACCTTGCGCTCCTTGGTATTCCGAGGAGCATGCCTGTTTGAGTGTCATTAAATTCTCAACCCCACTAGCTTTTGTGAGCTATGCTGGGGCTTGGATGTTGGGAGTTTGCGGGCCTTTACTAGGTCGGCTCTCCTGAAATACATTAGCGGAACCGTTTGCAGTCCCGTCACTAGTGTGATAATTATCTACACTGTGATGACTGCTCTCTGACTAGTTCAGCTGCTAATCGTCCACTGTGGACAATCATTAATGAACTTCTTGACCTCAAATCAGGTAGGACTACCCGCTGAACTT
>PP806200.1 Morganella puiggarii voucher HKAS134428 internal transcribed spacer 1, partial sequence; 5.8S ribosomal RNA gene, complete sequence; and internal transcribed spacer 2, partial sequence
CATTTATTGAATATACATGATGGGTTGTAGCTGGCTCTGTGGAGCATGTGCACGCTTGTCTTGATTTTATTCGTCCACCTGTGCACCTTTTGTAGTCTTGGGGACTAAGAGCAAGTCGACTATCGGAATTTGTTTTCCGGATGTGAGGAATGCTAGCCGCTTTTCTCTATTGACGGGTCTCCCTCAAGTGCTATGTATTGATATACCACATAGTATGTTGTAGAATGTGATCAATGGGACTAATCACATATAACTTTCATCTACGGATTTCTTGGCTCTCGCATCGATGAAGAACGCAGCGAAATGCGATAAGTAATGTGAATTGCAGAATTCAGTGAATCATCGAATCTTTGAACGCACCTTGCGCTCCTTGGTATTCCGAGGAGCATGCCTGTTTGAGTGTCATTAAATTCTCAACCCCTCTAGGGGCTTGGATGTGGGAGTTTGCTGGTCCTTTATCACAAAGGTCAGCTCTCCTGAAATACATTAGCGGAACGGTTTGCAGTCCCCGTCACTAGTGTGATAATTATCTACACTGTGAATAGATTGCTCTCTGACTAGTTCAGCTGCTAATTGTCCAGTATGGACAACACATTGAACC
>PQ652744.1 Apioperdon pyriforme isolate F-3325 internal transcribed spacer 1, partial sequence; 5.8S ribosomal RNA gene and internal transcribed spacer 2, complete sequence; and large subunit ribosomal RNA gene, partial sequence
GGAAGGATCATTATTGAATATTCCTGATGAGTTGTAGCTGGCTCTTTGGAGCATGTGCACGCTTGTCTTGATCTTATTCATCCACCTGTGCACATTTTGTAGTCTTTTGGGCTGAGTCGAGTATCGGATGGATGTCTATCCGGATGTGAGGACTGCTGAGTGCGAAAGCATACGGCTCTTCTCTGTTTGACCTCACCCTTGAGTACTATGTATTCATATACCACATAGTATGTTGTAGAATGTGATCATTGGGCCTTTGTGCCTATAATAATCATATACAACTTTCAGCAACGGATCTCTTGGCTCTCGCATCGATGAAGAACGCAGCGAAATGCGATAAGTAATGTGAATTGCAGAATTCAGTGAATCATCGAATCTTTGAACGCACCTTGCGCTCCTTGGTATTCCGAGGAGCATGCCTGTTTGAGTGTCATTAAATTCTCAACCCCACTAGCTTTTGTGAGCTATGCTGGGGCTTGGATGTTGGGAGTTTGCGGGCCTTTACTAGGTCGGCTCTCCTGAAATACATTAGCGGAACCGTTTGCAGTCCCGTCACTAGTGTGATAATTATCTACACTGTGATGACTGCTCTCTGACTAGTTCAGCTGCTAATCGTCCACTGTGGACAATCATTAATGAACTTCTTGACCTCAAATCAGGTAGGACTACCCGCTGAACTTAAGCATATCAATAAGCGGAGGAAAAGAAACTAACAAGGATTCCCCTAGTAACTGCGAGTGAAGCGGGAAAAGCTCAAATTTAAAATCTGGCGGTCTATGGCTGTCCGAGTTGTAATCTAGAGAAGTAATGCCCGCGCTGGACCGTGTACAAGTCTCCTGGAATGGAGCGTCATAGAGGGTGAGAATCCCGTCTTTGACACGGACTACCAGGGCTTTGTGGTATGCTCTCAAAAGAGTCGAGTTGTTTGGGAATGCAGCTCTAAATGGGTGGTAAATTCCATCTAAAGCTAAATATTGGCGAGAGACCGATAGCGAACAAGTACCGTGAGGGAAAGATGAAAAGAACTTTGAAAGAGAGTTAAACAGTACGTGAAATTGCTGAAAGGGAAACGCTTGAAGTCAGTCGCGTTGACTAGACCAGCTTCACTTTTGTGGGGTGTACTTTTTAGTTGACGGGTCAGCATCAATTCTGACTGCTGGAAAAAGGCTTAGGGAATGTGGCAGCTCCGGCTGTGTTATAGCCCTTTGTCACATACAGCTGTTGGGATTGAGGAACTCAGCACGCCGCAAGGCCGGGTTTCGACCACGTTCGTGCTTAGGATGCTGGCATAATGGCTTTAAGCGACCCGTCTTGAAACACGGACCAAGGAGTCTAACATGCCTGCGAGTGTTTGGGTGGTAAACCCGAGCGCGTAATGAAAGTGAAAGTTGAGATCCCTGTCGTGGGGAGCATCGACGCCCGGACCTGACCTTTTGTGACGGATCCGCGGTAGAGCATGTATGTTGGGACCCGAAAGATGGTGAACTATGCCTGAATAGGGTGAAGCCAGAGGAAACTCTGGTGGAGGTCGTAGCGATTCTGACGTGCAAATCGATCGTCAAATTTGGGTATAGGGGCGAAGAAGAATCGAACCATCTAGTAGCTGGTTCCTGC
>PQ652812.1 Bovista tomentosa isolate F-2699 internal transcribed spacer 1, partial sequence; 5.8S ribosomal RNA gene and internal transcribed spacer 2, complete sequence; and large subunit ribosomal RNA gene, partial sequence
GGAAGGATCATTATTGAATACTCTTGATGGGTTGTAGCTGGCTCTTCGGGGCATGTGCACGCCTGTCTTGACTTTATTCATCCACCTGTGCACCTTTTGTAGTCTTGGAGGTTGAGAGCAGTCGACTATCGGATACTTTCCGGATGTGACGAATTGCTGAGTGCGAAAGCATACAGCTCTTCTCAAATGACTTGCAACACTTCTCCTTCAAGTACTATGTATTCATATACCACATAGTATGTTGTAGAATGTGATCAATGGGCTTATATGCCTATAATAATCATATACAACTTTCAGCAACGGATCTCTTGGCTCTCGCATCGATGAAGAACGCAGCGAAATGCGATAAGTAATGTGAATTGCAGAATTCAGTGAATCATCGAATCTTTGAACGCACCTTGCGCTCCTTGGTATTCCGAGGAGCATGCCTGTTTGAGTGTCATTAAATTCTCAACCCCTCCAGCTTTTGCGAGCTGTGATGGGGCTTGGATGTTGGGGGTTTGCGGGCCTTACAAAGGTCGGCTCTCCTGAAATACATTAGCGGAACCGTTTGCAGTCCCGTCACTAGTGTGATAATTATCTACACTGTGATGATTGCTCTCTGACTAGTTCAGCTGCTAATCGTCCACTATCGGACAATATTTAATGAACTTCTTGACCTCAAATCAGGTAGGACTACCCGCTGAACTTAAGCATATCAATAAGCGGAGGAAAAGAAACTAACAAGGATTCCCCTAGTAACTGCGAGTGAAGCGGGAAAAGCTCAAATTTAAAATCTGGCGGTCTCTGGCCGTCCGAGTTGTAATCTAGAGAAGTGATGCCCGCGCTGGACCGTGTACAAGTCTCCTGGAATGGAGCGTCATAGAGGGTGAGAATCCCGTCTCTGACACGGACTACCAGGGCTTTGTGGTACGCTCTCAAAGAGTCGAGTTGTTTGGGAATGCAGCTCTAAATGGGTGGTAAATTCCATCTAAAGCTAAATATTGGCGAGAGACCGATAGCGAACAAGTACCGTGAGGGAAAGATGAAAAGAACTTTGGAAAGAGAGTTAAACAGTACGTGAAATTGCTGAAAGGGAAACGCTTGAAGTCAGTCGCGTTGGCCGGGAATCAGCCTCACTTTTGTGTGGTGTACTTTCTGGTTGACGGGTCAGCATCAATTTTGACCGCTGGAAAAAGGCTTAGGGAATGTGGCAGCTTCGGCTGTGTTATAGCCCTTTGTCACATACAGCGATTGGGATTGAGGAACTCAGCACGCCGCAAGGCCGGGTTTCGACCACGTTCGTGCTTAGGATGCTGGCATAATGGCTTTAAGCGACCCGTCTTGAAACACGGACCAAGGAGTCTAACATGCCTGCGAGTGTTTGGGTGGTAAACCCGAGCGCGTAATGAAAGTGAAAGTTGAGATCCCTGTCGTGGGGAGCATCGACGCCCGGACCTGAACTTTTGTGACGGATCCGCGGTAGAGCATGTATGTTGGGACCCGAAAGATGGTGAACTATGCCTGAATAGGGTGAAGCCAGAGGAAACTCTGGTGGAGGCTCGTAGCGATTCTGACGTGCAAATCGATCGTCAAATTTGGGTATAGGGGCGAAAGACTAATCGAACCATCTAGTAGCTGGTTCCTGC
>PQ639049.1 Apioperdon pyriforme isolate F-3353 internal transcribed spacer 1, partial sequence; 5.8S ribosomal RNA gene and internal transcribed spacer 2, complete sequence; and large subunit ribosomal RNA gene, partial sequence
GGAAGGATCATTATTGAATATTCCTGATGAGTTGTAGCTGGCTCTTTGGAGCATGTGCACGCTTGTCTTGATCTTATTCATCCACCTGTGCACATTTTGTAGTCTTGGGGGCTGAGTCGAGTATCGGATGGATGTCTATCCGGATGTGAGGACTGCTGAGTGCGAAAGCATACGGCTCTTCTCTGTTTGACCTCACCCTTGAGTACTATGTATTCATATACCACATAGTATGTTGTAGAATGTGATCATTGGGCCTTTGTGCCTATAATAATCATATACAACTTTCAGCAACGGATCTCTTGGCTCTCGCATCGATGAAGAACGCAGCGAAATGCGATAAGTAATGTGAATTGCAGAATTCAGTGAATCATCGAATCTTTGAACGCACCTTGCGCTCCTTGGTATTCCGAGGAGCATGCCTGTTTGAGTGTCATTAAATTCTCAACCCCACTAGCTTTTGTGAGCTATGCTGGGGCTTGGATGTTGGGAGTTTGCGGGCCTTTACTAGGTCGGCTCTCCTGAAATACATTAGCGGAACCGTTTGCAGTCCCGTCACTAGTGTGATAATTATCTACACTGTGATGACTGCTCTCTGACTAGTTCAGCTGCTAATCGTCCACTGTGGACAATCATTAATGAACTTCTTGACCTCAAATCAGGTAGGACTACCCGCTGAACTTAAGCATATCAATAAGCGGAGGAAAAGAAACTAACAAGGATTCCCCTAGTAACTGCGAGTGAAGCGGGAAAAGCTCAAATTTAAAATCTGGCGGTCTATGGCTGTCCGAGTTGTAATCTAGAGAAGTAATGCCCGCGCTGGACCGTGTACAAGTCTCCTGGAATGGAGCGTCATAGAGGGTGAGAATCCCGTCTTTGACACGGACTACCAGGGCTTTGTGGTATGCTCTCAAAGAGTCGAGTTGTTTGGGAATGCAGCTCTAAATGGGTGGTAAATTCCATCTAAAGCTAAATATTGGCGAGAGACCGATAGCGAACAAGTACCGTGAGGGAAAGATGAAAAGAACTTTGGAAAGAGAGTTAAACAGTACGTGAAATTGCTGAAAGGGAAACGCTTGAAGTCAGTCGCGTTGACTAGAACTCAGCTTCACTTTTGTGGGGTGTACTTTTTAGTTGACGGGTCAGCATCAATTCTGACTGCTGGAAAAAGGCTTAGGGAATGTGGCAGCTCCGGCTGTGTTATAGCCCTTTGTCACATACAGCTGTTGGGATTGAGGAACTCAGCACGCCGCAAGGCCGGGTTTCGACCACGTTCGTGCTTAGGATGCTGGCATAATGGCTTTAAGCGACCCGTCTTGAAACACGGACCAAGGAGTCTAACATGCCTGCGAGTGTTTGGGTGGTAAACCCGAGCGCGTAATGAAAGTGAAAGTTGAGATCCCTGTCGTGGGGAGCATCGACGCCCGGACCTGACCTTTTGTGACGGATCCGCGGTAGAGCATGTATGTTGGGACCCGAAAGATGGTGAACTATGCCTGAATAGGGTGAAGCCAGAGGAAACTCTGGTGGAGGCTCGTAGCGATTCTGACGTGCAAATCGATCGTCAAATTTGGGTATAGGGGCGAAAGACTAATCGAACCATCTAGTAGCTGGTTCCTGC
>PQ628200.1 Lycoperdon sp. 'CA02' isolate CA FUNDIS iNaturalist # 169808738 small subunit ribosomal RNA gene, partial sequence; internal transcribed spacer 1, 5.8S ribosomal RNA gene, and internal transcribed spacer 2, complete sequence; and large subunit ribosomal RNA gene, partial sequence
GTCGTAACAAGGTTTCCGTAGGTGAACCTGCGGAAGGATCATTATTGAATATTCTTGATGGGTTGTAGCTGGCTCTCCGGGGCATGTGCACGCTTGTCTTGACTCTATTCATCCACCTGTGCACCTTTTGTAGTCTTGGGGGCTGAAAGCAGTCGACTATCGGATGGCTATAGCTATAGCCTTTCCGGACGTGAGGAATGCTGAGTGCGAAAGCATACAGCTCTTCTCAAATGACTACTCTTCTCTCTCAAGTACTATGTATTCATATACCACATAGTATGTCGTAGAATGTGATCAATGGGATAATCATATACAACTTTCAGCAACGGATCTCTTGGCTCTCGCATCGATGAAGAACGCAGCGAAATGCGATAAGTAATGTGAATTGCAGAATTCAGTGAATCATCGAATCTTTGAACGCACCTTGCGCTCCTTGGTATTCCGAGGAGCATGCCTGTTTGAGTGTCATTAAATTCTCAACCCCTCCAGCTTTTGCGAGTTGTGATGGGGCTTGGATATGGGAGTTTGCGGGTCTTTATCAATAAAGGTCAGCTCTCCTGAAATGCATTAGCGGAACCGTTTGCAGTCCCGTCACTAGTGTGATAATTATCTACACTGTGATGATTGCTCTCTGACTAGTTCAGCTGCTAATCGTCCACTATGGACAACACTTAATGAACTTCTTGACCTCAAATCAGGTAGGACTACCCGCTGAACTT
>PQ628204.1 Utraria umbrina isolate CA FUNDIS iNaturalist # 169807803 small subunit ribosomal RNA gene, partial sequence; internal transcribed spacer 1, 5.8S ribosomal RNA gene, and internal transcribed spacer 2, complete sequence; and large subunit ribosomal RNA gene, partial sequence
AAGTCGTAACAAGGTTTCCGTAGGTGAACCTGCGGAAGGATCATTATTGAATATTCTTGATGGGTTGTAGCTGGCTCTCCGGGGCATGTGCACACTTGTCTTGACTTTATTCATCCACCTGTGCACCTTTTGTAGTCTTGGGGGTTGAAAGCAGTCGACTATCGGATGGCTATAATAGCCTTTCCGGACGTGAGGAATGCTGAGTGCGAAAGCATACAGCTCTTCTCAAATGACTACTCCTCTCCTTCAAGTACTATGTATTCATATACCACATAGTATGTCGTAGAATGTGATCAATGGAATAATCATATACAACTTTCAGCAACGGATCTCTTGGCTCTCGCATCGATGAAGAACGCAGCGAAATGCGATAAGTAATGTGAATTGCAGAATTCAGTGAATCATCGAATCTTTGAACGCACCTTGCGCTCCTTGGTATTCCGAGGAGCATGCCTGTTTGAGTGTCATTAAATTCTCAACCCCTCCAGCTTTTACGAGTTGTGATGGGGCTTGGATATGGGAGTTTGCGGGTCTTTATCAATAAAGGTCAGCTCTCCTGAAATACATTAGCGGAACCGTTTGCAGTCCCGTCACTAGTGTGATAATTATCTACACTGTGATGATTGCTCTCTGACTAGTTCAGCTGCTAATCCGTCCACTATGGACAACACTTAATGAACTTCTTGACCTCAAATCAGGTAGGACTACCCGCTGAACTTAAG
>PQ615486.1 Lycoperdon perlatum isolate OMDL iNat # 201319599 small subunit ribosomal RNA gene, partial sequence; internal transcribed spacer 1, 5.8S ribosomal RNA gene, and internal transcribed spacer 2, complete sequence; and large subunit ribosomal RNA gene, partial sequence
GTCGTAACAAGGTTTCCGTAGGTGAACCTGCGGAAGGATCATTATTGAATATGCTTGATAGGTTGTAGCTGGCTCTTCGGAGTATGTGCACGCTTATCTTGACTTAATTCATCCACCTGTGCACCTTTTGTAGTCTTGGGGGTTGAGATCGGTCGACTATCGGATGGCCAAGGTCATTCCGGATGTGAGGAATGCTGAGTGCGAAAGCATACAGCTCTTCTCAAATGACTTGTCTTCCCCGAGTACTATGTATTCATATACCACATAGTATGTTGTAGAATGTGATCAATGGGTCTATGTACCTATAATAATCATATACAACTTTCAGCAACGGATCTCTTGGCTCTCGCATCGATGAAGAACGCAGCGAAATGCGATAAGTAATGTGAATTGCAGAATTCAGTGAATCATCGAATCTTTGAACGCACCTTGCGCTCCTTGGTATTCCGAGGAGCATGCCTGTTTGAGTGTCATTAAATTCTCAACCCCTCCAGCTTTTGCGAGTTGTGATGGGGCTTGGATATGGGGGCTTGCGGGTCTTTACTGATGTAAAGGTCAGCTCTCCTGAAATACATTAGCGGAACCGTTTGCAGTCCCGTCACTAGTGTGATAATTATCTACACTGTGATGATTGCTCTCTGACTAGTTCAGCTGCTAATCGTCCGTTATGGACAATGTTTAATGAACTTCTTGACCTCAAATCAGGTAGGACTACCCGCTGAACTT
>PQ615493.1 Lycoperdon perlatum isolate OMDL iNat # 181141934 small subunit ribosomal RNA gene, partial sequence; internal transcribed spacer 1, 5.8S ribosomal RNA gene, and internal transcribed spacer 2, complete sequence; and large subunit ribosomal RNA gene, partial sequence
AAGTCGTAACAAGGTTTCCGTAGGTGAACCTGCGGAAGGATCATTATTGAATATGCTTGATAGGTTGTAGCTGGCTCTTCGGAGTATGTGCACGCTTATCTTGACTTAATTCATCCACCTGTGCACCTTTTGTAGTCTTGGGGGTTGAGATCGGTCGACTATCGGATGGCCAAGGTCATTCCGGATGTGAGGAATGCTGAGTGCGAAAGCATACAGCTCTTCTCAAATGACTTGTCTTCCCCGAGTACTATGTATTCATATACCACATAGTATGTTGTAGAATGTGATCAATGGGTCTATGTACCTATAATAATCATATACAACTTTCAGCAACGGATCTCTTGGCTCTCGCATCGATGAAGAACGCAGCGAAATGCGATAAGTAATGTGAATTGCAGAATTCAGTGAATCATCGAATCTTTGAACGCACCTTGCGCTCCTTGGTATTCCGAGGAGCATGCCTGTTTGAGTGTCATTAAATTCTCAACCCCTCCAGCTTTTGCGAGTTGTGATGGGGCTTGGATATGGGGGCTTGCGGGTCTTTACTGATGTAAAGGTCAGCTCTCCTGAAATACATTAGCGGAACCGTTTGCAGTCCCGTCACTAGTGTGATAATTATCTACACTGTGATGATTGCTCTCTGACTAGTTCAGCTGCTAATCGTCYGTTATGGACAATGTTTAATGAACTTCTTGACCTCAAATCAGGTAGGACTACCCGCTGAACTTAAG
>PQ619163.1 Handkea fumosa isolate CA FUNDIS iNaturalist # 223698717 small subunit ribosomal RNA gene, partial sequence; internal transcribed spacer 1, 5.8S ribosomal RNA gene, and internal transcribed spacer 2, complete sequence; and large subunit ribosomal RNA gene, partial sequence
GTCGTAACAAGGTTTCCGTAGGTGAACCTGCGGAAGGATCATTATTGAATATTCTTGATGGGTTGTAGCTGGCTCTCCGGGGCATGTGCACACTTGTCTTGACTCTATTCGTCCACCTGTGCACCTTTTGTAGTCTTGGGGGTTGAGAGCAGTCAACTATCGGATGGCTATGGCCTTTCCGGACGTGAGGATTGCTGAGTGCGAAAGCATACAGCTCTTCTTAAATGACTTGCAAAACCTCTCCCTCGAGTACTATGTATTCATATACCACATAGTATGTTGTAGAATGTGATCAATGGGCCTATGTGCCTATAATAATAATATACAACTTTCAGCAACGGATCTCTTGGCTCTCGCATCGATGAAGAACGCAGCGAAATGCGATAAGTAATGTGAATTGCAGAATTCAGTGAATCATCGAATCTTTGAACGCACCTTGCGCTCCTTGGTATTCCGAGGAGCATGCCTGTTTGAGTGTCATTAAATTCTCAACCCCTCCAGCTTTTGCGAGTTGTGATGGGGCTTGGATCTGGGAGTTTGCGGGTCTTTATCAATAAAGGTCAGCTCTCCTGAAATGCATTAGCGGAACCGTTTGCAGTCCCGTCACTAGTGTGATAATTATCTACACTGTGATGATTGCTCTCTGACTAGTTCAGCTGCTAATCGTCCACTATGGACAACACTTAATGAAATTCTTGACCTCAAATCAGGTAGGACTACCCGCTGAACTT
>PQ613364.1 Fuscospina nigrescens voucher JBRI-M19-934 small subunit ribosomal RNA gene, partial sequence; internal transcribed spacer 1, 5.8S ribosomal RNA gene, and internal transcribed spacer 2, complete sequence; and large subunit ribosomal RNA gene, partial sequence
ATTTAGAGGAAGTAAAAGTCGTAACAAGGTTTCCGTAGGTGAACCTGCGGAAGGATCATTATTGAATATTCTTGATGGGTTGTAGCTGGCTCTTCGGGGCATGTGCACGCTTGTCTTGACTTTATTCATCCACCTGTGCACCCTTTGTAGTCTTGGGGGTTGAGAGCAGTCGACTATCGGATGGCTATGGCTTTTCCGGACGTGAGGATTGCTGAGTGCGCAAGCATACAGCTTTTCTCAAATGACTTGCAAAACCTCTCTCTCGAGTACTATGTATTCATATACCACATAGAATGTTGTCGAATGTGATCAATGGGCCTACGTGCCTATAATAATCATATACAACTTTCAGCAACGGATCTCTTGGCTCTCGCATCGATGAAGAACGCAGCGAAATGCGATAAGTAATGTGAATTGCAGAATTCAGTGAATCATCGAATCTTTGAACGCACCTTGCGCTCCTTGGTATTCCGAGGAGCATGCCTGTTTGAGTGTCATTAAATTCTCAACCCCTCCAGCTTTTGCGAGTTGTGATGGGGCTTGGATCTGGGAGTTTGCGGGTCTTTATCAATAAAGGTCAGCTCTCCTGAAATACATTAGCGGAACCGTTTGCAGTCCCGTCACTAGTGTGATAATTATCTACGCTGTGATGATTGCTCTCTGACTAGTTCAGCTGCTAATCGTCCACTATGGACAACACTTAATGAACTTCTTGACCTCAAATCAGGTAGGACTACCCGCTGAACTTAAGCATATCAATAAACCGGAGGAAGTCT
>PQ613365.1 Lycoperdon perlatum voucher JBRI-M21-038 internal transcribed spacer 1, partial sequence; 5.8S ribosomal RNA gene and internal transcribed spacer 2, complete sequence; and large subunit ribosomal RNA gene, partial sequence
GACCTGCGGAAGGATCATTATTGAATATGCTTGATAGGTTGTAGCTGGCTCTTTGGAGTATGTGCACGCTTATCTTGACTTTATTCATCCACCTGTGCACCTTTTGTAGTCTCGGGTCGACTATCGGATGGCCAAGGTCATTCCGGATGTGAGGATTGCTGAGTGCGAAAGCATACAGCTCTTCTCTAATGACTCGAGTACTATGTATTCATATACGAGATAGTATGTTGTAGAATGTGATCAATGGGTCTATGTACCTATAATAATCATATACAACTTTCAGCAACGGATCTCTTGGCTCTCGCATCGATGAAGAACGCAGCGAAATGCGATAAGTAATGTGAATTGCAGAATTCAGTGAATCATCGAATCTTTGAACGCACCTTGCGCTCCTTGGTATTCCGAGGAGCATGCCTGTTTGAGTGTCATTAAATTCTCAACCCCTCCATTGTGATGGGGCTTGGATATGGGGGCTTGCGGGTCTTTATCAGTAAAGGTCAGCTCTCCTGAAATACATTAGCGGAACCGTTTGCAGTCCCGTCACTAGTGTGATAATTATCTACACTGTGATGATTGCTCTCTGAGTAGTTCAGCTGCTAATTGTCCGATTGGGGACAAGGTTTAATGAAGTTCTTGACCTCAAATCAGGTAGGACTACCCGCTGAACTTAAGCATATCATAA
>PQ613445.1 Calvatia candida isolate Forest small subunit ribosomal RNA gene, partial sequence; internal transcribed spacer 1 and 5.8S ribosomal RNA gene, complete sequence; and internal transcribed spacer 2, partial sequence
TCTTTGGTCATTTTTGAGGAAGTAAAAGTCGTAACAAGGTTTCCCGTAGGTGACTCTCGTCAGTATAGAGGAAGTAAAAGTAGTAACAAGGTTTCCGTAGGTGAACCTGCGGAAGGATCATTATTGAATAACTTGGTGTTGATCCGCCCGTACTGCGGCAGGAGTTCGCATCATATTAAGCATTTATCTATTGGACGCCTATGGTAGTTTTTGAAGTGTTGGCAGTCAATGCGGAAAGGGGCTTGGGCTTTTGCAGTCCTTTCCAACTTCTCTTCAAAGGCTATGTGTTATACACACCACAGAAGTTACAGAATGTCTTGATCAGACGGCGAGTCAGTAAATCAATACAAAATTCAGCAACGGATCTCGGGGCTCTCCCATCGATGAAGAACGCAAGAAATGCGATAAGTAATAAGAAATGCAGAATTCAGAGAATCATGGAATATTGGATCGCACCTTGCGCCCTTTGGTATTCGGAAGGGCATGCAGCATTGAGGGTCGATAAACTTTCAACCTTCCAAGCTTTCAGCTTAGGGAGGCTGGGATGGGAGGGGGATTGGGGAGTCCTTCATTTGGATGGTTAAAGGTCATTAAATTCATTAGTGGATTCCGGAAGGATGGTCAGTCGGGGCGATAATGAGAACGCCTCTTGACTGTGATGCAAGCTCTGTGGGGAGCCGAGTATATCATTGTCCTCAATGAGCCACTCTACAATGAACAATTGACCCT
>PQ613480.1 Utraria umbrina isolate Forest small subunit ribosomal RNA gene, partial sequence; internal transcribed spacer 1 and 5.8S ribosomal RNA gene, complete sequence; and internal transcribed spacer 2, partial sequence
TCCTCCGTTCCTTTTTTTTGGAAGTAAAAGTCGTAACAAGGTTTCCGTAGGTGAACCTGCGGAAGGATCATTATTGAATATGCTTGATAGGTTGTAGCTGGCTCTTCGGAGTATGTGCACGCTTATCTTGACTTATATCATCCACCTGTGCACCTTTTGTAGTCTTGGGGGTTGAGATCGGTCGACTATCGGAGTCATTCCGGATGTGAGGAATGCTGAGTGCGAAAGCATACAGCTCTTCTCAAATGACTTGTCTTCCTCGAGTACTATGTATTCATATACCACATAGTATGTTGTAGAATGTGATCAATGGGTCTATGTACCTATAATAATCATATACAACTTTCAGCAACGGATCTCTTGGCTCTCGCATCGATGAAGAACGCAGCGAAATGCGATAAGTAATGTGAATTGCAGAATTCAGTGAATCATCGAATCTTTGAACGCACCTTGCGCTCCTTGGTATTCCGAGGAGCATGCCTGTTTGAGTGTCATTAAATTCTCAACCCCTCCAGTTGTGATGGGGCTTGGATATGGGGGCTTGCGGGTCTTTACTGATGTAAAGGTCAGCTCTCCTGAAATACATTAGCGGAACCGTTTGCAGTCCCGTCACTGGTGTGATAATTATCTACGCTGTGATGGATTGCTCTCTGACTAGTTCAGCTGCTAATCGTCCGTTATGGACAATGTTTAATGAACTTCTGACCCCTCCC
>PQ607845.1 Lycoperdon sp. 'CA02' isolate CA FUNDIS iNaturalist # 214721950 small subunit ribosomal RNA gene, partial sequence; internal transcribed spacer 1, 5.8S ribosomal RNA gene, and internal transcribed spacer 2, complete sequence; and large subunit ribosomal RNA gene, partial sequence
AAGTCGTAACAAGGTTTCCGTAGGTGAACCTGCGGAAGGATCATTATTGAATATTCTTGATGGGTTGTAGCTGGCTCTCCGGGGCATGTGCACGCTTGTCTTGACTCTATTCATCCACCTGTGCACCTTTTGTAGTCTTGGGGGCTGAAAGCAGTCGACTATCGGATGGCTATAGCTATAGCCTTTCCGGACGTGAGGAATGCTGAGTGCGAAAGCATACAGCTCTTCTCAAATGACTACTCTTCTCTCTCAAGTACTATGTATTCATATACCACATAGTATGTCGTAGAATGTGATCAATGGGATAATCATATACAACTTTCAGCAACGGATCTCTTGGCTCTCGCATCGATGAAGAACGCAGCGAAATGCGATAAGTAATGTGAATTGCAGAATTCAGTGAATCATCGAATCTTTGAACGCACCTTGCGCTCCTTGGTATTCCGAGGAGCATGCCTGTTTGAGTGTCATTAAATTCTCAACCCCTCCAGCTTTTGCGAGTTGTGATGGGGCTTGGATATGGGAGTTTGCGGGTCTTTATCAATAAAGGTCAGCTCTCCTGAAATGCATTAGCGGAACCGTTTGCAGTCCCGTCACTAGTGTGATAATTATCTACACTGTGATGATTGCTCTCTGACTAGTTCAGCTGCTAATCGTCCACTATGGACAACACTTAATGAACTTCTTGACCTCAAATCAGGTAGGACTACCCGCTGAACTTAAG
>PQ607853.1 Handkea fumosa isolate CA FUNDIS iNaturalist # 214724554 small subunit ribosomal RNA gene, partial sequence; internal transcribed spacer 1, 5.8S ribosomal RNA gene, and internal transcribed spacer 2, complete sequence; and large subunit ribosomal RNA gene, partial sequence
AAGTCGTAACAAGGTTTCCGTAGGTGAACCTGCGGAAGGATCATTATTGAATATTCTTGATGGGTTGTAGCTGGCTCTCCGGGGCATGTGCACACTTGTCTTGACTCTATTCGTCCACCTGTGCACCTTTTGTAGTCTTGGGGGTTGAGAGCAGTCAACTATCGGATGGCTATGGCCTTTCCGGACGTGAGGATTGCTGAGTGCGAAAGCATACAGCTCTTCTTAAATGACTTGCAAAACCTCTCCCTCGAGTACTATGTATTCATATACCACATAGTATGTTGTAGAATGTGATCAATGGGCCTATGTGCCTATAATAATAATATACAACTTTCAGCAACGGATCTCTTGGCTCTCGCATCGATGAAGAACGCAGCGAAATGCGATAAGTAATGTGAATTGCAGAATTCAGTGAATCATCGAATCTTTGAACGCACCTTGCGCTCCTTGGTATTCCGAGGAGCATGCCTGTTTGAGTGTCATTAAATTCTCAACCCCTCCAGCTTTTGCGAGTTGTGATGGGGCTTGGATCTGGGAGTTTGCGGGTCTTTATCAATAAAGGTCAGCTCTCCTGAAATGCATTAGCGGAACCGTTTGCAGTCCCGTCACTAGTGTGATAATTATCTACACTTTGATGATTGCTCTCTGACTAGTTCAGCTGCTAATCGTCCACTATGGACAACACTTAATGAAATTCTTGACCTCAAATCAGGTAGGACTACCCGCTGAACTTAAG
>PQ607856.1 Handkea fumosa isolate CA FUNDIS iNaturalist # 214725293 small subunit ribosomal RNA gene, partial sequence; internal transcribed spacer 1, 5.8S ribosomal RNA gene, and internal transcribed spacer 2, complete sequence; and large subunit ribosomal RNA gene, partial sequence
AAGTCGTAACAAGGTTTCCGTAGGTGAACCTGCGGAAGGATCATTATTGAATATTCTTGATGGGTTGTAGCTGGCTCTCCGGGGCATGTGCACACTTGTCTTGACTCTATTCGTCCACCTGTGCACCTTTTGTAGTCTTGGGGGTTGAGAGCAGTCAACTATCGGATGGCTATGGCCTTTCCGGACGTGAGGATTGCTGAGTGCGAAAGCATACAGCTCTTCTTAAATGACTTGCAAAACCTCTCCCTCGAGTACTATGTATTCATATACCACATAGTATGTTGTAGAATGTGATCAATGGGCCTATGTGCCTATAATAATAATATACAACTTTCAGCAACGGATCTCTTGGCTCTCGCATCGATGAAGAACGCAGCGAAATGCGATAAGTAATGTGAATTGCAGAATTCAGTGAATCATCGAATCTTTGAACGCACCTTGCGCTCCTTGGTATTCCGAGGAGCATGCCTGTTTGAGTGTCATTAAATTCTCAACCCCTCCAGCTTTTGCGAGTTGTGATGGGGCTTGGATCTGGGAGTTTGCGGGTCTTTATCAATAAAGGTCAGCTCTCCTGAAATGCATTAGCGGAACCGTTTGCAGTCCCGTCACTAGTGTGATAATTATCTACACTGTGATGATTGCTCTCTGACTAGTTCAGCTGCTAATCGTCCACTATGGACAACACTTAATGAAATTCTTGACCTCAAATCAGGTAGGACTACCCGCTGAACTTAAG
>PQ607860.1 Lycoperdon sp. 'RJF-2020a' isolate CA FUNDIS iNaturalist # 215429032 small subunit ribosomal RNA gene, partial sequence; internal transcribed spacer 1, 5.8S ribosomal RNA gene, and internal transcribed spacer 2, complete sequence; and large subunit ribosomal RNA gene, partial sequence
AAGTCGTAACAAGGTTTCCGTAGGTGAACCTGCGGAAGGATCATTATTGAATATTCTTGATGGGTTGTAGCTGGCTCCTCGGGGCATGTGCACGCTTATCTTGACTTTATTCATCCACCTGTGCACCTTTTGTAGTCTTGGGGGTTGAGAGCAGTCGACTATCGGATGGCTATGACCTTTCCGGACGTGAGGAATGCTGAGTGCGAAAGCATACAGCTCTTCTCAAATGACTTGCTAAACCTCTCCCTCGAGTACTATGTATTCATATACCACATAGTATGTCGTAGAATGTGATCAATGGGCCTATGTGCCTATAATAATCATATACAACTTTCAGCAACGGATCTCTTGGCTCTCGCATCGATGAAGAACGCAGCGAAATGCGATAAGTAATGTGAATTGCAGAATTCAGTGAATCATCGAATCTTTGAACGCACCTTGCGCTCCTTGGTATTCCGAGGAGCATGCCTGTTTGAGTGTCATTAAATTCTCAACCCCTCCAGCTTTTGCGAGTTGTGATGGGGCTTGGATATGGGAGTTTGCGGGTCTTTATCAATAAAGGTCAGCTCTCCTGAAATGCATTAGCGGAACCGTTTGCAGTCCCGTCACTAGTGTGATAATTATCTACACTGTGATGATTGCTCTCTGACTAGTTCAGCTGCTAATCGTCCACTATGGACAACACTTAATGAACTTCTTGACCTCAAATCAGGTAGGACTACCCGCTGAACTTAAG
>PQ588042.1 Bovista sp. RL-2024a voucher FJAU71982 internal transcribed spacer 1, partial sequence; 5.8S ribosomal RNA gene and internal transcribed spacer 2, complete sequence; and large subunit ribosomal RNA gene, partial sequence
GATCATTATTGAATATTCTTGATGGGTTGTAGCTGGCTCTTTGGGGCATGTGCACGCTTGTCTTGACTTTATTCATCCACCTGTGCACCTTTTGTAGTCTTGGGGGTTGAGAGCAGTCGACTATCGGATGGCTGTTATGGCCTTACCGGATGTGAGGAATTGCTGAGTGCAAAAGCATACAGCTCTTCTCAAAATGACTTGCAACACCTCTCCTTCAAGTACTATGTATTCATATACCACATAGTATGTTGTAGAATGTGATCAATGGGCTTATGCCTATAATAATCATATACAACTTTCAGCAACGGATCTCTTGGCTCTCGCATCGATGAAGAACGCAGCGAAATGCGATAAGTAATGTGAATTGCAGAATTCAGTGAATCATCGAATCTTTGAACGCACCTTGCGCTCCTTGGTATTCCGAGGAGCATGCCTGTTTGAGTGTCATTAAATTCTCAACTCCTCCAGCTTTTGCGAGCTGCGATGGGGCTTGGATGTTGGGAGTTTGCGGGCCTTTATTAATAGAGGTCGGCTCTCCTGAAATGCATTAGCGGAACCGTTTGCAGTCCCGTCACTAGTGTGATAATTATCTACACTGTGATGATTGCTCTCTGACTAGTTCAGCTGCTAATCGTCCCCTGTCGGACAATATTTAATGAACTTCTTGACCTCAAATCAGGTAGGACTACCCGCTGAACTTAAGCATATCAAA
>PQ588043.1 Bovista sp. RL-2024a voucher FJAU71983 internal transcribed spacer 1, partial sequence; 5.8S ribosomal RNA gene and internal transcribed spacer 2, complete sequence; and large subunit ribosomal RNA gene, partial sequence
GATCATTATTGAATATTCTTGATGGGTTGTAGCTGGCTCTTTGGGGCATGTGCACGCTTGTCTTGACTTTATTCATCCACCTGTGCACCTTTTGTAGTCTTGGGGGTTGAGAGCAGTCGACTATCGGATGGCTGTTATGGCCTTACCGGATGTGAGGAATTGCTGAGTGCAAAAGCATACAGCTCTTCTCAAAATGACTTGCAACACCTCTCCTTCAAGTACTATGTATTCATATACCACATAGTATGTTGTAGAATGTGATCAATGGGCTTATGCCTATAATAATCATATACAACTTTCAGCAACGGATCTCTTGGCTCTCGCATCGATGAAGAACGCAGCGAAATGCGATAAGTAATGTGAATTGCAGAATTCAGTGAATCATCGAATCTTTGAACGCACCTTGCGCTCCTTGGTATTCCGAGGAGCATGCCTGTTTGAGTGTCATTAAATTCTCAACTCCTCCAGCTTTTGCGAGCTGCGATGGGGCTTGGATGTTGGGAGTTTGCGGGCCTTTATTAATAGAGGTCGGCTCTCCTGAAATGCATTAGCGGAACCGTTTGCAGTCCCGTCACTAGTGTGATAATTATCTACACTGTGATGATTGCTCTCTGACTAGTTCAGCTGCTAATCGTCCCCTGTCGGACAATATTTAATGAACTTCTTGACCTCAAATCAGGTAGGACTACCCGCTGAACTTAAGCATATCAA
>OR792617.1 Calvatia longisetulosa isolate THAI20190073 internal transcribed spacer 1, partial sequence; 5.8S ribosomal RNA gene, complete sequence; and internal transcribed spacer 2, partial sequence
GATGGGTTGTAGCTGGCTCTTAGGAGTATGTGCACGCTTATCTTGACTTTATTCATCCACCTGTGCACCTTTTGTAGTCTTGGAGGTAGAGAGCGGTCAATTATCGGACGGCTACTAGTCGTTCCGGATGTGAGGATTGCTAGTGCGAAAGCATAAGCTTTTCTCAAAGTGACTTGCAGACTTCTCTTTCAAGTCTATGTATTCATATACGATATAGTATGTTGTAGAATGTGATCAATGGGCCTATGTGCCTATAATAATCATATACAACTTTCAGCAACGGATCTCTTGGCTCTCGCATCGATGAAGAACGCAGCGAAATGCGATAAGTAATGTGAATTGCAGAATTCAGTGAATCATCGAATCTTTGAACGCACCTTGCGCTCCTTGGTATTCCGAGGAGCATGCCTGTTTGAGTGTCATTAAATTCTCAACTCTTATAGCTTTTGTGGGCTATTAGAGCTTGGAACTGGGAGCTTGCGGGCCTTATAGAGGTCAGCTCTCCTGAAATACATTAGCGGAACTGTTTGCAGTCCCGTCACTAGTGTGATAATTATCTACACTGTGATGATTGCTCTCTAGTATGTTCAGCTGCTAATTGTCCATTGCCGGACACTACTTAATGAACCTCTTGACCTCAAATCAAG
>OR792618.1 Calvatia longisetulosa isolate THAI20190067 internal transcribed spacer 1, partial sequence; 5.8S ribosomal RNA gene, complete sequence; and internal transcribed spacer 2, partial sequence
GATGGGTTGTAGCTGGCTCTTAGGAGTATGTGCACGCTTATCTTGACTTTATTCATCCACCTGTGCACCTTTTGTAGTCTTGGAGGTAGAGAGCAGTCAATTATCGGATGGCTACTAGTCGTTCCGGATGTGAGGATTGCTAGTGCGAAAGCATAAGCTTTTCTCAAAGTGACTTGCAGACTTCTCTTTCAAGTCTATGTATTCATATACGATATAGTATGTTGTAGAATGTGATCAATGGGCCTATGTGCCTATAATAATCATATACAACTTTCAGCAACGGATCTCTTGGCTCTCGCATCGATGAAGAACGCAGCGAAATGCGATAAGTAATGTGAATTGCAGAATTCAGTGAATCATCGAATCTTTGAACGCACCTTGCGCTCCTTGGTATTCCGAGGAGCATGCCTGTTTGAGTGTCATTAAATTCTCAACTCTTATAGCTTTTGTGGGCTATTAGAGCTTGGAACTGGGAGCTTGCGGGCCTTATAGAGGTCAGCTCTCCTGAAATACATTAGCGGAACTGTTTGCAGTCCCGTCACTAGTGTGATAATTATCTACACTGTGATGATTGCTCTCTAGTATGTTCAGCTGCTAATTGTCCATTGCCGGACACTACTTAATGAACCTCTTGACCTCAAATCAAG
>OR792619.1 Calvatia sp. isolate ZRL20162233 internal transcribed spacer 1, partial sequence; 5.8S ribosomal RNA gene, complete sequence; and internal transcribed spacer 2, partial sequence
GATGGGTTGTAGCTGGCTCTTAGGAGCATGTGCACACTGTCTTGACTTTATTCATCCACCTGTGCACCTTTTGTAGTCTTGGGGGTAGAGAGCAGTCAATCATCGGACGGCTATTAGCCATTCCGGATGTGAGGAATGCTGAGTGTGAAAGCATACAGCTTTCTTCAAAGTGACTTGCAGACCTCTCTTTCAAGTCTATGTATTCATATACCACATAGTATGTTGTCGAATGTGATCAATGGGCCTCTGTGCCTATAACAATCATATACAACTTTCAGCAACGGATCTCTTGGCTCTCGCATCGATGAAGAACGCAGCGAAATGCGATAAGTAATGTGAATTGCAGAATTCAGTGAATCATCGAATCTTTGAACGCACCTTGCGCTCCTTGGTATTCCGAGGAGCATGCCTGTTTGAGTGTCATTAAATTCTCAACCCTTATAGCTTTTGTAAGCTATTTGGGCTTGGAGCTGGGAGCTTGCGGGCCTTAGAGGTCAGCTCTCCTGAAATACATTAGCGGAACCGTTTGCAGTCCCGTCATTAGTGTGATAATTATCTACACTATGATGACTGCTCTCTAGTTGTTCAGCTGCTAATTGTCCATTAGTGGACACTACTTAATGAACCTCTGACCTCAAATC
>OR792620.1 Calvatia sp. isolate ZRL20211518 internal transcribed spacer 1, partial sequence; 5.8S ribosomal RNA gene, complete sequence; and internal transcribed spacer 2, partial sequence
GATGGGTTGTAGCTGGCTCTTAGGAGCATGTGCACGCTTGTCTTGACTCTATTCATCCACCTGTGCACCTTTTGTAGTCTTGGAGGTAGAGAGCAGTTAACTATCGGACAACTATTAGTTGTTCCGGATGTGAGGATTGCTGAGTGCGAAAGCATACAGCTTTTCTCAAATTGACTTGCAGACCTCACTTTCAAGTCTATGTATTCATATACCACATAGTATGTTGCAGAATGTGATCAATTGGCCTATGTGCCTATAACAATCATATACAACTTTCAGCAACGGATCTCTTGGCTCTCGCATCGATGAAGAACGCAGCGAAATGCGATAAGTAATGTGAATTGCAGAATTCAGTGAATCATCGAATCTTTGAACGCACCTTGCGCTCCTTGGTATTCCGAGGAGCATGCCTGTTTGAGTGTCATTAAATTCTCAACTCCTTATAGCTTTTGTGAGCTATTAGGACTTGGAATTGGGAGTTTGCGGGCCTTATAAAGGTCGGCTCTCCTGAAATATATTAGCGGAACCGTTTGCAGTCCCGTCACTAGTGTGATAATTATCTACACTGTGATGACTGCTCTCTAGTTTGTTCAGCTGCTAATTGTCCGTTACTGGACACTACTTAA
>OR792621.1 Calvatia shennongjiaensis isolate ZRL20161625 internal transcribed spacer 1, partial sequence; 5.8S ribosomal RNA gene, complete sequence; and internal transcribed spacer 2, partial sequence
GATGGGTTGTAGCTGGCTCTTAGGAGCATGTGCACGCTTGTCTTGATTTTATTCATCCACCTGTGCACCTTTTGTAGTCTTGGGGGTTGAGAGCGGTCAACTATCGGATGCCTATTGGTTATTCCGGATGTGCGGAATGCTGAGTGCACAAGCATACAGCTTTTCTCAAAGTGACTTGCAGACCTCTCCTTCAAGTCTATGTATTCATATACCACATAGTATGTTGTAGAATGTAATCAATGGGCCTTTGTGCCTATAACAATCATATACAACTTTCAGCAACGGATCTCTTGGCTCTCGCATCGATGAAGAACGCAGCGAAATGCGATAAGTAATGTGAATTGCAGAATTCAGTGAATCATCGAATCTTTGAACGCACCTTGCGCTCCTTGGTATTCCGAGGAGCATGCCTGTTTGAGTGTCATTAAATTCTCAACCCTTATAACTTTTGTGAGCTATTAGGGCTTGGAAATGGGAGTTTGCGGGCCTTATAGAGGTCAGCTCTCCTGAAATGCATTAGCGGAACCGTTTGCAGTCCCGTCACTAGTGTGATAATTATCTACGCTGTGATGACTGCTCTCTAGCTTGTTCAGCTGCTAATAGTCCATTAATCGGACAACTTAATGAAACTCTTGACCTCAAATCAGG
>OR792622.1 Calvatia shennongjiaensis isolate ZRL20180100 internal transcribed spacer 1, partial sequence; 5.8S ribosomal RNA gene, complete sequence; and internal transcribed spacer 2, partial sequence
GATGGGTTGTAGCTGGCTCTTAGGAGCATGTGCACGCTTGTCTTGATTTTATTCATCCACCTGTGCACCTTTTGTAGTCTTGAGGGTTGAGAGCAGTCAACTATCGGATGCCTATTGGTTATTCCGGATGTGGGGAATGCTGAGTGCGCAAGCATACAGCTTTTCTCAATGTGACTTGCAAACCTCTCCTTCAAGTCTATGTATTCATATACCACATAGTATGTTGTAGAATGTAATCAATGGGCCTTTGTGCCTATAACAATCATATACAACTTTCAGCAACGGATCTCTTGGCTCTCGCATCGATGAAGAACGCAGCGAAATGCGATAAGTAATGTGAATTGCAGAATTCAGTGAATCATCGAATCTTTGAACGCACCTTGCGCTCCTTGGTATTCCGAGGAGCATGCCTGTTTGAGTGTCATTAAATTCTCAACCCTTATAACTTTTGTGAGCTATTAGGGCTTGGAAATGGGAGTTTGCGGGCCTTATAGAGGTCAGCTCTCCTGAAATGCATTAGCGGAACCGTTTGCAGTCCCGTCACTAGTGTGATAATTATCTACGCTGTGATGACTGCTCTCTAGCTTGTTCAGCTGCTAATAGTCCATTAATCGGACAACTTAATGAAACTCTTGACCTCA
>OR792623.1 Calvatia shennongjiaensis isolate ZRL20221248 internal transcribed spacer 1, partial sequence; 5.8S ribosomal RNA gene, complete sequence; and internal transcribed spacer 2, partial sequence
GATGGGTTGTAGCTGGCTCTTAGGAGCATGTGCACGCTTGTCTTGATTTTATTCATCCACCTGTGCACCTTTTGTAGTCTTGGGGGTTGAGAGCAGTCAACTATCGGATGCCTATTGGTTATTCCGGATGTGGGGAATGCTGAGTGCGCAAGCATACAGCTTTTCTCAAAGTGACTTGCAGACCTCTCCTTCAAGTCTATGTATTCATATACCACATAGTATGTTGTAGAATGTAATCAATGGGCCTTTGTGCCTATAACAATCATATACAACTTTCAGCAACGGATCTCTTGGCTCTCGCATCGATGAAGAACGCAGCGAAATGCGATAAGTAATGTGAATTGCAGAATTCAGTGAATCATCGAATCTTTGAACGCACCTTGCGCTCCTTGGTATTCCGAGGAGCATGCCTGTTTGAGTGTCATTAAATTCTCAACCCTTATAACTTTTGTGAGCTATTAGGGCTTGGAAATGGGAGTTTGCGGGCCTTATAGAGGTCAGCTCTCCTGAAATGCATTAGCGGAACCGTTTGCAGTCCCGTCACTAGTGTGATAATTATCTACGCTGTGATGACTGCTCTCTAGCTTGTTCAGCTGCTAATAGTCCATTAATCGGACAACTTAATGAAACTCTGACCTCAAAT
>OR792624.1 Calvatia shennongjiaensis isolate ZRL20220910 internal transcribed spacer 1, partial sequence; 5.8S ribosomal RNA gene, complete sequence; and internal transcribed spacer 2, partial sequence
GATGGGTTGTAGCTGGCTCTTAGGAGCATGTGCACGCTTGTCTTGATTTTATTCATCCACCTGTGCACCTTTTGTAGTCTTGGGGGTTGAGAGCAGTCAACTATCGGATGCCTATTGGTTATTCCGGATGTGGGGAATGCTGAGTGCGCAAGCATACAGCTTTTCTCAAAGTGACTTGCAAACCTCTCCTTCAAGTCTATGTATTCATATACCACATAGTATGTTGTAGAATGTAATCAATGGGCCTTTGTGCCTATAACAATCATATACAACTTTCAGCAACGGATCTCTTGGCTCTCGCATCGATGAAGAACGCAGCGAAATGCGATAAGTAATGTGAATTGCAGAATTCAGTGAATCATCGAATCTTTGAACGCACCTTGCGCTCCTTGGTATTCCGAGGAGCATGCCTGTTTGAGTGTCATTAAATTCTCAACCCTTATAACTTTTGTGAGCTATTAGGGCTTGGAAATGGGAGTTTGCGGGCCTTATAGAGGTCAGCTCTCCTGAAATGCATTAGCGGAACCGTTTGCAGTCCCGTCACTAGTGTGATAATTATCTACGCTGTGATGACTGCTCTCTAGCTTGTTGCAGCTGCTAATAGTCCATTAATCGGACAACTTAATGAAACTCTGACCTCAAATCAG
>OR792625.1 Calvatia shennongjiaensis isolate ZRL20221250 internal transcribed spacer 1, partial sequence; 5.8S ribosomal RNA gene, complete sequence; and internal transcribed spacer 2, partial sequence
GATGGGTTGTAGCTGGCTCTTAGGAGCATGTGCACGCTTGTCTTGATTTTATTCATCCACCTGTGCACCTTTTGTAGTCTTGGGGGTTGAGAGCAGTCAACTATCGGATGCCTATTGGTTATTCCGGATGTGGGGAATGCTGAGTGCGCAAGCATACAGCTTTTCTCAATGTGACTTGCAAACCTCTCCTTCAAGTCTATGTATTCATATACCACATAGTATGTTGTAGAATGTAATCAATGGGCCTTTGTGCCTATAACAATCATATACAACTTTCAGCAACGGATCTCTTGGCTCTCGCATCGATGAAGAACGCAGCGAAATGCGATAAGTAATGTGAATTGCAGAATTCAGTGAATCATCGAATCTTTGAACGCACCTTGCGCTCCTTGGTATTCCGAGGAGCATGCCTGTTTGAGTGTCATTAAATTCTCAACCCTTATAACTTTTGTGAGCTATTAGGGCTTGGAAATGGGAGTTTGCGGGCCTTATAGAGGTCAGCTCTCCTGAAATGCATTAGCGGAACCGTTTGCAGTCCCGTCACTAGTGTGATAATTATCTACGCTGTGATGACTGCTCTCTAGCTTGTTCAGCTGCTAATAGTCCATTAATCGGACAACTTAATGAAACTCTGACCTCAAATCAGG
>OR792626.1 Sinoperdon maritimum isolate LE2016125 internal transcribed spacer 1, partial sequence; 5.8S ribosomal RNA gene, complete sequence; and internal transcribed spacer 2, partial sequence
GATGGGTTGTAGCTGGCTCTTTGGAGCATGTGCACGCTTGTCTTGACTTTATTCATCCACCTGTGCACCTTTTGTAGTCTTGCGGGGTCAGTCAGACTATCGGAGAATAATCCGGATGTGAGGAATGCTGAAGTGCGAAAGCGGTACAGCTCTTCTCAAATATGACTTGTCCCTCGCGAGTACTATGTATTCATATACCACATAGAATGTTGTAGAATGTGATCAATGGGCCTATGTGCCTATAATAACTATATACAACTTTCAGCAACGGATCTCTTGGCTCTCGCATCGATGAAGAACGCAGCGAAATGCGATAAGTAATGTGAATTGCAGAATTCAGTGAATCATCGAATCTTTGAACGCACCTTGCGCTCCTTGGTATTCCGAGGAGCATGCCTGTTTGAGTGTCATTAAATTCTCAATCCCCTTCACGTTGTGGATGGGGCTTGGATGTGGGAGTTTGCGGGTCTTTATTGATAAAGGTCAGCTCTCCTGAAATACATTAGCGGAACCGTTTGCGGTCCCGTCACTAGTGTGATAATTATCTACACTGTGATGGATTGCTCTCTGAGTAGTTCAGCTGCTAATCGTCCACTAGCGGACAAATGGATTAATGAAATACTTGACCTCAAATCAGG
>OR792627.1 Sinoperdon sp. isolate GX20170471 internal transcribed spacer 1, partial sequence; 5.8S ribosomal RNA gene, complete sequence; and internal transcribed spacer 2, partial sequence
GATGGGTTGTAGCTGGCTCTTTGGAGCATGTGCACGCTTGTCTTGACTTTATTCATCCACCTGTGCACCTTTTGTAGTCTTGCGGGGTCAGTCGGACTATCGGAGAATAATCCGGATGTGAGGAATGCTGAAGTGCGAAAGCGGTACAGCTCTTCTCAAATATGACTTGTCCCTCGCGAGTACTATGTATTCATATACCACATAGTATGTTGTAGAATGTGATCAATGGGCCTATGTGCCTATAATAACTATATACAACTTTCAGCAACGGATCTCTTGGCTCTCGCATCGATGAAGAACGCAGCGAAATGCGATAAGTAATGTGAATTGCAGAATTCAGTGAATCATCGAATCTTTGAACGCACCTTGCGCTCCTTGGTATTCCGAGGAGCATGCCTGTTTGAGTGTCATTAAATTCTCAACCCCGTTCACGTTGTGATGGGGCTTGGATGTGGGAGTTTGCGGGTCTTTATTGATAAAGGTCAGCTCTCCTGAAATACATTAGCGGAACCGTTTGCAGTCCCGTCACTAGTGTGATAATTATCTACACTGTGATGGATTGCTCTCTGAGGAGTTCAGCTGCTAATCGTCCACTACGCGGACAAATGATTTAATGAAATACTTGACCTCAAATCAGG
>OR792628.1 Calvatia gigantea isolate ZRL20181590 internal transcribed spacer 1, partial sequence; 5.8S ribosomal RNA gene, complete sequence; and internal transcribed spacer 2, partial sequence
GATGGGTTGTAGCTGGCTCTTCGGGGCATGTGCACGCCTGTCTTGACTCTATTCATCCACCTGTGCACCTTTTGTAGTCTTGGGGGTTGAGAGCAGTCAACTATCGGATGGCTATGTGGCCTTTCCGGATGTGAGGATTGCTGAGTGCGAAAGTATACGGCTCTTCTCAAAGCGACTTGTAAACCTCTCCTTCGAGCACTATGTTTTCATATACCACATAGTATGTTGTAGAATGTGATCAATGGGCCTATGTGCCTATAATAATCTTATACAACTTTCAGCAACGGATCTCTTGGCTCTCGCATCGATGAAGAACGCAGCGAAATGCGATAAGTAATGTGAATTGCAGAATTCAGTGAATCATCGAATCTTTGAACGCACCTTGCGCTCCTTGGTATTCCGAGGAGCATGCCTGTTTGAGTGTCATTAAATTCTCAACCCCTCCAGCTTTTGTGAGTTGCGATGGGGCTTGGAAGGTGGGAGTTTGCGGGCCTCTGTAATAGAGGTCGGCTCTCCTGAAATGCATTAGCGGAACCGTTTGCAGTCCCGTCACTAGTGTGATAATTATCTACACTGTGATGATTGCTCTCCGGCTTGTTCAGCTACTAATCGTCCTTTACCGGACAATGTATAATGAACATCTTGACCTCAAATCAGG
>OR792629.1 Calvatia subbooniana isolate ZRL20182029 internal transcribed spacer 1, partial sequence; 5.8S ribosomal RNA gene, complete sequence; and internal transcribed spacer 2, partial sequence
GATGGGTTGTAGCTGGCTCTTCGGGGCATGTGCACGCCTATCTTGACTCTATTCATCCACCTGTGCACCTTTTGTAGTCTTGGGGGTTGAGAGCAGTCAACTATCGGATGGCTATTGTGGCCTTTCCGGGTGTGAGGATTGCTGAGTGTGAAAGCATACAGCTCTTCTCAAAGCGACTTGTAAACCTCTCCTTCGAGCACTATGTTTTCATATACCACATAGTATGTTGTAGAATGTGATCAATGGGCCTATGTGCCTATAATAATCATATACAACTTTCAGCAACGGATCTCTTGGCTCTCGCATCGATGAAGAACGCAGCGAAATGCGATAAGTAATGTGAATTGCAGAATTCAGTGAATCATCGAATCTTTGAACGCACCTTGCGCTCCTTGGTATTCCGAGGAGCATGCCTGTTTGAGTGTCATTAAATTCTCAACCCCTCCAGCTTTTGTGAGTTGTGATGGGGCTTGGAAGTTGGGAGTTTGCGGGCCTCCATAATAGAGGTCGGCTCTCCTGAAATGCATTAGCGGAACTGTTTGCAGTCCCGTCACTGGTGTGATAATTATCTACACTGTGATGATTGCTCTCTGGCTTGTTCAGCTACTAATCGTCCTTTACAGGACAATGTATAATGAACATCTGACCTCAAATCAGG
>OR792630.1 Calvatia subbooniana isolate ZRL20191927 internal transcribed spacer 1, partial sequence; 5.8S ribosomal RNA gene, complete sequence; and internal transcribed spacer 2, partial sequence
GATGGGTTGTAGCTGGCTCTTCGGGGCATGTGCACGCCTATCTTGACTCTATTCATCCACCTGTGCACCTTTTGTAGTCTTGGGGGTTGAGAGCAGTCAACTATCGGATGGCTATTGTGGCCTTTCCGGGTGTGAGGATTGCTGAGTGTGAAAGCATACAGCTCTTCTCAAAGCGACTTGTAAACCTCTCCTTCGAGCACTATGTTTTCATATACCACATAGTATGTTGTAGAATGTGATCAATGGGCCTATGTGCCTATAATAATCATATACAACTTTCAGCAACGGATCTCTTGGCTCTCGCATCGATGAAGAACGCAGCGAAATGCGATAAGTAATGTGAATTGCAGAATTCAGTGAATCATCGAATCTTTGAACGCACCTTGCGCTCCTTGGTATTCCGAGGAGCATGCCTGTTTGAGTGTCATTAAATTCTCAACCCCTCCAGCTTTTGTGAGTTGTGATGGGGCTTGGAAGTTGGGAGTTTGCGGGCCTCCATAATAGAGGTCGGCTCTCCTGAAATGCATTAGCGGAACTGTTTGCAGTCCCGTCACTGGTGTGATAATTATCTACACTGTGATGATTGCTCTCTGGCTTGTTCAGCTACTAATCGTCCTTTACAGGACAATGTATAATGAACATCTTGACCTCAAATCAGG
>OR792631.1 Calvatia subbooniana isolate ZRL20191930 internal transcribed spacer 1, partial sequence; 5.8S ribosomal RNA gene, complete sequence; and internal transcribed spacer 2, partial sequence
GATGGGTTGTAGCTGGCTCTTCGGGGCATGTGCACGCCTATCTTGACTCTATTCATCCACCTGTGCACCTTTTGTAGTCTTGGGGGTTGAGAGCAGTCAACTATCGGATGGCTATTGTGGCCTTTCCGGGTGTGAGGATTGCTGAGTGTGAAAGCATACAGCTCTTCTCAAAGCGACTTGTAAACCTCTCCTTCGAGCACTATGTTTTCATATACCACATAGTATGTTGTAGAATGTGATCAATGGGCCTATGTGCCTATAATAATCATATACAACTTTCAGCAACGGATCTCTTGGCTCTCGCATCGATGAAGAACGCAGCGAAATGCGATAAGTAATGTGAATTGCAGAATTCAGTGAATCATCGAATCTTTGAACGCACCTTGCGCTCCTTGGTATTCCGAGGAGCATGCCTGTTTGAGTGTCATTAAATTCTCAACCCCTCCAGCTTTTGTGAGTTGTGATGGGGCTTGGAAGTTGGGAGTTTGCGGGCCTCCATAATAGAGGTCGGCTCTCCTGAAATGCATTAGCGGAACTGTTTGCAGTCCCGTCACTGGTGTGATAATTATCTACACTGTGATGATTGCTCTCTGGCTTGTTCAGCTACTAATCGTCCTTTACAGGACAATGTATAATGAACATCTTGACCTCAAATCAGG
>OR792632.1 Bryoperdon acuminatum isolate ZRL20220548 internal transcribed spacer 1, partial sequence; 5.8S ribosomal RNA gene, complete sequence; and internal transcribed spacer 2, partial sequence
GTTGTAGCTGGCTCTTCGGGGCATGTGCACACTTATCTTGATTCTATTCATCCACCTGTGCACCTTTTGTAGTCTTGTTGGTTGAGTGCAGTCAAACTATCGGATGACTATTGTCTTTCCGGATGTGAGGAATGCTGAGTGCTCAGGCATACGGCTCTTCTCAAAATGACTTGCAAACCTCTCCCTCAAGTACTATGTATTCATATACCACATTGTATGTTGTAGAATGCAATCAATGGGCTTACATGCCTATAATAATCATATACAACTTTCAGCAACGGATCTCTTGGCTCTCGCATCGATGAAGAACGCAGCGAAATGCGATAAGTAATGTGAATTGCAGAATTCAGTGAATCATCGAATCTTTGAACGCACCTTGCGCTCCTTGGTATTCCGAGGAGCATGCCTGTTTGAGTGTCATTAAATTCTCAAACCCATCAGCTTTTGTGAGCTGTGTGGGCTTGGATATGGGGGTTTGCTGGCTTTTTTAATAAAAGGTCAGCTCTCCTGAAATGCATTAGCGGAACCGTTTGCAGTCCCGTCACTAGTGTGATAATTATCTACACTGTGATGATTGCTCTCTGACTAGTTCAGCTGCTAACCGTCCCTTGTTGGACAACTTAATGAACTTCTTGACCTCAAATCA
>OR792633.1 Disciseda sp. isolate BJTC06072350 internal transcribed spacer 1, partial sequence; 5.8S ribosomal RNA gene, complete sequence; and internal transcribed spacer 2, partial sequence
GATGGGTTGTAGCTGGCTCTTCGGAGCATGTGCACGCCTGTCTTGACTTAATTCATCCACCTGTGCACCTTTTGTAGTCTTGGGGGTTGAGTGCAGTCGACTGTCGGACGGCTATTGTAGCCTATCCGGATGTGAGGAATGCTGAGTGCGGAAGCATACGGCTCTCTTCAAAACGACTTGTAAACCTCTCCCTCGAGTACTATGTATTCATACACCACATAGTATGTTGTAGAATGTGATCAATGGGCCTATGTGCCTATAATAATCATATACAACTTTCAGCAACGGATCTCTTGGCTCTCGCATCGATGAAGAACGCAGCGAAATGCGATAAGTAATGTGAATTGCAGAATTCAGTGAATCATCGAATCTTTGAACGCACCTTGCGCTCCTTGGTATTCCGAGGAGCATGCCTGTTTGAGTGTCATTAAATTCTCAACCCCTCCAGCTTTTACGAGCTATGACGGGGCTTGGATGTTGGGGGTTTGCGGGCCTGTAGAGGTCGGCTCTCCTGAAATGCATTAGCGGAACCGTTTGCAGTCCCGTCACTAGTGTGATAATTATCTACACTGTGATGATTGCTCTCTAGCTAGTTCAGCTACTAACCGTCCACTGTTGGACAACACTTAATGAACTTCTTGACCTCAAATCAGG
>OR792634.1 Bovista echinella isolate ZRL20190374 internal transcribed spacer 1, partial sequence; 5.8S ribosomal RNA gene, complete sequence; and internal transcribed spacer 2, partial sequence
GTTGTAGCTGGCTCTCTGGAGCATGTGCACGCCTGTCTTGACTTAATTCATCCACCTGTGCACTTTTTGTAGTCTTGGAGGTTGAGAGCGGTCGACTATCGGATGGCTGTTATGGCCTTTCCGGATGTGAGGAATTGCTGAGTGCGAAAGCATACAGCTCTTCTCAAAACGACTTGCAATACCTCTCCTTCAAGTACTATGTATTCATATACCACATAGTATGTTGTAGAATGTGATCAATGGGCTTATGTGCCTATAATAATCATATACAACTTTCAGCAACGGATCTCTTGGCTCTCGCATCGATGAAGAACGCAGCGAAATGCGATAAGTAATGTGAATTGCAGAATTCAGTGAATCATCGAATCTTTGAACGCACCTTGCGCTCCTTGGTATTCCGAGGAGCATGCCTGTTTGAGTGTCATTAAATTCTCAACCCCTCTAGCTTTTGCGAGCTGCGACGGGGCTTGGATGTTGGGTTTGCGGGCCTTTATTAATAGAGGTCGGCTCTCCTGAAATGCATTAGCGGAACCGTTTGCAGTCCCGTCACTAGTGTGATAATTATCTACACTGTGATGATTGCTCTCTGACTAGTTCAGCTGCTAATCGTCCACCTTCGGACAATACTTAATGAACTTCTTGACCTCAAATCAGG
>OR792635.1 Bovista litangensis isolate ZRL20200963 internal transcribed spacer 1, partial sequence; 5.8S ribosomal RNA gene, complete sequence; and internal transcribed spacer 2, partial sequence
GTTGTAGCTGGCTCTTCGGGGCATGTGCACGCCTGTCTTGACTTTATTCATCCACCTGTGCACTTTTTGTAGTCTTGGAGGTTGAGAGCGGTCGACTATCGGATAGCTGTTATGGCCTTTCCGGATGTGAGGAATTGCTGAGTGCAAAAGCATACAGCTCTTCTCAAAACGACTTGCAATACCTCTCCTTCAAGTACTATGTATTCATATACCACATAGTATGTTGTAGAATGTGATCAATGGGCTTATGTGCCTATAATAATCATATACAACTTTCAGCAACGGATCTCTTGGCTCTCGCATCGATGAAGAACGCAGCGAAATGCGATAAGTAATGTGAATTGCAGAATTCAGTGAATCATCGAATCTTTGAACGCACCTTGCGCTCCTTGGTATTCCGAGGAGCATGCCTGTTTGAGTGTCATTAAATTCTCAACCCCTCTAGCTTTTGCGAGCTGTGATGGGGCTTGGATGTTGGGTTTGCGGGCCTTTATTACTAGAGGTCGGCTCTCCTGAAATGCATTAGCGGAACCGTTTGCAGTCCCGTCACTAGTGTGATAATTATCTACACTGTGATGATTGCTCTCTGACTAGTTCAGCTGCTAATCGTCCACTATCGGACAATATTTAATGAACTTCTTGACCTCAAATCAGG
>OR792636.1 Bovista litangensis isolate ZRL20201295 internal transcribed spacer 1, partial sequence; 5.8S ribosomal RNA gene, complete sequence; and internal transcribed spacer 2, partial sequence
GTTGTAGCTGGCTCTTCGGGGCATGTGCACGCCTGTCTTGACTTTATTCATCCACCTGTGCACTTTTTGTAGTCTTGGAGGTTGAGAGCGGTCGACTATCGGATAGCTGTTATGGCCTTTCCGGATGTGAGGAATTGCTGAGTGCAAAAGCATACAGCTCTTCTCAAAACGACTTGCAATACCTCTCCTTCAAGTACTATGTATTCATATACCACATAGTATGTTGTAGAATGTGATCAATGGGCTTATGTGCCTATAATAATCATATACAACTTTCAGCAACGGATCTCTTGGCTCTCGCATCGATGAAGAACGCAGCGAAATGCGATAAGTAATGTGAATTGCAGAATTCAGTGAATCATCGAATCTTTGAACGCACCTTGCGCTCCTTGGTATTCCGAGGAGCATGCCTGTTTGAGTGTCATTAAATTCTCAACCCCTCTAGCTTTTGCGAGCTGTGATGGGGCTTGGATGTTGGGTTTGCGGGCCTTTATTACTAGAGGTCGGCTCTCCTGAAATGCATTAGCGGAACCGTTTGCAGTCCCGTCACTAGTGTGATAATTATCTACACTGTGATGATTGCTCTCTGACTAGTTCAGCTGCTAATCGTCCACTATCGGACAATATTTAATGAACTTCTTGACCTCAAATCAGG
>OR792637.1 Bovista nyalamensis isolate ZRL20220839 internal transcribed spacer 1, partial sequence; 5.8S ribosomal RNA gene, complete sequence; and internal transcribed spacer 2, partial sequence
GTTGTAGCTGGCTCTTCGGAGCATGTGCACGCCTGTCTTGACTTTATTCATCCACCTGTGCACTTTTTGTAGTCTTGGAGGTTGAGAGCGGTCGACTATCGGATGGCTGTTATGGCCTTTCCGGATGTGAGGAATTGCTGAGTGCAAAAGCATACAGCTCTTCTCAAAATGACTTGCAATACCTCTCCTTCAAGTACTATGTATTCATATACCACATAGTATGTTGTAGAATGTGATCAATGGGCTTATATGCCTATAATAATCAAATACAACTTTCAGCAACGGATCTCTTGGCTCTCGCATCGATGAAGAACGCAGCGAAATGCGATAAGTAATGTGAATTGCAGAATTCAGTGAATCATCGAATCTTTGAACGCACCTTGCGCTCCTTGGTATTCCGAGGAGCATGCCTGTTTGAGTGTCATTAAATTCTCAACTCCTCTAGCTTTTGCGAGCTACGATGGGGCTTGGATGTTGGGTTTGCGGGCCTTTATTAATAGAGGTCGGCTCTCCTGAAATGCATTAGCGGAACCGTTTGCAGTCCCGTCACTAGTGTGATAATTATCTACACTGTGATGATTGCTCTCTGACTAGTTCAGCTGCTAATCGTCCACTTCGGACAATATTTAATGAACTTCTTGACCTCAAATCAGG
>OR792638.1 Bovista nyalamensis isolate ZRL20220626 internal transcribed spacer 1, partial sequence; 5.8S ribosomal RNA gene, complete sequence; and internal transcribed spacer 2, partial sequence
GTTGTAGCTGGCTCTTCGGAGCATGTGCACGCCTGTCTTGACTTTATTCATCCACCTGTGCACTTTTTGTAGTCTTGGAGGTTGAGAGCGGTCGACTATCGGATGGCTGTTATGGCCTTTCCGGATGTGAGGAATTGCTGAGTGCAAAAGCATACAGCTCTTCTCAAAATGACTTGCAATACCTCTCCTTCAAGTACTATGTATTCATATACCACATAGTATGTTGTAGAATGTGATCAATGGGCTTATATGCCTATAATAATCAAATACAACTTTCAGCAACGGATCTCTTGGCTCTCGCATCGATGAAGAACGCAGCGAAATGCGATAAGTAATGTGAATTGCAGAATTCAGTGAATCATCGAATCTTTGAACGCACCTTGCGCTCCTTGGTATTCCGAGGAGCATGCCTGTTTGAGTGTCATTAAATTCTCAACTCCTCTAGCTTTTGCGAGCTACGATGGGGCTTGGATGTTGGGTTTGCGGGCCTTTATTAATAGAGGTCGGCTCTCCTGAAATGCATTAGCGGAACCGTTTGCAGTCCCGTCACTAGTGTGATAATTATCTACACTGTGATGATTGCTCTCTGACTAGTTCAGCTGCTAATCGTCCACTTCGGACAATATTTAATGAACTTCTTGACCTCAAATCAGG
>OR792639.1 Bovista nyalamensis isolate ZRL20220040 internal transcribed spacer 1, partial sequence; 5.8S ribosomal RNA gene, complete sequence; and internal transcribed spacer 2, partial sequence
GTTGTAGCTGGCTTTTCGGAGCATGTGCACGCCTGTCTTGACTTTATTCATCCACCTGTGCACTTTTTGTAGTCTTGGAGGTTGAGAGCGGTCGACTATCGGATGGCTGTTATGGCCTTTCCGGATGTGAGGAATTGCTGAGTGCAAAAGCATACAGCTCTACTCAAAATGACTTGCAATACCTCTCCTTCAAGTACTATGTATTCATATACCACATAGTATGTTGTAGAATGTGATCAATGGGCTTATATGCCTATAATAATCAAATACAACTTTCAGCAACGGATCTCTTGGCTCTCGCATCGATGAAGAACGCAGCGAAATGCGATAAGTAATGTGAATTGCAGAATTCAGTGAATCATCGAATCTTTGAACGCACCTTGCGCTCCTTGGTATTCCGAGGAGCATGCCTGTTTGAGTGTCATTAAATTCTCAACTCCTCTAGCTTTTGCGAGCTACGATGGGGCTTGGATGTTGGGTTTGCGGGCCTTTATTAATAGAGGTCGGCTCTCCTGAAATGCATTAGCGGAACCGTTTGCAGTCCCGTCACTAGTGTGATAATTATCTACACTGTGATGATTGCTCTCTGACTAGTTCAGCTGCTAATCGTCCACTTCGGACAATATTTAATGAACTTCTTGACCTCAAATCAGG
>OR792640.1 Globaria muscicola isolate ZRL20170441 internal transcribed spacer 1, partial sequence; 5.8S ribosomal RNA gene, complete sequence; and internal transcribed spacer 2, partial sequence
GTTGTAGCTGGCTCTCAGGAGCATGTGCACGCCTGTCTTGACTTTATTCGTCCACCTGTGCACCTTTTGTAGTCTTGGGGGTTGAGAGCAGTCAATTATCGGATGGCTATTACAGCCGCTCCGGATGTGAGGAATGCTGAGTGTGAAAGCATACAGCTCTTCTCTAAACGACTTGCAATACCTCTCCCTCGAGTACTATGTATTCATATACCACTAGTATGTTGTAGAATGTGATCAATGGGCTTATTGCCTATAATAATGAAATACAACTTTCAGCAACGGATCTCTTGGCTCTCGCATCGATGAAGAACGCAGCGAAATGCGATAAGTAATGTGAATTGCAGAATTCAGTGAATCATCGAATCTTTGAACGCACCTTGCGCTCCTTGGTATTCCGAGGAGCATGCCTGTTTGAGTGTCATTAAATTCTCAACCCTCCAGCTTTTGCGAGCTGCGATGGGCTTGGATGTTGGGTTTGCGGGCCTTTATTAAGAGGTCGGCTCTCCTGAAATGCATTAGCGGAACCGTTTGCAGTCCCGTCACTAGTGTGATAATTATCTACACTGTGATGATTGCTCTCTGACTAGTTCAGCTGCTAATCGTCCACTTTGGACAATGTTTAATGAACTTCTTGACCTCAAATCAGG
>OR792641.1 Globaria muscicola isolate ZRL20171015 internal transcribed spacer 1, partial sequence; 5.8S ribosomal RNA gene, complete sequence; and internal transcribed spacer 2, partial sequence
GTTGTAGCTGGCTCTCAGGAGCATGTGCACGCCTGTCTTGACTTTATTCGTCCACCTGTGCACCTTTTGTAGTCTTGGGGGTTGAGAGCAGTCAATTATCGGATGGCTATTACAGCCGCTCCGGATGTGAGGAATGCTGAGTGTGAAAGCATACAGCTCTTCTCTAAACGACTTGCAATACCTCTCCCTCGAGTACTATGTATTCATATACCACTAGTATGTTGTAGAATGTGATCAATGGGCTTATTGCCTATAATAATGAAATACAACTTTCAGCAACGGATCTCTTGGCTCTCGCATCGATGAAGAACGCAGCGAAATGCGATAAGTAATGTGAATTGCAGAATTCAGTGAATCATCGAATCTTTGAACGCACCTTGCGCTCCTTGGTATTCCGAGGAGCATGCCTGTTTGAGTGTCATTAAATTCTCAACCCTCCAGCTTTTGCGAGCTGCGATGGGCTTGGATGTTGGGTTTGCGGGCCTTTATTAAGAGGTCGGCTCTCCTGAAATGCATTAGCGGAACCGTTTGCAGTCCCGTCACTAGTGTGATAATTATCTACACTGTGATGATTGCTCTCTGACTAGTTCAGCTGCTAATCGTCCACTTTGGACAATGTTTAATGAACTTCTTGACCTCAAATCAGG
>OR792642.1 Globaria jingningensis isolate ZRL20191595 internal transcribed spacer 1, partial sequence; 5.8S ribosomal RNA gene, complete sequence; and internal transcribed spacer 2, partial sequence
GTTGTAGCTGGCTTTTAGGAGCATGTGCACGCTTGTCTTGACTTTATTCGTCCACCTGTGCACCTTTTGTAGTCTTGTGGGTTGAGAGCAGTCAATTATCGGACGACCATTATGGACGTTCCGGACGTGAGGAATGCTAAGTGTGAAAGCATATAGCTCTTCTCAAACGACTTGCAATACCTCTCCCTCAAGTACTATGTATTCATATACCACTAGTATGTTGCAGAATGTGATCATTGGGCTTATATGCCTATAATAATCATATACAACTTTCAGCAACGGATCTCTTGGCTCTCGCATCGATGAAGAACGCAGCGAAATGCGATAAGTAATGTGAATTGCAGAATTCAGTGAATCATCGAATCTTTGAACGCACCTTGCGCTCCTTGGTATTCCGAGGAGCATGCCTGTTTGAGTGTCATTAAATTCTCAACCCTCCAACTTTTGCGAGTTGTGATGGGCTTGGATATGGGGGTTGCGGGCCTTTATTAAGAGGTCGGCTCTCCTGAAATACATTAGCGGAACCGTTTGCAGTCCCGTCACTAGTGTGATAATTATCTACACTGTGATGATTGCTCTCTGACTAGTTCAGCTGCTAATCGTCCCTTGTTGGACAACATTAATGAACTTCTGACCTCAAATCAGG
>OR792643.1 Globaria jingningensis isolate ZRL20191616 internal transcribed spacer 1, partial sequence; 5.8S ribosomal RNA gene, complete sequence; and internal transcribed spacer 2, partial sequence
GTTGTAGCTGGCTTTTAGGAGCATGTGCACGCTTGTCTTGACTTTATTCGTCCACCTGTGCACCTTTTGTAGTCTTGTGGGTTGAGAGCAGTCAATTATCGGACGACCATTACGGACGTTCCGGACGTGAGGAATGCTAAGTGTGAAAGCATATAGCTTTTCTCAAACGACTTGCAATACCTCTCCCTCAAGTACTATGTATTCATATACCACTAGTATGTTGCAGAATGTGATCATTGGGCTTATATGCCTATAATAATCATATACAACTTTCAGCAACGGATCTCTTGGCTCTCGCATCGATGAAGAACGCAGCGAAATGCGATAAGTAATGTGAATTGCAGAATTCAGTGAATCATCGAATCTTTGAACGCACCTTGCGCTCCTTGGTATTCCGAGGAGCATGCCTGTTTGAGTGTCATTAAATTCTCAACCCTCCAACTTTTGCGAGTTGTGATGGGCTTGGATATGGGGGTTGCGGGCCTTTATTAAGAGGTCGGCTCTCCTGAAATACATTAGCGGAACCGTTTGCAGTCCCGTCACTAGTGTGATAATTATCTACACTGTGATGATTGCTCTCTGACTAGTTCAGCTGCTAATCGTCCCTTGTTGGACAACATTAATGAACTTCTGACCTC
>OR792644.1 Globaria jingningensis isolate ZRL20191590 internal transcribed spacer 1, partial sequence; 5.8S ribosomal RNA gene, complete sequence; and internal transcribed spacer 2, partial sequence
GTTGTAGCTGGCTCTTAGGAGCATGTGCACGCTTGTCTTGACTTTATTCGTCCACCTGTGCACCTTTTGTAGTCTTGTGGGTTGAGAGCAGTCAATTATCGGACGACCATTACGGACGTTCCGGACGTGAGGAATGCTAAGTGTGAAAGCATATAGCTTTTCTCAAACGACTTGCAATACCTCTCCCTCAAGTACTATGTATTCATATACCACTAGTATGTTGCAGAATGTGATCATTGGGCTTATATGCCTATAATAATCATATACAACTTTCAGCAACGGATCTCTTGGCTCTCGCATCGATGAAGAACGCAGCGAAATGCGATAAGTAATGTGAATTGCAGAATTCAGTGAATCATCGAATCTTTGAACGCACCTTGCGCTCCTTGGTATTCCGAGGAGCATGCCTGTTTGAGTGTCATTAAATTCTCAACCCTCCAACTTTTGCGAGTTGTGATGGGCTTGGATATGGGGGTTGCGGGCCTTTATTAAGAGGTCGGCTCTCCTGAAATACATTAGCGGAACCGTTTGCAGTCCCGTCACTAGTGTGATAATTATCTACACTGTGATGATTGCTCTCTGACTAGTTCAGCTGCTAATCGTCCCTTGTTGGACAACATTAATGAACTTCTTGACCTCAAATCAGG
>OR792645.1 Globaria jingningensis isolate ZRL20191591 internal transcribed spacer 1, partial sequence; 5.8S ribosomal RNA gene, complete sequence; and internal transcribed spacer 2, partial sequence
GTTGTAGCTGGCTCTTAGGAGCATGTGCACGCTTGTCTTGACTTTATTCGTCCACCTGTGCACCTTTTGTAGTCTTGTGGGTTGAGAGCAGTCAATTATCGGACGACCATTACGGACGTTCCGGACGTGAGGAATGCTAAGTGTGAAAGCATATAGCTTTTCTCAAACGACTTGCAATACCTCTCCCTCAAGTACTATGTATTCATATACCACTAGTATGTTGCAGAATGTGATCATTGGGCTTATATGCCTATAATAATCATATACAACTTTCAGCAACGGATCTCTTGGCTCTCGCATCGATGAAGAACGCAGCGAAATGCGATAAGTAATGTGAATTGCAGAATTCAGTGAATCATCGAATCTTTGAACGCACCTTGCGCTCCTTGGTATTCCGAGGAGCATGCCTGTTTGAGTGTCATTAAATTCTCAACCCTCCAACTTTTGCGAGTTGTGATGGGCTTGGATATGGGGGTTGCGGGCCTTTATTAAGAGGTCGGCTCTCCTGAAATACATTAGCGGAACCGTTTGCAGTCCCGTCACTAGTGTGATAATTATCTACACTGTGATGATTGCTCTCTGACTAGTTCAGCTGCTAATCGTCCCTTGTTGGACAACATTAATGAACTTCTTGACCTCAAATCAGG
>OR792646.1 Globaria testacea isolate ZRL20201152 internal transcribed spacer 1, partial sequence; 5.8S ribosomal RNA gene, complete sequence; and internal transcribed spacer 2, partial sequence
GTTGTAGCTGGCTCTTCGGGGCATGTGCACGCCTGTCTTGACTTAATTCATCCACCTGTGCACCTTTTGTAGTCTTGAGGGCTGAGAGCAGTCAATTATCGGATGGCTATTACGGCCACTCCGGATGTGAGAAATGCTAAGTGCGAAAGCATATAGCTCTTCTCTAACGACTTGCAATACCTCTCCCTCGAGTACTATGTATTCATATACCACTAGTATGTTGTCGAATGTGATCAATGGGCTTATGCCTATAATAATCATATACAACTTTCAGCAACGGATCTCTTGGCTCTCGCATCGATGAAGAACGCAGCGAAATGCGATAAGTAATGTGAATTGCAGAATTCAGTGAATCATCGAATCTTTGAACGCACCTTGCGCTCCTTGGTATTCCGAGGAGCATGCCTGTTTGAGTGTCATTAAATTCTCAACCCTTTCAGCTTTTGCGAGCTGTGAAGGGCTTGGATATGGGGGTTTGCGGGCCTTTATTAAAAGGTCAGCTCTCCTGAAATGCATTAGCGGAACCGTTTGCAGTCCCGTCACTAGTGTGATAATTATCTACACTGTGATGATTGCTCTCTGACTAGTTCAGCTGCTAATCGTCCCTTGGACAACATTTAATGAACTTCTGACCTCAAATCAGG
>OR792647.1 Globaria testacea isolate ZRL20221443 internal transcribed spacer 1, partial sequence; 5.8S ribosomal RNA gene, complete sequence; and internal transcribed spacer 2, partial sequence
GTTGTAGCTGGCTCTTCGGGGCATGTGCACGCCTGTCTTGACTTAATTCATCCACCTGTGCACCTTTTGTAGTCTTGAGGGCTGAGAGCAGTCAATTATCGGATGGCTATTACGGCCACTCCGGATGTGAGAAATGCTAAGTGCGAAAGCATATAGCTCTTCTCTAACGACTTGCAATACCTCTCCCTCGAGTACTATGTATTCATATACCACTAGTATGTTGTCGAATGTGATCAATGGGCTTATGCCTATAATAATCATATACAACTTTCAGCAACGGATCTCTTGGCTCTCGCATCGATGAAGAACGCAGCGAAATGCGATAAGTAATGTGAATTGCAGAATTCAGTGAATCATCGAATCTTTGAACGCACCTTGCGCTCCTTGGTATTCCGAGGAGCATGCCTGTTTGAGTGTCATTAAATTCTCAACCCTTTCAGCTTTTGCGAGCTGTGAAGGGCTTGGATATGGGGGTTTGCGGGCCTTTATTAAGAGGTCAGCTCTCCTGAAATGCATTAGCGGAACCGTTTGCAGTCCCGTCACTAGTGTGATAATTATCTACACTGTGATGATTGCTCTCTGACTAGTTCAGCTGCTAATCGTCCCTTGGACAACATTTAATGAACTTCTTGACCTCAAATCAGG
>OR792648.1 Globaria testacea isolate ZRL20221459 internal transcribed spacer 1, partial sequence; 5.8S ribosomal RNA gene, complete sequence; and internal transcribed spacer 2, partial sequence
GTTGTAGCTGGCTCTTCGGGGCATGTGCACGCCTGTCTTGACTTAATTCATCCACCTGTGCACCTTTTGTAGTCTTGAGGGCTGAGAGCAGTCAATTATCGGATGGCTATTACGGCCACTCCGGATGTGAGAAATGCTAAGTGCGAAAGCATATAGCTCTTCTCTAACGACTTGCAATACCTCTCCCTCGAGTACTATGTATTCATATACCACTAGTATGTTGTCGAATGTGATCAATGGGCTTATGCCTATAATAATCATATACAACTTTCAGCAACGGATCTCTTGGCTCTCGCATCGATGAAGAACGCAGCGAAATGCGATAAGTAATGTGAATTGCAGAATTCAGTGAATCATCGAATCTTTGAACGCACCTTGCGCTCCTTGGTATTCCGAGGAGCATGCCTGTTTGAGTGTCATTAAATTCTCAACCCTTTCAGCTTTTGCGAGCTGTGAAGGGCTTGGATATGGGGGTTTGCGGGCCTTTATTAAGAGGTCAGCTCTCCTGAAATGCATTAGCGGAACCGTTTGCAGTCCCGTCACTAGTGTGATAATTATCTACACTGTGATGATTGCTCTCTGACTAGTTCAGCTGCTAATCGTCCCTTGGACAACATTTAATGAACTTCTTGACCTCAAATCAGG
>OR792649.1 Globaria testacea isolate ZRL20201534 internal transcribed spacer 1, partial sequence; 5.8S ribosomal RNA gene, complete sequence; and internal transcribed spacer 2, partial sequence
GTTGTAGCTGGCTCTTCGGGGCATGTGCACGCCTGTCTTGACTTAATTCATCCACCTGTGCACCTTTTGTAGTCTTGAGGGCTGAGAGCAGTCAATTATCGGATGGCTATTACGGCCACTCCGGATGTGAGAAATGCTAAGTGCGAAAGCATATAGCTCTTCTCTAACGACTTGCAATACCTCTCCCTCGAGTACTATGTATTCATATACCACTAGTATGTTGTCGAATGTGATCAATGGGCTTATGCCTATAATAATCATATACAACTTTCAGCAACGGATCTCTTGGCTCTCGCATCGATGAAGAACGCAGCGAAATGCGATAAGTAATGTGAATTGCAGAATTCAGTGAATCATCGAATCTTTGAACGCACCTTGCGCTCCTTGGTATTCCGAGGAGCATGCCTGTTTGAGTGTCATTAAATTCTCAACCCTTTCAGCTTTTGCGAGCTGTGAAGGGCTTGGATATGGGGGTTTGCGGGCCTTTATTAAGAGGTCAGCTCTCCTGAAATGCATTAGCGGAACCGTTTGCAGTCCCGTCACTAGTGTGATAATTATCTACACTGTGATGATTGCTCTCTGACTAGTTCAGCTGCTAATCGTCCCTTGGACAACATTTAATGAACTTCTGACCTCAAATCAGG
>OR792650.1 Globaria testacea isolate ZRL20190915 internal transcribed spacer 1, partial sequence; 5.8S ribosomal RNA gene, complete sequence; and internal transcribed spacer 2, partial sequence
GTTGTAGCTGGCTCTTCGGGGCATGTGCACGCCTGTCTTGACTTAATTCATCCACCTGTGCACCTTTTGTAGTCTTGGGGGCTGAGAGCAGTCAATTATCGGATGGCTATTACGGCCACTCCGGATGTGAGAAATGCTAAGTGCGAAAGCATATAGCTCTTCTCTAACGACTTGCAATACCTCTCCCTCGAGTACTATGTATTCATATACCACTAGTATGTTGTCGAATGTGATCAATGGGCTTATGCCTATAATAATCATATACAACTTTCAGCAACGGATCTCTTGGCTCTCGCATCGATGAAGAACGCAGCGAAATGCGATAAGTAATGTGAATTGCAGAATTCAGTGAATCATCGAATCTTTGAACGCACCTTGCGCTCCTTGGTATTCCGAGGAGCATGCCTGTTTGAGTGTCATTAAATTCTCAACCCTTTCAGCTTTTGCGAGCTGTGAAGGGCTTGGATATGGGGGTTTGCGGGCCTTTATTAAAAGGTCAGCTCTCCTGAAATGCATTAGCGGAACCGTTTGCAGTCCCGTCACTAGTGTGATAATTATCTACACTGTGATGATTGCTCTCTGACTAGTTCAGCTGCTAATCGTCCCTTGGACAACATTTAATGAACTTCTTGACCTCAAATCAGG
>OR792651.1 Globaria testacea isolate ZRL20220695 internal transcribed spacer 1, partial sequence; 5.8S ribosomal RNA gene, complete sequence; and internal transcribed spacer 2, partial sequence
GTTGTAGCTGGCTCTTCGGGGCATGTGCACACCTGTCTTGACTTAATTCATCCACCTGTGCACCTTTTGTAGTCTTGGGGGCTGAGAGCAGTCAATTATCGGATGGCTATTACGGCCACTCCGGATGTGAGAAATGCTAAGTGCGAAAGCATATAGCTCTTCTCTAACGACTTGCAATACCTCTCCCTCGAGTACTATGTATTCATATACCACTAGTATGTTGTCGAATGTGATCAATGGGCTTATGCCTATAATAATCATATACAACTTTCAGCAACGGATCTCTTGGCTCTCGCATCGATGAAGAACGCAGCGAAATGCGATAAGTAATGTGAATTGCAGAATTCAGTGAATCATCGAATCTTTGAACGCACCTTGCGCTCCTTGGTATTCCGAGGAGCATGCCTGTTTGAGTGTCATTAAATTCTCAACCCTTTCAGCTTTTGCGAGCTGTGAAGGGCTTGGATATGGGGGTTTGCGGGCCTTTATTAAGAGGTCAGCTCTCCTGAAATGCATTAGCGGAACCGTTTGCAGTCCCGTCACTAGTGTGATAATTATCTACACTGTGATGATTGCTCTCTGACTAGTTCAGCTGCTAATCGTCCCTTGGACAACATTTAATGAACTTCTTGACCTCAAATCAGG
>OR792652.1 Globaria testacea isolate ZRL20190919 internal transcribed spacer 1, partial sequence; 5.8S ribosomal RNA gene, complete sequence; and internal transcribed spacer 2, partial sequence
GTTGTAGCTGGCTCTTCGGGGCATGTGCACGCCTGTCTTGACTTAATTCATCCACCTGTGCACCTTTTGTAGTCTTGGGGGCTGAGAGCAGTCAATTATCGGATGGCTATTACGGCCACTCCGGATGTGAGAAATGCTAAGTGCGAAAGCATATAGCTCTTCTCTAACGACTTGCAATACCTCTCCCTCGAGTACTATGTATTCATATACCACTAGTATGTTGTCGAATGTGATCAATGGGCTTATGCCTATAATAATCATATACAACTTTCAGCAACGGATCTCTTGGCTCTCGCATCGATGAAGAACGCAGCGAAATGCGATAAGTAATGTGAATTGCAGAATTCAGTGAATCATCGAATCTTTGAACGCACCTTGCGCTCCTTGGTATTCCGAGGAGCATGCCTGTTTGAGTGTCATTAAATTCTCAACCCTTTCAGCTTTTGCGAGCTGTGAAGGGCTTGGATATGGGGGTTTGCGGGCCTTTATTAAGAGGTCAGCTCTCCTGAAATGCATTAGCGGAACCGTTTGCAGTCCCGTCACTAGTGTGATAATTATCTACACTGTGATGATTGCTCTCTGACTAGTTCAGCTGCTAATCGTCCCTTGGACAACATTTAATGAACTTCTTGACCTCAAATCAGG
>OR792653.1 Globaria testacea isolate ZRL20220727 internal transcribed spacer 1, partial sequence; 5.8S ribosomal RNA gene, complete sequence; and internal transcribed spacer 2, partial sequence
GTTGTAGCTGGCTCTTCGGGGCATGTGCACGCCTGTCTTGACTTAATTCATCCACCTGTGCACCTTTTGTAGTCTTGGGGGCTGAGAGCAGTCAATTATCGGATGGCTATTACGGCCACTCCGGATGTGAGAAATGCTAAGTGCGAAAGCATATAGCTCTTCTCTAACGACTTGCAATACCTCTCCCTCGAGTACTATGTATTCATATACCACTAGTATGTTGTCGAATGTGATCAATGGGCTTATGCCTATAATAATCATATACAACTTTCAGCAACGGATCTCTTGGCTCTCGCATCGATGAAGAACGCAGCGAAATGCGATAAGTAATGTGAATTGCAGAATTCAGTGAATCATCGAATCTTTGAACGCACCTTGCGCTCCTTGGTATTCCGAGGAGCATGCCTGTTTGAGTGTCATTAAATTCTCAACCCTTTCAGCTTTTGCGAGCTGTGAAGGGCTTGGATATGGGGGTTTGCGGGCCTTTATTAAGAGGTCAGCTCTCCTGAAATGCATTAGCGGAACCGTTTGCAGTCCCGTCACTAGTGTGATAATTATCTACACTGTGATGATTGCTCTCTGACTAGTTCAGCTGCTAATCGTCCCTTGGACAACATTTAATGAACTTCTTGACCTCAAATCAGG
>OR792654.1 Globaria testacea isolate ZRL20220825 internal transcribed spacer 1, partial sequence; 5.8S ribosomal RNA gene, complete sequence; and internal transcribed spacer 2, partial sequence
GTTGTAGCTGGCTCTTCGGGGCATGTGCACGCCTGTCTTGACTTAATTCATCCACCTGTGCACCTTTTGTAGTCTTGGGGGCTGAGAGCAGTCAATTATCGGATGGCTATTACGGCCACTCCGGATGTGAGAAATGCTAAGTGCGAAAGCATATAGCTCTTCTCTAACGACTTGCAATACCTCTCCCTCGAGTACTATGTATTCATATACCACTAGTATGTTGTCGAATGTGATCAATGGGCTTATGCCTATAATAATCATATACAACTTTCAGCAACGGATCTCTTGGCTCTCGCATCGATGAAGAACGCAGCGAAATGCGATAAGTAATGTGAATTGCAGAATTCAGTGAATCATCGAATCTTTGAACGCACCTTGCGCTCCTTGGTATTCCGAGGAGCATGCCTGTTTGAGTGTCATTAAATTCTCAACCCTTTCAGCTTTTGCGAGCTGTGAAGGGCTTGGATATGGGGGTTTGCGGGCCTTTATTAAGAGGTCAGCTCTCCTGAAATGCATTAGCGGAACCGTTTGCAGTCCCGTCACTAGTGTGATAATTATCTACACTGTGATGATTGCTCTCTGACTAGTTCAGCTGCTAATCGTCCCTTGGACAACATTTAATGAACTTCTTGACCTCAAATCAGG
>OR792655.1 Globaria testacea isolate ZRL20220464 internal transcribed spacer 1, partial sequence; 5.8S ribosomal RNA gene, complete sequence; and internal transcribed spacer 2, partial sequence
GTTGTAGCTGGCTCTTCGGGGCATGTGCACGCCTGTCTTGACTTAATTCATCCACCTGTGCACCTTTTGTAGTCTTGGGGGCTGAGAGCAGTCAATTATCGGATGGCTATTACGGCCACTCCGGATGTGAGAAATGCTAAGTGCGAAAGCATATAGCTCTTCTCTAACGACTTGCAATACCTCTCCCTCGAGTACTATGTATTCATATACCACTAGTATGTTGTCGAATGTGATCAATGGGCTTATGCCTATAATAATCATATACAACTTTCAGCAACGGATCTCTTGGCTCTCGCATCGATGAAGAACGCAGCGAAATGCGATAAGTAATGTGAATTGCAGAATTCAGTGAATCATCGAATCTTTGAACGCACCTTGCGCTCCTTGGTATTCCGAGGAGCATGCCTGTTTGAGTGTCATTAAATTCTCAACCCTTTCAGCTTTTGCGAGCTGTGAAGGGCTTGGATATGGGGGTTTGCGGGCCTTTATTAAGAGGTCAGCTCTCCTGAAATGCATTAGCGGAACCGTTTGCAGTCCCGTCACTAGTGTGATAATTATCTACACTGTGATGATTGCTCTCTGACTAGTTCAGCTGCTAATCGTCCCTTGGACAACATTTAATGAACTTCTTGACCTCAAATCAGG
>OR792656.1 Globaria testacea isolate ZRL20220726 internal transcribed spacer 1, partial sequence; 5.8S ribosomal RNA gene, complete sequence; and internal transcribed spacer 2, partial sequence
GTTGTAGCTGGCTCTTCGGGGCATGTGCACGCCTGTCTTGACTTAATTCATCCACCTGTGCACCTTTTGTAGTCTTGGGGGCTGAGAGCAGTCAATTATCGGATGGCTATTACGGCCACTCCGGATGTGAGAAATGCTAAGTGCGAAAGCATATAGCTCTTCTCTAACGACTTGCAATACCTCTCCCTCGAGTACTATGTATTCATATACCACTAGTATGTTGTCGAATGTGATCAATGGGCTTATGCCTATAATAATCATATACAACTTTCAGCAACGGATCTCTTGGCTCTCGCATCGATGAAGAACGCAGCGAAATGCGATAAGTAATGTGAATTGCAGAATTCAGTGAATCATCGAATCTTTGAACGCACCTTGCGCTCCTTGGTATTCCGAGGAGCATGCCTGTTTGAGTGTCATTAAATTCTCAACCCTTTCAGCTTTTGCGAGCTGTGAAGGGCTTGGATATGGGGGTTTGCGGGCCTTTATTAAGAGGTCAGCTCTCCTGAAATGCATTAGCGGAACCGTTTGCAGTCCCGTCACTAGTGTGATAATTATCTACACTGTGATGATTGCTCTCTGACTAGTTCAGCTGCTAATCGTCCCTTGGACAACATTTAATGAACTTCTTGACCTC
>OR792657.1 Globaria testacea isolate ZRL20220687 internal transcribed spacer 1, partial sequence; 5.8S ribosomal RNA gene, complete sequence; and internal transcribed spacer 2, partial sequence
GTTGTAGCTGGCTCTTCGGGGCATGTGCACGCCTGTCTTGACTTAATTCATCCACCTGTGCACCTTTTGTAGTCTTGGGGGCTGAGAGCAGTCAATTATCGGATGGCTATTACGGCCACTCCGGATGTGAGAAATGCTAAGTGCGAAAGCATATAGCTCTTCTCTAACGACTTGCAATACCTCTCCCTCGAGTACTATGTATTCATATACCACTAGTATGTTGTCGAATGTGATCAATGGGCTTATGCCTATAATAATCATATACAACTTTCAGCAACGGATCTCTTGGCTCTCGCATCGATGAAGAACGCAGCGAAATGCGATAAGTAATGTGAATTGCAGAATTCAGTGAATCATCGAATCTTTGAACGCACCTTGCGCTCCTTGGTATTCCGAGGAGCATGCCTGTTTGAGTGTCATTAAATTCTCAACCCTTTCAGCTTTTGCGAGCTGTGAAGGGCTTGGATATGGGGGTTTGCGGGCCTTTATTAAGAGGTCAGCTCTCCTGAAATGCATTAGCGGAACCGTTTGCAGTCCCGTCACTAGTGTGATAATTATCTACACTGTGATGATTGCTCTCTGACTAGTTCAGCTGCTAATCGTCCCTTGGACAACATTTAATGAACTTCTTGACCTCAAATCAGG
>OR792658.1 Globaria testacea isolate ZRL20220724 internal transcribed spacer 1, partial sequence; 5.8S ribosomal RNA gene, complete sequence; and internal transcribed spacer 2, partial sequence
GTTGTAGCTGGCTCTTCGGGGCATGTGCACGCCTGTCTTGACTTAATTCATCCACCTGTGCACCTTTTGTAGTCTTGGGGGCTGAGAGCAGTCAATTATCGGATGGCTATTACGGCCACTCCGGATGTGAGAAATGCTAAGTGCGAAAGCATATAGCTCTTCTCTAACGACTTGCAATACCTCTCCCTCGAGTACTATGTATTCATATACCACTAGTATGTTGTCGAATGTGATCAATGGGCTTATGCCTATAATAATCATATACAACTTTCAGCAACGGATCTCTTGGCTCTCGCATCGATGAAGAACGCAGCGAAATGCGATAAGTAATGTGAATTGCAGAATTCAGTGAATCATCGAATCTTTGAACGCACCTTGCGCTCCTTGGTATTCCGAGGAGCATGCCTGTTTGAGTGTCATTAAATTCTCAACCCTTTCAGCTTTTGCGAGCTGTGAAGGGCTTGGATATGGGGGTTTGCGGGCCTTTATTAAGAGGTCAGCTCTCCTGAAATGCATTAGCGGAACCGTTTGCAGTCCCGTCACTAGTGTGATAATTATCTACACTGTGATGATTGCTCTCTGACTAGTTCAGCTGCTAATCGTCCCTTGGACAACATTTAATGAACTTCTTGACCTCAAATCAGG
>OR792659.1 Globaria albata isolate ZRL20170966 internal transcribed spacer 1, partial sequence; 5.8S ribosomal RNA gene, complete sequence; and internal transcribed spacer 2, partial sequence
GTTGTAGCTGGCTCTTCGGAGTATGTGCACGCCTGTCTTGACTTTATTCGTCCACCTGTGCACCTTTTGTAGTCTTGTGGGTTGAGAGCAGTCAACTATCGGACAGCTATTACAGCCGTTCCGGATGTGAGGAGTGCTGAGTGCGAAAGCATAAGCTCTTTTCAAACGACTTGCAATACCTCTCCCTCAAGTACTATGTATTCATATACCACTAGTATGTTGTCGAATGTGATCAATGGGCTTCTGTGCCTATAATAATCATATACAACTTTCAGCAACGGATCTCTTGGCTCTCGCATCGATGAAGAACGCAGCGAAATGCGATAAGTAATGTGAATTGCAGAATTCAGTGAATCATCGAATCTTTGAACGCACCTTGCGCTCCTTGGTATTCCGAGGAGCATGCCTGTTTGAGTGTCATTAAATTCTCAACCCTCCAGCTTTTGCGAGTTGTGATGGGCTTGGATATGGGGGTTTGCGGGCCTTTTTTAAGAGGTCGGCTCTCCTGAAATACATTAGCGGAACCGTTTGCAGTCCCGTCACTAGTGTGATAATTATCTACACTGTGATGATTGCTCTCTGACTAGTTCAGCTGCTAATAGTCCCTTGTTGGACAATGTTTAATGAACTTCTTGACCTCAAATCAGG
>OR792660.1 Globaria gyirongensis isolate ZRL20220680 internal transcribed spacer 1, partial sequence; 5.8S ribosomal RNA gene, complete sequence; and internal transcribed spacer 2, partial sequence
GTTGTAGCTGGCTCTTTGGAGCATGTGCTCGCTTGTCTTGACTTTATTCGTCCACCTGTGCACCTTTTGTAGTCTTGTGGGTTGAGAGCAGTCAACTATCGGATAGCTATTACAGCTGCTCCGGATGTGAGGAATGCTGAGTGCGAAAGCATACAGCTCTTCTCAAACGACTTGCAATACCTCTCCCTCAAGTACTATGTATTCATATACCACTAGTATGTTGTCGAATGTGATCAATGGGCTTCTATGCCTATAATAATCATATACAACTTTCAGCAACGGATCTCTTGGCTCTCGCATCGATGAAGAACGCAGCGAAATGCGATAAGTAATGTGAATTGCAGAATTCAGTGAATCATCGAATCTTTGAACGCACCTTGCGCTCCTTGGTATTCCGAGGAGCATGCCTGTTTGAGTGTCATTAAATTCTCAACCCTCCAGCTTTTGCGAGTTGTGATGGGCTTGGATATGGGGGTTTGCGGGCCTTTAATAAGAGGTCGGCTCTCCTGAAATACATTAGCGGAACCGTTTGCAGTCCCGTCACTAGTGTGATAATTATCTACACTGTGATGATTGCTCTCTGACTAGTTCAGCTGCTAATAGTCCCTTGTTGGACAACATTTAATGAACTTCTTGACCTCAAATCAGG
>OR792661.1 Globaria gyirongensis isolate ZRL20220682 internal transcribed spacer 1, partial sequence; 5.8S ribosomal RNA gene, complete sequence; and internal transcribed spacer 2, partial sequence
GTTGTAGCTGGCTCTTTGGAGCATGTGCTCGCTTGTCTTGACTTTATTCGTCCACCTGTGCACCTTTTGTAGTCTTGTGGGTTGAGAGCAGTCAACTATCGGATAGCTATTACAGCTGCTCCGGATGTGAGGAATGCTGAGTGCGAAAGCATACAGCTCTTCTCAAACGACTTGCAATACCTCTCCCTCAAGTACTATGTATTCATATACCACTAGTATGTTGTCGAATGTGATCAATGGGCTTCTATGCCTATAATAATCATATACAACTTTCAGCAACGGATCTCTTGGCTCTCGCATCGATGAAGAACGCAGCGAAATGCGATAAGTAATGTGAATTGCAGAATTCAGTGAATCATCGAATCTTTGAACGCACCTTGCGCTCCTTGGTATTCCGAGGAGCATGCCTGTTTGAGTGTCATTAAATTCTCAACCCTCCAGCTTTTGCGAGTTGTGATGGGCTTGGATATGGGGGTTTGCGGGCCTTTAATAAGAGGTCGGCTCTCCTGAAATACATTAGCGGAACCGTTTGCAGTCCCGTCACTAGTGTGATAATTATCTACACTGTGATGATTGCTCTCTGACTAGTTCAGCTGCTAATAGTCCCTTGTTGGACAACATTTAATGAACTTCTTGACCTCAAATCAGG
>OR792662.1 Globaria shannanensis isolate ZRL20152235 internal transcribed spacer 1, partial sequence; 5.8S ribosomal RNA gene, complete sequence; and internal transcribed spacer 2, partial sequence
GTTGTAGCTGGCTCTTCGGGGCATGTGCACGCTTGTCTTGACTTTATTCGTCCACCTGTGCACCTCTTGTAGTCTTGTGGGTTGAGAGCAGTCAACTATCGGACAGCTATTACAGCCGCTCCGGATGTGAGGAATGCTGAGTGCGAAAGCATACAGCTTTTCTCAACGATTGCAATACCTCTCCCTCGAGTACTATGTATTCATATACCACTTGTATGTTGTCGAATGTGATCAATGGGCTTATGTGCCTATAATAATCATATACAACTTTCAGCAACGGATCTCTTGGCTCTCGCATCGATGAAGAACGCAGCGAAATGCGATAAGTAATGTGAATTGCAGAATTCAGTGAATCATCGAATCTTTGAACGCACCTTGCGCTCCTTGGTATTCCGAGGAGCATGCCTGTTTGAGTGTCATTAAATTCTCAACCCTCCAGCTTTTACGAGTTGTGATGGGCTTGGATATGGGGGTTTGCGGGCCTTTATTAAGAGGTCGGCTCTCCTAAAATACATTAGCGGAACCGTTTGCAGTCCCGTCACTAGTGTGATAATTATCTACACTGTGATGATTGCTCTCTGACTAGTTCAGCTGCTAATAGTCCCTTGTTGGACAACATTAATGAACTTCTTGACCTCAAATCAGG
>OR792663.1 Bovista aestivalis isolate ZRL20201238 internal transcribed spacer 1, partial sequence; 5.8S ribosomal RNA gene, complete sequence; and internal transcribed spacer 2, partial sequence
GTTGTAGCTGGCTCTTCGGGGCATGTGCACGCCTGTCTTGACTTTATTCGTCCACCTGTGCACCTTTTGTAGTCTTGTGGGTTGAGAGCAGTCAACTATCGGACAGCTATTACGGCCGCTCCGGATGTGAGGAATGCTGAGTGCGAAAGCATACAGCTCTTCTCAACGATTGCAATACCTCTCCCTCGAGTACTATGTATTCATATACCACTTGTATGTTGTCGAATGTGATCAATGGGCTTATATGCCTATAATAATCATATACAACTTTCAGCAACGGATCTCTTGGCTCTCGCATCGATGAAGAACGCAGCGAAATGCGATAAGTAATGTGAATTGCAGAATTCAGTGAATCATCGAATCTTTGAACGCACCTTGCGCTCCTTGGTATTCCGAGGAGCATGCCTGTTTGAGTGTCATTAAATTCTCAACCCTCCAGCTTTTGCGAGTTGTGATGGGCTTGGATATGGGGGTTTGCGGGCCTTTATTAAGAGGTCGGCTCTCCTGAAATACATTAGCGGAACCGTTTGCAGTCCCGTCACTAGTGTGATAATTATCTACACTGTGATGATTGCTCTCTGACTAGTTCAGCTGCTAATAGTCCCTTGTTGGACAACATTAATGAACTTCTGACCTCAAATCAGG
>OR792664.1 Vascellum pratense isolate QL20170044 internal transcribed spacer 1, partial sequence; 5.8S ribosomal RNA gene, complete sequence; and internal transcribed spacer 2, partial sequence
GATGAGTTGTAGCTGGCTCTCCGGGGCATGTGCACGCTTGTCTTGACTCTATTCATCCACCTGTGCACCTTTTGTAGTCTTGGGGGTTGAAAGCAGTCGACTATCGGATGGCTACGGCTACTCCGGATGTGAGAAATGCTGAGCGCAGAGACGCATACAGCTCTTCTCAAATGACTTGCATACCCTTGAGTACTATGTATTCATATACCATGTCGTATGTTGCAGAATGTGATCAATGGGTCTATGTACCTATAATAATCATATACAACTTTCAGCAACGGATCTCTTGGCTCTCGCATCGATGAAGAACGCAGCGAAATGCGATAAGTAATGTGAATTGCAGAATTCAGTGAATCATCGAATCTTTGAACGCACCTTGCGCTCCTTGGTATTCCGAGGAGCATGCCTGTTTGAGTGTCATTAAATTCTCAACCCCTCCAGCTTTTGCGAGTTGTGATGGGGCTTGGATATGGGAGTTTGCGGGTCCTTTATCAGTAAAGGTCGGCTCTCCTGAAATACATTAGCGGAACCGTTTGCAGTCCCGTCACTAGTGTGATAATTATCTACACTGTGATGATTGCTCTCTGACTAGTTCAGCTGCTAATCGTCCGGTATGGACAACATTTAATGAACTTCTTGACCTCAAATCAGG
>OR792665.1 Lycoperdon curtisii isolate GX20170542 internal transcribed spacer 1, partial sequence; 5.8S ribosomal RNA gene, complete sequence; and internal transcribed spacer 2, partial sequence
GATGAGTTGTAGCTGGCTCTCCGGGGCATGTGCACGCTTGTCTTGATTTTATTCATCCACCTGTGCACCTTTTGTAGTCTTGGGGGTTGAAAGCAGTCGACTATCGGATGGCTATGGCTTTTCCGGATGTGAGAAATGCTGAGTGCATAGACGCATACAGCTCTTCTCAAATGACTTGCAAACCCTTGAGTACTATGTATTCATATACCACGTCGTATGTTGTAGAATGTGATCAATGGGTCTATGTACCTATAATAATCATATACAACTTTCAGCAACGGATCTCTTGGCTCTCGCATCGATGAAGAACGCAGCGAAATGCGATAAGTAATGTGAATTGCAGAATTCAGTGAATCATCGAATCTTTGAACGCACCTTGCGCTCCTTGGTATTCCGAGGAGCATGCCTGTTTGAGTGTCATTAAATTCTCAACCCCTCCAGTTGTGATGGGGCTTGGATATGGGAGTTTGCGGGTCCTTTATCAGTAAAGGTCAGCTCTCCTGAAATACATTAGCGGAACCGTTTGCAGTCCCGTCACTAGTGTGATAATTATCTACACTGTGATGATTGCTCTCTGACTAGTTCAGCTGCTAATCGTCCGTTACGGACAATGTTTAATGAACTTCTTGACCTCAAATCAGG
>OR792666.1 Lycoperdon curtisii isolate GX20170590 internal transcribed spacer 1, partial sequence; 5.8S ribosomal RNA gene, complete sequence; and internal transcribed spacer 2, partial sequence
GATGAGTTGTAGCTGGCTCTCCGGGGCATGTGCACGCTTGTCTTGATTTTATTCATCCACCTGTGCACCTTTTGTAGTCTTGGGGGTTGAAAGCAGTCGACTATCGGATGGCTATGGCTTTTCCGGATGTGAGAAATGCTGAGTGCATAGACGCATACAGCTCTTCTCAAATGACTTGCAAACCCTTGAGTACTATGTATTCATATACCACGTCGTATGTTGTAGAATGTGATCAATGGGTCTATGTACCTATAATAATCATATACAACTTTCAGCAACGGATCTCTTGGCTCTCGCATCGATGAAGAACGCAGCGAAATGCGATAAGTAATGTGAATTGCAGAATTCAGTGAATCATCGAATCTTTGAACGCACCTTGCGCTCCTTGGTATTCCGAGGAGCATGCCTGTTTGAGTGTCATTAAATTCTCAACCCCTCCAGTTGTGATGGGGCTTGGATATGGGAGTTTGCGGGTCCTTTATCAGTAAAGGTCAGCTCTCCTGAAATACATTAGCGGAACCGTTTGCAGTCCCGTCACTAGTGTGATAATTATCTACACTGTGATGATTGCTCTCTGACTAGTTCAGCTGCTAATCGTCCGTTACGGACAATGTTTAATGAACTTCTTGACCTCAAATCAGG
>OR792668.1 Holocotylon biconicum isolate ZRL20200709 internal transcribed spacer 1, partial sequence; 5.8S ribosomal RNA gene, complete sequence; and internal transcribed spacer 2, partial sequence
GATGGGTTGTAGCTGGCTCTTCGGGGCATGTGCACGCTTGTCTTGACTCTATTCATCCACCTGTGCACCTTTTGTAGTCTTGGGGGTTGAGATCAGTCGACTATCGGATGGCTATAGCCTTTCCGGACGTGGGGATTGCTGAATGCGAAAGCATAAGCTCTTCTCAAATGACTTGTAAACCTCTCCCTCGAGTACTATGTATTCATATACCACATAGTATGTTGTAGAATGTGATCAATGGGTCTATGTGCCTATAATAATCATATACAACTTTCAGCAACGGATCTCTTGGCTCTCGCATCGATGAAGAACGCAGCGAAATGCGATAAGTAATGTGAATTGCAGAATTCAGTGAATCATCGAATCTTTGAACGCACCTTGCGCTCCTTGGTATTCCGAGGAGCATGCCTGTTTGAGTGTCATTAAATTCTCAACCCCTCCAGCTTTTGCGAGTTGTGATGGGGCTTGGACTTGGGGGCTTGCGGGTCTTTATCAATAAAGGTCAGCTCTCCTGAAATGCATTAGCGGAACCGTTTGCAGTCCCGTCACTAGTGTGATAATTATCTACACTGTGATGATTGCTCTCTGACTAGTTCAGCTGCTAATCGTCCACTATGGACAACGCTTAATGAAATTCTGACCTCAAATCAGG
>OR792669.1 Holocotylon biconicum isolate ZRL20201357 internal transcribed spacer 1, partial sequence; 5.8S ribosomal RNA gene, complete sequence; and internal transcribed spacer 2, partial sequence
GATGGGTTGTAGCTGGCTCTTCGGGGCATGTGCACGCTTGTCTTGACTCTATTCATCCACCTGTGCACCTTTTGTAGTCTTGGGGGTTGAGATCAGTCGACTATCGGATGGCTATAGCCTTTCCGGACGTGGGGATTGCTGAATGCGAAAGCATAAGCTCTTCTCAAATGACTTGTAAACCTCTCCCTCGAGTACTATGTATTCATATACCACATAGTATGTTGTAGAATGTGATCAATGGGCCTATGTGCCTATAATAATCATATACAACTTTCAGCAACGGATCTCTTGGCTCTCGCATCGATGAAGAACGCAGCGAAATGCGATAAGTAATGTGAATTGCAGAATTCAGTGAATCATCGAATCTTTGAACGCACCTTGCGCTCCTTGGTATTCCGAGGAGCATGCCTGTTTGAGTGTCATTAAATTCTCAACCCCTCCAGCTTTTGCGAGTTGTGATGGGGCTTGGACTTGGGGGCTTGCGGGTCTTTATCAATAAAGGTCAGCTCTCCTGAAATGCATTAGCGGAACCGTTTGCAGTCCCGTCACTAGTGTGATAATTATCTACACTGTGATGATTGCTCTCTGACTAGTTCAGCTGCTAATCGTCCACTATGGACAACGCTTAATGAAATTCTGACCTCAAATCAGG
>OR792670.1 Holocotylon purpurascens isolate ZRL20190356 internal transcribed spacer 1, partial sequence; 5.8S ribosomal RNA gene, complete sequence; and internal transcribed spacer 2, partial sequence
GATGGGTTGTAGCTGGCTCTTCGGGGCATGTGCACGCTTGTCTTGACTCTATTCATCCACCTGTGCACCTTTTGTAGTCTTGGGGGTTGAGATCAGTCGACTATCGGATGGCTATATAGCCTTTCCGGATATGAGGAATGCTGAGTGCGAAAGCATACAGCTCTTCTCTAATGACTTGTAAACCTCTCCCTCGAGTACTATGTATTCATATACCACATAGTATGTTGTAGAATGTGATCAATGGGTCTATGTGCCTATAATAATCATATACAACTTTCAGCAACGGATCTCTTGGCTCTCGCATCGATGAAGAACGCAGCGAAATGCGATAAGTAATGTGAATTGCAGAATTCAGTGAATCATCGAATCTTTGAACGCACCTTGCGCTCCTTGGTATTCCGAGGAGCATGCCTGTTTGAGTGTCATTAAATTCTCAACCCCTCCAGCTTTTGCGAGCTGTGATGGGCTTGGACTTGGGGGCTTGCGGGTCTTTATAAATAAAGGTCAGCTCTCCTGAAATGCATTAGCGGAACCGTTTGCAGTCCCGTCACTAGTGTGATAATTATCTACACTGTGATGATTGCTCTCTGACTAGTTCAGCTGCTAATCGTCCTCTACGGACAACACTTAATGAACTTCTTGACCTCAAATCAGG
>OR792671.1 Holocotylon purpurascens isolate ZRL20201242 internal transcribed spacer 1, partial sequence; 5.8S ribosomal RNA gene, complete sequence; and internal transcribed spacer 2, partial sequence
GATGGGTTGTAGCTGGCTCTTCGGGGCATGTGCACGCTTGTCTTGACTCTATTCATCCACCTGTGCACCTTTTGTAGTCTTGGGGGTTGAGATCAGTCGACTATCGGATGGCTATATAGCCTTTCCGGATATGAGGAATGCTGAGTGCGAAAGCATACAGCTCTTCTCTAATGACTTGTAAACCTCTCCCTCGAGTACTATGTATTCATATACCACATAGTATGTTGTAGAATGTGATCAATGGGTCTATGTGCCTATAATAATCATATACAACTTTCAGCAACGGATCTCTTGGCTCTCGCATCGATGAAGAACGCAGCGAAATGCGATAAGTAATGTGAATTGCAGAATTCAGTGAATCATCGAATCTTTGAACGCACCTTGCGCTCCTTGGTATTCCGAGGAGCATGCCTGTTTGAGTGTCATTAAATTCTCAACCCCTCCAGCTTTTGCGAGCTGTGATGGGCTTGGACTTGGGGGCTTGCGGGTCTTTATAAATAAAGGTCAGCTCTCCTGAAATGCATTAGCGGAACCGTTTGCAGTCCCGTCACTAGTGTGATAATTATCTACACTGTGATGATTGCTCTCTGACTAGTTCAGCTGCTAATCGTCCTCTACGGACAACACTTAATGAACTTCTTGACCTCAAATCAGG
>OR792672.1 Holocotylon sp. isolate ZRL20152570 internal transcribed spacer 1, partial sequence; 5.8S ribosomal RNA gene, complete sequence; and internal transcribed spacer 2, partial sequence
GATGGGTTGTAGCTGGCTCTTCGGGGCATGTGCACGCTTGTCTTGACGCTATTCATCCACCTGTGCACCTTTTGTAGTCTTGGGGGTTGAGATCAGTCAACTATCGGATAGCTATATAGCTTTTCCGGATGTGAGGAATGCTGAGTGCGAAAGCATACAGCTCTTCTCAAATGACTTGTAAACCTCTCCTTCAAGTACTATGTATTCATATACCACATAGTATGTTGTAGAATGTGATCAATGGGCCTATGTGCCTATAATAATCATATACAACTTTCAGCAACGGATCTCTTGGCTCTCGCATCGATGAAGAACGCAGCGAAATGCGATAAGTAATGTGAATTGCAGAATTCAGTGAATCATCGAATCTTTGAACGCACCTTGCGCTCCTTGGTATTCCGAGGAGCATGCCTGTTTGAGTGTCATTAAATTCTCAACCCCTCCAGCTTTTGCGAGTTGTGATGGGGCTTGGACTTGGGGGCTTGCGGGTCTTTATCAATAAAGGTCAGCTCTCCTGAAATGCATTAGCGGAACCGTTTGCAGTCCCGTCACTAGTGTGATAATTATCTACACTGTGATGATTGCTCTCTGACTAGTTCAGCTGCTAATCGTCCTTTACGGACAACACTTAATGAACTTCTTGACCTCAAATCAGG
>OR792673.1 Leptocaulis subumbrinus isolate ZRL20221504 internal transcribed spacer 1, partial sequence; 5.8S ribosomal RNA gene, complete sequence; and internal transcribed spacer 2, partial sequence
GATGGGTTGTAGCTGGCTCTCCGGAGTATGTGCACACTTGTCTTGACTTTATTCATCCACCTGTGCACCTTTTGTAGTCTTGGGGGTTGAAAGCAGTCGACTATCGGATGGCTATAATAGGCCTTTCCGGACGTGAGGAATGCTGAGTGCGAAAGCATACAGCTCTTCTCAAATGACTACTCCTCTCCTTCAAGTACTATGTATTCATATACCACGTAGTATGTCGTAGAATGTGATCAATGGGATAATCATATACAACTTTCAGCAACGGATCTCTTGGCTCTCGCATCGATGAAGAACGCAGCGAAATGCGATAAGTAATGTGAATTGCAGAATTCAGTGAATCATCGAATCTTTGAACGCACCTTGCGCTCCTTGGTATTCCGAGGAGCATGCCTGTTTGAGTGTCATTAAATTCTCAACCCCTCCAGCTTTTACGAGTTGTGATGGGGATTGGATATGGGAGTTTGCGGGTCTTTATCAATAAAGGTCAGCTCTCCTGAAATACATTAGCGGAACCGTTTGCAGTCCCGTCACTAGTGTGATAATTATCTACACTGTGATGATTGCTCTCTGACTAGTTCAGCTGCTAATCGTCCACTATGGACAACACTTAATGAACTTCTTGACCTCAAATCAGG
>OR792674.1 Leptocaulis subumbrinus isolate ZRL20221088 internal transcribed spacer 1, partial sequence; 5.8S ribosomal RNA gene, complete sequence; and internal transcribed spacer 2, partial sequence
GATGGGTTGTAGCTGGCTCTCCGGAGTATGTGCACACTTGTCTTGACTTTATTCATCCACCTGTGCACCTTTTGTAGTCTTGGGGGTTGAAAGCAGTCGACTATCGGATGGCTATAATAGGCCTTTCCGGACGTGAGGAATGCTGAGTGCGAAAGCATACAGCTCTTCTCAAATGACTACTCCTCTCCTTCAAGTACTATGTATTCATATACCACATAGTATGCCGTAGAATGTGATCAATGGGATAATCATATACAACTTTCAGCAACGGATCTCTTGGCTCTCGCATCGATGAAGAACGCAGCGAAATGCGATAAGTAATGTGAATTGCAGAATTCAGTGAATCATCGAATCTTTGAACGCACCTTGCGCTCCTTGGTATTCCGAGGAGCATGCCTGTTTGAGTGTCATTAAATTCTCAACCCCTCCAGCTTTTACGAGTTGTGATGGGCTTGGATATGGGAGTTTGCGGGTCTTTATCAATAAAGGTCAGCTCTCCTGAAATACATTAGCGGAACCGTTTGCAGTCCCGTCACTAGTGTGATAATTATCTACACTGTGATGATTGCTCTCTGACTAGTTCAGCTGCTAATCGTCCACTATGGACAACACTTAATGAACTTCTGACCTCAAATCAGG
>OR792676.1 Sinoperdon sp. isolate ZRL20220977 internal transcribed spacer 1, partial sequence; 5.8S ribosomal RNA gene, complete sequence; and internal transcribed spacer 2, partial sequence
GATGGGTTGTAGCTGGCTCTTTGGAGCATGTGCACGCTTGTCTTGACTTTATTCATCCACCTGTGCACCCTTTGTAGTCTTGTGGATTGAGAGCGGTCGACTATCGGATGGCTAAGGCCATTCCGGATGTGAGGAATGCTGAGTGCGAAAGCATACAGCTCTTCTCTAATGACTTGCGAAACCTCAAGTACTATGTATTCATATACCACATAGTATGTTGTAGAATGTGATCAGTGGGCCTATGTGCCTATAATAATCATATACAACTTTCAGCAACGGATCTCTTGGCTCTCGCATCGATGAAGAACGCAGCGAAATGCGATAAGTAATGTGAATTGCAGAATTCAGTGAATCATCGAATCTTTGAACGCACCTTGCGCTCCTTGGTATTCCGAGGAGCATGCCTGTTTGAGTGTCATTAAATTCTCAACCCCTCCAGTTGTGATGGGGCTTGGATGTGGGAGTTTGCGGGTCTTTATTAATAAAGGTCAGCTCTCCTGAAATACATTAGCGGAACCGTTTGCAGTCCCGTCACTAGTGTGATAATTATCTACACTGTGATGATTGCTCTCTGACTAGTTCAGCTGCTAATCGTCCACTATGGACAAAGTTTAATGAACTTCTGACCTCAAATCAGG
>OR792677.1 Sinoperdon sp. isolate ZRL20191589 internal transcribed spacer 1, partial sequence; 5.8S ribosomal RNA gene, complete sequence; and internal transcribed spacer 2, partial sequence
GATGGGTTGTAGCTGGCTCTTTGGAGCATGTGCACGCTTGTCTTGACTTTATTCATCCACCTGTGCACCCTTTGTAGTCTTGTGGGTTGAGAGCGGTCGACTATCGGATGGCTATGGCCATTCCGGATGTGAGGAATGCTGAGTGCGAAAGCATACAGCTCTTCTCTAATGACTTGCGAAACCACAAGTACTATGTATTCATATACCACATAGTATGTTGTAGAATGTGATCAGTGGGCCTATGTGCCTATAATAATGATATACAACTTTCAGCAACGGATCTCTTGGCTCTCGCATCGATGAAGAACGCAGCGAAATGCGATAAGTAATGTGAATTGCAGAATTCAGTGAATCATCGAATCTTTGAACGCACCTTGCGCTCCTTGGTATTCCGAGGAGCATGCCTGTTTGAGTGTCATTAAATTCTCAACCCCTTCAGTTGTGATGGGGCTTGGATGTGGGAGTTTGCGGGTCTTTATTAACAAAGGTCAGCTCTCCTGAAATACATTAGCGGAACCGTTTGCAGTCCCGTCACTAGTGTGATAATTATCTACACTGTGATGATTGCTCTCTGACTAGTTCAGCTGCTAATCGTCCACTATGGACAATGTTTAATGAACTTCTTGACCTCAAATCAGG
>OR792680.1 Sinoperdon gyirongense isolate ZRL20200469 internal transcribed spacer 1, partial sequence; 5.8S ribosomal RNA gene, complete sequence; and internal transcribed spacer 2, partial sequence
GATGGGTTGTAGCTGGCTCTTCGGAGTATGTGCACGCTTGTCTTGACTTTATTCATCCACCTGTGCACCCTTTGTAGTCTTGGGGGATGAGAGCGGTCGACTATCGGATGGCTATGGCTTTTCCGGATGTGAGGGATGCTGAGTGCGAAAGCATACAGCTCTTCTCTAATGACTTGCAAAACCTCAAGTACTATGTATTCATATACCACATAGTATGTTGTAGAATGTGATCAATGGGCCTATGTGCCTATAATAATCATATACAACTTTCAGCAACGGATCTCTTGGCTCTCGCATCGATGAAGAACGCAGCGAAATGCGATAAGTAATGTGAATTGCAGAATTCAGTGAATCATCGAATCTTTGAACGCACCTTGCGCTCCTTGGTATTCCGAGGAGCATGCCTGTTTGAGTGTCATTAAATTCTCAACCCTTCCTTGTGATGGGCTTGGATATGGGAGTTTGCGGGTCTTTATTAATAAAGGTCAGCTCTCCTGAAATACATTAGCGGAACCGTTTGCGGTGCCGTCACTAGTGTGATAATTATCTACACTGTGATGGATTGCTCTCTGACTAGTTCAGCTGCTAATCGTCCGCTATGGACAACATTTAATGAAGTTCTGACCTCAAATCAGG
>OR792681.1 Sinoperdon gyirongense isolate ZRL20221014 internal transcribed spacer 1, partial sequence; 5.8S ribosomal RNA gene, complete sequence; and internal transcribed spacer 2, partial sequence
GATGGGTTGTAGCTGGCTCTTCGGAGTATGTGCACGCTTGTCTTGACTTTATTCATCCACCTGTGCACCCTTTGTAGTCTTGGGGGATGAGAGCGGTCGACTATCGGATGGCTTATGGCCTTTCCGGATGTGAGGAATGCTGAGTGCGAAAGCATACAGCTCTTCTCTAATGACTTGCAAAACCTCAAGTACTATGTATTCATATACCACATAGTATGTTGTAGAATGTGATCAATGGGCCTATGTGCCTATAATAATCATATACAACTTTCAGCAACGGATCTCTTGGCTCTCGCATCGATGAAGAACGCAGCGAAATGCGATAAGTAATGTGAATTGCAGAATTCAGTGAATCATCGAATCTTTGAACGCACCTTGCGCTCCTTGGTATTCCGAGGAGCATGCCTGTTTGAGTGTCATTAAATTCTCAACCCTTCCTTGTGATGGGCTTGGATATGGGAGTTTGCGGGTCTTTATTAATAAAGGTCAGCTCTCCTGAAATACATTAGCGGAACCGTTTGCGGTGCCGTCACTAGTGTGATAATTATCTACACTGTGATGGATTGCTCTCTGACTAGTTCAGCTGCTAATCGTCCATTATGGACAACATTTAATGAAGTTCTGACCTCAAATCAGG
>OR792682.1 Sinoperdon gyirongense isolate ZRL20200350 internal transcribed spacer 1, partial sequence; 5.8S ribosomal RNA gene, complete sequence; and internal transcribed spacer 2, partial sequence
GATGGGTTGTAGCTGGCTCTTCGGAGTATGTGCACGCTTGTCTTGACTTTATTCATCCACCTGTGCACCCTTTGTAGTCTTGGGGGATGAGAGCGGTCGACTATCGGATGGCTTATGGCCTTTCCGGATGTGAGGAATGCTGAGTGCGAAAGCATACAGCTCTTCTCTAATGACTTGCAAAACCTCAAGTACTATGTATTCATATACCACATAGTATGTTGTAGAATGTGATCAATGGGCCTATGTGCCTATAATAATCATATACAACTTTCAGCAACGGATCTCTTGGCTCTCGCATCGATGAAGAACGCAGCGAAATGCGATAAGTAATGTGAATTGCAGAATTCAGTGAATCATCGAATCTTTGAACGCACCTTGCGCTCCTTGGTATTCCGAGGAGCATGCCTGTTTGAGTGTCATTAAATTCTCAACCCTTCCTTGTGATGGGCTTGGATATGGGAGTTTGCGGGTCTTTATTAATAAAGGTCAGCTCTCCTGAAATACATTAGCGGAACCGTTTGCGGTGCCGTCACTAGTGTGATAATTATCTACACTGTGATGGATTGCTCTCTGACTAGTTCAGCTGCTAATCGTCCACTATGGACAACATTTAATGAAGTTCTGACCTCAAATCAGG
>OR792686.1 Sinoperdon gyirongense isolate ZRL20220551 internal transcribed spacer 1, partial sequence; 5.8S ribosomal RNA gene, complete sequence; and internal transcribed spacer 2, partial sequence
GATGGGTTGTAGCTGGCTCTTCGGAGTATGTGCACGCTTGTCTTGACTTTATTCATCCACCTGTGCACCCTTTGTAGTCTTGGGGGATGAGAGCGGTCGACTATCGGATGGCTTATGGCCTTTCCGGATGTGAGGAATGCTGAGTGCGAAAGCATACAGCTCTTCTCTAATGACTTGCAAAACCTCAAGTACTATGTATTCATATACCACATAGTATGTTGTAGAATGTGATCAATGGGCCTATGTGCCTATAATAATCATATACAACTTTCAGCAACGGATCTCTTGGCTCTCGCATCGATGAAGAACGCAGCGAAATGCGATAAGTAATGTGAATTGCAGAATTCAGTGAATCATCGAATCTTTGAACGCACCTTGCGCTCCTTGGTATTCCGAGGAGCATGCCTGTTTGAGTGTCATTAAATTCTCAACCCTTCCTTGTGATGGGCTTGGATATGGGAGTTTGCGGGTCTTTATTAATAAAGGTCAGCTCTCCTGAAATACATTAGCGGAACCGTTTGCGGTGCCGTCACTAGTGTGATAATTATCTACACTGTGATGGATTGCTCTCTGACTAGTTCAGCTGCTAATCGTCCACTATGGACAACATTTAATGAAGTTCTTGACCTCAAATCAGG
>OR792696.1 Sinoperdon gyirongense isolate ZRL20220759 internal transcribed spacer 1, partial sequence; 5.8S ribosomal RNA gene, complete sequence; and internal transcribed spacer 2, partial sequence
GATGGGTTGTAGCTGGCTCTTCGGAGTATGTGCACGCTTGTCTTGACTTTATTCATCCACCTGTGCACCCTTTGTAGTCTTGGGGGATGAGAGCGGGTCGACTATCGGATGGCTATGGCCTTTCCGGATGTGAGGAATGCTGAGTGCGAAAGCATACAGCTCTTCTCTAATGACTTGCAAAACCTCAAGTACTATGTATTCATATACCACATAGTATGTTGTAGAATGTGATCAATGGGCCTATGTGCCTATAATAATCATATACAACTTTCAGCAACGGATCTCTTGGCTCTCGCATCGATGAAGAACGCAGCGAAATGCGATAAGTAATGTGAATTGCAGAATTCAGTGAATCATCGAATCTTTGAACGCACCTTGCGCTCCTTGGTATTCCGAGGAGCATGCCTGTTTGAGTGTCATTAAATTCTCAACCCTTCCTTGTGATGGGCTTGGATATGGGAGTTTGCGGGTCTTTATTAATAAAGGTCAGCTCTCCTGAAATACATTAGCGGAACCGTTTGCGGTGCCGTCACTAGTGTGATAATTATCTACACTGTGATGGATTGCTCTCTGACTAGTTCAGCTGCTAATCGTCCGCTATGGACAACATTTAATGAAGTTCTTGACCTCAAATCAGG
>OR792701.1 Utraria sp. isolate ZRL20191222 internal transcribed spacer 1, partial sequence; 5.8S ribosomal RNA gene, complete sequence; and internal transcribed spacer 2, partial sequence
GATGGGTTGTAGCTGGCTCTGCGGAGCATGTGCACACTTGTCTTGACTTTATTCGTCCACCTGTGCACCTTTTGTAGTCTTGGGGGTTGAGAACAGTCGACTATCGGATGGCTATGGCCTTTCCGGACGTGAGGATTGCTGAGTGCAAATGCATACAGCTCTTCTCAAATGACTTGTAAAACCTCTCCCTCGAGTACTATGTATTCATATACCACATAGTATGTTGTAGAATGTGATCAATGGGCCTATGTGCCTATAATAATTATATACAACTTTCAGCAACGGATCTCTTGGCTCTCGCATCGATGAAGAACGCAGCGAAATGCGATAAGTAATGTGAATTGCAGAATTCAGTGAATCATCGAATCTTTGAACGCACCTTGCGCTCCTTGGTATTCCGAGGAGCATGCCTGTTTGAGTGTCATTAAATTCTCAACCCTTCCAGCTTTTGCGAGTTGTGATCGGCTTGGATTTGGGAGTTTGCGGGTCTTTATCAATAAAGGTCAGCTCTCCTGAAATACATTAGCGGAACCGTTTGCAGTCCCGTCACTAGTGTGATAATTATCTACACTGTGATGATTGCTCTCTGACTAGTTCAGCTGCTAATCGTCCACTATGGACAACACTTAATGAACTTCTTGACCTCAAATCAGG
>OR792702.1 Fuscospina nigrescens isolate ZRL20190617 internal transcribed spacer 1, partial sequence; 5.8S ribosomal RNA gene, complete sequence; and internal transcribed spacer 2, partial sequence
GATGGGTTGTAGCTGGCTCTTAGGGGCATGTGCACACTTGTCTTGACTTTATTCATCCACCTGTGCACCCTTTGTAGTCTTGGGGGTTGAGAGCAGTCGACTATCGGATGGCTATGGCTTTTCCGGACATGAGGATTGCTGAGTGCGCAAGCATACAGCTCTTCTCAAATGGCTTGCAAAACCTCTCCCTCGAGTACTATGTATTCATATACCACATAGTATGTTGAAGAATGTGATCAATGGGCCTATGTGCCTATAACAATCATATACAACTTTCAGCAACGGATCTCTTGGCTCTCGCATCGATGAAGAACGCAGCGAAATGCGATAAGTAATGTGAATTGCAGAATTCAGTGAATCATCGAATCTTTGAACGCACCTTGCGCTCCTTGGTATTCCGAGGAGCATGCCTGTTTGAGTGTCATTAAATTCTCAACCCCTCCAGCTTTTGCGAGTTGTGATGGGGCTTGGATCTGGGAGTTTGCGGGTCTTTATCAATAAAGGTCAGCTCTCCTGAAATACATTAGCGGAACCGTTTGCAGTCCCGTCACTAGTGTGATAATTATCTACGCTGTGATGATTGCTCTCTGACTAGTTCAGCTGCTAATCGTCCACTATGGACAACACTTAATGAACTTCTTGACCTCAAATCAGG
>OR792703.1 Utraria excipuliformis isolate ZRL20190775 internal transcribed spacer 1, partial sequence; 5.8S ribosomal RNA gene, complete sequence; and internal transcribed spacer 2, partial sequence
GATGGGTTGTAGCTGGCTCTCCGGGGCATGTGCACACTTGTCTTGACTTTATTCGTCCACCTGTGCACCTTTTGTAGTCTTGGGGGTTGAGAGCAAGTCGACTATCGGATGGCTAAGGCCTTTCTGGACGTGAGGATTGCTGAGTGCGAAAGCATACAGCTCTTCTTAAATGACTTGTAATACCTCTCCCTCGAGTACTATGTATTCATATACCACATAGTATGTTGTAGAATGTGATCAATGGGCCTATGTGCCTATAATAATGATATACAACTTTCAGCAACGGATCTCTTGGCTCTCGCATCGATGAAGAACGCAGCGAAATGCGATAAGTAATGTGAATTGCAGAATTCAGTGAATCATCGAATCTTTGAACGCACCTTGCGCTCCTTGGTATTCCGAGGAGCATGCCTGTTTGAGTGTCATTAAATTCTCAACCCCCCCAGCTTTTGCGAGTTGTGATGGGGCTTGGATCTGGGAGTTTGCGGGTCTTTATCAATAAAGGTCAGCTCTCCTGAAATGCATTAGCGGAACCGTTTGCAGTCCCGTCACTAGTGTGATAATTATCTACACTGTGATGATTGCTCTCTGACTAGTTCAGCTGCTAATCGTCCACTACGGACAACACTTAATGAACTTCTTGACCTCAAATCAGG
>OR792704.1 Utraria excipuliformis isolate ZRL20190360 internal transcribed spacer 1, partial sequence; 5.8S ribosomal RNA gene, complete sequence; and internal transcribed spacer 2, partial sequence
GATGGGTTGTAGCTGGCTCTCCGGGGCATGTGCACACTTGTCTTGACTTTATTCGTCCACCTGTGCACCTTTTGTAGTCTTGGGGGTTGAGAGCAAGTCGACTATCGGATGGCTAAGGCCTTTCTGGACGTGAGGATTGCTGAGTGCGAAAGCATACAGCTCTTCTTAAATGACTTGTAATACCTCTCCCTCGAGTACTATGTATTCATATACCACATAGTATGTTGTAGAATGTGATCAATGGGCCTATGTGCCTATAATAATGATATACAACTTTCAGCAACGGATCTCTTGGCTCTCGCATCGATGAAGAACGCAGCGAAATGCGATAAGTAATGTGAATTGCAGAATTCAGTGAATCATCGAATCTTTGAACGCACCTTGCGCTCCTTGGTATTCCGAGGAGCATGCCTGTTTGAGTGTCATTAAATTCTCAACCCCTCCAGCTTTTGCGAGTTGTGATGGGGCTTGGATCTGGGAGTTTGCGGGTCTTTATCAATAAAGGTCAGCTCTCCTGAAATGCATTAGCGGAACCGTTTGCAGTCCCGTCACTAGTGTGATAATTATCTACACTGTGATGATTGCTCTCTGACTAGTTCAGCTGCTAATCGTCCACTACGGACAACACTTAATGAACTTCTTGACCTCAAATCAGG
>OR792705.1 Utraria excipuliformis isolate ZRL20190896 internal transcribed spacer 1, partial sequence; 5.8S ribosomal RNA gene, complete sequence; and internal transcribed spacer 2, partial sequence
GATGGGTTGTAGCTGGCTCTCCGGGGCATGTGCACACTTGTCTTGACTTTATTCGTCCACCTGTGCACCTTTTGTAGTCTTGGGGGTTGAGAGCAAGTCGACTATCGGATGGCTAAGGCCTTTCCGGACGTGAGGATTGCTGAGTGCGAAAGCATACAGCTCTTCTTAAATGACTTGTAATACCTCTCCCTCGAGTACTATGTATTCATATACCACATAGTATGTTGTAGAATGTGATCAATGGGCCTATGTGCCTATAATAATGATATACAACTTTCAGCAACGGATCTCTTGGCTCTCGCATCGATGAAGAACGCAGCGAAATGCGATAAGTAATGTGAATTGCAGAATTCAGTGAATCATCGAATCTTTGAACGCACCTTGCGCTCCTTGGTATTCCGAGGAGCATGCCTGTTTGAGTGTCATTAAATTCTCAACCCCTCCAGCTTTTGCGAGTTGTGATGGGGCTTGGATCTGGGAGTTTGCGGGTCTTTATCAATAAAGGTCAGCTCTCCTGAAATGCATTAGCGGAACCGTTTGCAGTCCCGTCACTAGTGTGATAATTATCTACGCTGTGATGATTGCTCTCTGACTAGTTCAGCTGCTAATCGTCCACTACGGACAACACTTAATGAACTTCTTGACCTCAAATCAGG
>OR792706.1 Utraria excipuliformis isolate ZRL20190785 internal transcribed spacer 1, partial sequence; 5.8S ribosomal RNA gene, complete sequence; and internal transcribed spacer 2, partial sequence
GATGGGTTGTAGCTGGCTCTCCGGGGCATGTGCACACTTGTCTTGACTTTATTCGTCCACCTGTGCACCTTTTGTAGTCTTGGGGGTTGAGAGCAAGTCGACTATCGGATGGCTAAGGCCTTTCCGGACGTGAGGATTGCTGAGTGCGAAAGCATACAGCTCTTCTTAAATGACTTGTAATACCTCTCCCTCGAGTACTATGTATTCATATACCACATAGTATGTTGTAGAATGTGATCAATGGGCCTATGTGCCTATAATAATGATATACAACTTTCAGCAACGGATCTCTTGGCTCTCGCATCGATGAAGAACGCAGCGAAATGCGATAAGTAATGTGAATTGCAGAATTCAGTGAATCATCGAATCTTTGAACGCACCTTGCGCTCCTTGGTATTCCGAGGAGCATGCCTGTTTGAGTGTCATTAAATTCTCAACCCCTCCAGCTTTTGCGAGTTGTGATGGGGCTTGGATCTGGGAGTTTGCGGGTCTTTATCAATAAAGGTCAGCTCTCCTGAAATGCATTAGCGGAACCGTTTGCAGTCCCGTCACTAGTGTGATAATTATCTACACTGTGATGATTGCTCTCTGACTAGTTCAGCTGCTAATCGTCCACTACGGACAACACTTAATGAACTTCTTGACCTCAAATCAGG
>OR792707.1 Utraria excipuliformis isolate ZRL20190893 internal transcribed spacer 1, partial sequence; 5.8S ribosomal RNA gene, complete sequence; and internal transcribed spacer 2, partial sequence
GATGGGTTGTAGCTGGCTCTCCGGGGCATGTGCACACTTGTCTTGACTTTATTCGTCCACCTGTGCACCTTTTGTAGTCTTGGGGGTTGAGAGCAAGTCGACTATCGGATGGCTAAGGCCTTTCCGGACGTGAGGATTGCTGAGTGCGAAAGCATACAGCTCTTCTTAAATGACTTGTAATACCTCTCCCTCGAGTACTATGTATTCATATACCACATAGTATGTTGTAGAATGTGATCAATGGGCCTATGTGCCTATAATAATGATATACAACTTTCAGCAACGGATCTCTTGGCTCTCGCATCGATGAAGAACGCAGCGAAATGCGATAAGTAATGTGAATTGCAGAATTCAGTGAATCATCGAATCTTTGAACGCACCTTGCGCTCCTTGGTATTCCGAGGAGCATGCCTGTTTGAGTGTCATTAAATTCTCAACCCCTCCAGCTTTTGCGAGTTGTGATGGGGCTTGGATCTGGGAGTTTGCGGGTCTTTATCAATAAAGGTCAGCTCTCCTGAAATGCATTAGCGGAACCGTTTGCAGTCCCGTCACTAGTGTGATAATTATCTACACTGTGATGATTGCTCTCTGACTAGTTCAGCTGCTAATCGTCCACTACGGACAACACTTAATGAACTTCTTGACCTCAAATCAGG
>OR792708.1 Utraria mammiformis isolate ZRL20181814 internal transcribed spacer 1, partial sequence; 5.8S ribosomal RNA gene, complete sequence; and internal transcribed spacer 2, partial sequence
GATGGGTTGTAGCTGGCTCTCAGGAGCATGTGCACGCTTGTCTTGACTTTATTCGTCCACCTGTGCACCTTTTGTAGTCTTGGGGGTTAAGAGCAGTCGACTATCGGATGGCTATGGCCTTTCCGGATGAGGATTGCTGAGTGCGAAAGCATACAGCTCTTCTTAAATGACTTCTCCCTCGAGTACTATGTATTCATATACCACATAGTATGTTGTAGAATGTGATCAATGGGCCTATGTGCCTATAATAATAAAATACAACTTTCAGCAACGGATCTCTTGGCTCTCGCATCGATGAAGAACGCAGCGAAATGCGATAAGTAATGTGAATTGCAGAATTCAGTGAATCATCGAATCTTTGAACGCACCTTGCGCTCCTTGGTATTCCGAGGAGCATGCCTGTTTGAGTGTCATTAAATTCTCAACCCCTCCAGCTTTTGCGAGTTGTGATGGGGCTTGGATCTGGGAGTTTGCGGGTCTTTATCAATAAAGGTCAGCTCTCCTGAAATGCATTAGCGGAACCGTTTGCAGTCCCGTCACTAGTGTGATAATTATCTACACTGTGATGATTGCTCTCTGACTAGTTCAGCTGCTAATCGTCCACTACGGACAACACTTAATGAACTTCTGACCTCAAATCAGG
>OR792709.1 Utraria sp. isolate ZRL20211761 internal transcribed spacer 1, partial sequence; 5.8S ribosomal RNA gene, complete sequence; and internal transcribed spacer 2, partial sequence
GGGTTGTAGCTGGCTCTCCGGAGCATGTGCACGCTTGTCTTGACTTTATTCGTCCACCTGTGCACCTTTTGTAGTCTTGGGGGTTGAGAGCAGTCGACTATCGGATGGCTATGGCCTTTCCGGACGTGAGGATTGCTGAGTGCGAAAGCATACAGCTCTTCTCAAATGACTTGCAACCTCTCCCTCGAGTACTATGTATTCATATACCACATAGTCTGTCGTAGAATGTGATCAATGGGCCTATGTGCCTATAATAATGAAATACAACTTTCAGCAACGGATCTCTTGGCTCTCGCATCGATGAAGAACGCAGCGAAATGCGATAAGTAATGTGAATTGCAGAATTCAGTGAATCATCGAATCTTTGAACGCACCTTGCGCTCCTTGGTATTCCGAGGAGCATGCCTGTTTGAGTGTCATTAAATTCTCAACCCCTCCAGCTTTTGCGAGTTGTGACGGGGCTTGGATCTGGGAGTTTGCGGGTCTTTATCAATAAAGGTCAGCTCTCCTGAAATACATTAGCGGAACCGTTTGCAGTCCCGTCACTAGTGTGATAATTATCTACACTGTGATGATTGCTCTCTGACTAGTTCAGCTGCTAATCGTCCACTA
>OR792710.1 Utraria mammiformis isolate ZRL20211937 internal transcribed spacer 1, partial sequence; 5.8S ribosomal RNA gene, complete sequence; and internal transcribed spacer 2, partial sequence
GATGGGTTGTAGCTGGCTCTCCGGAGCATGTGCACACTTGTCTTGACTTTATTCGTCCACCTGTGCACCTTTTGTAGTCTTGGGGGTTACGAGCAGTCGACTATCGGATGGCTATGGCCTTTCCGGACGTGAGGATTGCTGAGTGCGAAAGCATACAGCTCTTCTCTAATGACTTCTCCCTCGAGTACTATGTATTCATATACCACATAGTATGTTGTAGAATGTGATCAATGGGCCTATGTGCCTATAATAATGAAATACAACTTTCAGCAACGGATCTCTTGGCTCTCGCATCGATGAAGAACGCAGCGAAATGCGATAAGTAATGTGAATTGCAGAATTCAGTGAATCATCGAATCTTTGAACGCACCTTGCGCTCCTTGGTATTCCGAGGAGCATGCCTGTTTGAGTGTCATTAAATTCTCAACCCCTCCAGCTTTTGCGAGTTGTGATGGGGCTTGGATCTGGGAGTTTGCGGGTCTTTATCAATAAAGGTCAGCTCTCCTGAAATGCATTAGCGGAACCGTTTGCAGTCCCGTCACTAGTGTGATAATTATCTACACTGTGATGATTGCTCTCTGACTAGTTCAGCTGCTAATCGTCCACTACGGACAACACTTAA
>OR792711.1 Utraria mammiformis isolate ZRL2015477 internal transcribed spacer 1, partial sequence; 5.8S ribosomal RNA gene, complete sequence; and internal transcribed spacer 2, partial sequence
GATGGGTTGTAGCTGGCTCTCCGGAGTATGTGCACACTTGTCTTGACTTTATTCGTCCACCTGTGCACCTTTTGTAGTCTTGGGGGTTACGAGCAGTCGACTATCGGATGGCTATGGCCTTTCCGGACGTGAGGATTGCTGAGTGCGAAAGCATACAGCTCTTCTCTAATGACTTCTCCCTCGAGTACTATGTATTCATATACCACATAGTATGTTGTAGAATGTGATCAATGGGCCTTTGTGCCTATAATAATGAAATACAACTTTCAGCAACGGATCTCTTGGCTCTCGCATCGATGAAGAACGCAGCGAAATGCGATAAGTAATGTGAATTGCAGAATTCAGTGAATCATCGAATCTTTGAACGCACCTTGCGCTCCTTGGTATTCCGAGGAGCATGCCTGTTTGAGTGTCATTAAATTCTCAACCCCTCCAGCTTTTGCGAGTTGTGATGGGGCTTGGATCTGGGAGTTTGCGGGTCTTTATCAATAAAGGTCAGCTCTCCTGAAATGCATTAGCGGAACCGTTTGCAGTCCCGTCACTAGTGTGATAATTATCTACACTGTGATGATTGCTCTCTGACTAGTTCAGCTGCTAATCGTCCACTACGGACAACACTTAATGAACTTCTGACCTCAAATCAGG
>OR792712.1 Utraria mammiformis isolate ZRL20181133 internal transcribed spacer 1, partial sequence; 5.8S ribosomal RNA gene, complete sequence; and internal transcribed spacer 2, partial sequence
GATGGGTTGTAGCTGGCTCTCCGGAGTATGTGCACACTTGTCTTGACTTTATTCGTCCACCTGTGCACCTTTTGTAGTCTTGGGGGTTACGAGCAGTCGACTATCGGATGGCTATGGCCTTTCCGGACGTGAGGATTGCTGAGTGCGAAAGCATACAGCTATTCTCTAATGACTTCTCCCTCGAGTACTATGTATTCATATACCACATAGTATGTTGTAGAATGTGATCAATGGGCCTTTGTGCCTATAATAATGAAATACAACTTTCAGCAACGGATCTCTTGGCTCTCGCATCGATGAAGAACGCAGCGAAATGCGATAAGTAATGTGAATTGCAGAATTCAGTGAATCATCGAATCTTTGAACGCACCTTGCGCTCCTTGGTATTCCGAGGAGCATGCCTGTTTGAGTGTCATTAAATTCTCAACCCCTCCAGCTTTTGCGAGTTGTGATGGGGCTTGGATCTGGGAGTTTGCGGGTCTTTATCAATAAAGGTCAGCTCTCCTGAAATGCATTAGCGGAACCGTTTGCAGTCCCGTCACTAGTGTGATAATTATCTACACTGTGATGATTGCTCTCTGACTAGTTCAGCTGCTAATCGTCCACTACGGACAACACTTAATGAACTTCTTGACCTCAAATCAGG
>OR792713.1 Utraria sp. isolate QL20170285 internal transcribed spacer 1, partial sequence; 5.8S ribosomal RNA gene, complete sequence; and internal transcribed spacer 2, partial sequence
GATGGGTTGTAGCTGGCTCTCCGGGGCATGTGCACACTTGTCTTGACTTTATTCGTCCACCTGTGCACCTTTTGTAGTCTTGGGGGTTGAGAGCGGTCGACTATCGGATGGCTATGGCCTTTCCGGACGTGAGGATTGCTGAGTGCGAAAGCATACAGCTCTTCTCAAATGACTCGCAAAACCTCTCCCTCGAGTACTATGTATTCATATACCACATAGTATGTTGTAGAATGTGATCAATGGGCCTATGTGCCTATAATAATGATATACAACTTTCAGCAACGGATCTCTTGGCTCTCGCATCGATGAAGAACGCAGCGAAATGCGATAAGTAATGTGAATTGCAGAATTCAGTGAATCATCGAATCTTTGAACGCACCTTGCGCTCCTTGGTATTCCGAGGAGCATGCCTGTTTGAGTGTCATTAAATTCTCAACCCCTCCAGCTTTTGCGAGTTGTGATGGGGCTTGGATCTGGGAGCTTGCGGGTCTTTATCAATAAAGGTCAGCTCTCCTGAAATGCATTAGCGGAACCGTTTGCAGTCCCGTCACTAGTGTGATAATTATCTACACTGTGATGATTGCTCTCTGACTAGTTCAGCTGCTAATCGTCCACTATGGACAACACTTAATGAACTTCTTGACCTCAAATCAGG
>OR792714.1 Utraria cretacea isolate ZRL20191095 internal transcribed spacer 1, partial sequence; 5.8S ribosomal RNA gene, complete sequence; and internal transcribed spacer 2, partial sequence
GATGGGTTGTTGCTGGCTCTCCGGGGCATGTGCACACTTGTCTTGACTTTATTCGTCCACCTGTGCACCTTTTGTAGTCTTGGGGGTTGAGAGCGGTCGACTATCGGATGGCTATGGCCTTTCCGGACGTGAGGATTGCTGAGTGCGAAAGCATACAGCTCTTCTCAAATGACTTGCCAAACCTCTCCCTCGAGTACTATGTATTCATATACCACATAGTATGTTGTAGAATGTGATCAATGGGCCTATGTGCCTATAATAATGATATACAACTTTCAGCAACGGATCTCTTGGCTCTCGCATCGATGAAGAACGCAGCGAAATGCGATAAGTAATGTGAATTGCAGAATTCAGTGAATCATCGAATCTTTGAACGCACCTTGCGCTCCTTGGTATTCCGAGGAGCATGCCTGTTTGAGTGTCATTAAATTCTCAACCCCTCCAGCTTTTGCGAGTTGTGATGGGGCTTGGATCTGGGAGTTTGCGGGTCTTTATCAATAAAGGTCAGCTCTCCTGAAATGCATTAGCGGAACCGTTTGCAGTCCCGTCACTAGTGTGATAATTATCTACACTGTTGATGATTGCTCTCTGACTAGTTCAGCTGCTAATCGTCCACTATGGACAACACTTAATGAACTTCTTGACCTCAAATCAGG
>OR792715.1 Utraria cretacea isolate ZRL20191168 internal transcribed spacer 1, partial sequence; 5.8S ribosomal RNA gene, complete sequence; and internal transcribed spacer 2, partial sequence
GATGGGTTGTTGCTGGCTCTCCGGGGCATGTGCACACTTGTCTTGACTTTATTCGTCCACCTGTGCACCTTTTGTAGTCTTGGGGGTTGAGAGCGGTCGACTATCGGATGGCTATGGCCTTTCCGGACGTGAGGATTGCTGAGTGCGAAAGCATACAGCTCTTCTCAAATGACTTGCCAAACCTCTCCCTCGAGTACTATGTATTCATATACCACATAGTATGTTGTAGAATGTGATCAATGGGCCTATGTGCCTATAATAATGATATACAACTTTCAGCAACGGATCTCTTGGCTCTCGCATCGATGAAGAACGCAGCGAAATGCGATAAGTAATGTGAATTGCAGAATTCAGTGAATCATCGAATCTTTGAACGCACCTTGCGCTCCTTGGTATTCCGAGGAGCATGCCTGTTTGAGTGTCATTAAATTCTCAACCCCTCCAGCTTTTGCGAGTTGTGATGGGGCTTGGATCTGGGAGTTTGCGGGTCTTTATCAATAAAGGTCAGCTCTCCTGAAATGCATTAGCGGAACCGTTTGCAGTCCCGTCACTAGTGTGATAATTATCTACACTGTTGATGATTGCTCTCTGACTAGTTCAGCTGCTAATCGTCCACTATGGACAACACTTAATGAACTTCTTGACCTCAAATCAGG
>OR792716.1 Utraria cretacea isolate ZRL20191223 internal transcribed spacer 1, partial sequence; 5.8S ribosomal RNA gene, complete sequence; and internal transcribed spacer 2, partial sequence
GATGGGTTGTTGCTGGCTCTCCGGGGCATGTGCACACTTGTCTTGACTTTATTCGTCCACCTGTGCACCTTTTGTAGTCTTGGGGGTTGAGAGCGGTCGACTATCGGATGGCTATGGCCTTTCCGGACGTGAGGATTGCTGAGTGCGAAAGCATACAGCTCTTCTCAAATGACTTGCCAAACCTCTCCCTCGAGTACTATGTATTCATATACCACATAGTATGTTGTAGAATGTGATCAATGGGCCTATGTGCCTATAATAATGATATACAACTTTCAGCAACGGATCTCTTGGCTCTCGCATCGATGAAGAACGCAGCGAAATGCGATAAGTAATGTGAATTGCAGAATTCAGTGAATCATCGAATCTTTGAACGCACCTTGCGCTCCTTGGTATTCCGAGGAGCATGCCTGTTTGAGTGTCATTAAATTCTCAACCCCTCCAGCTTTTGCGAGTTGTGATGGGGCTTGGATCTGGGAGTTTGCGGGTCTTTATCAATAAAGGTCAGCTCTCCTGAAATGCATTAGCGGAACCGTTTGCAGTCCCGTCACTAGTGTGATAATTATCTACACTGTTGATGATTGCTCTCTGACTAGTTCAGCTGCTAATCGTCCACTATGGACAACACTTAATGAACTTCTTGACCTCAAATCAGG
>OR792717.1 Utraria cretacea isolate ZRL20201807 internal transcribed spacer 1, partial sequence; 5.8S ribosomal RNA gene, complete sequence; and internal transcribed spacer 2, partial sequence
GATGGGTTGTTGCTGGCTCTCCGGGGCATGTGCACACTTGTCTTGACTTTATTCGTCCACCTGTGCACCTTTTGTAGTCTTGGGGGTTGAGAGCGGTCGACTATCGGATGGCTATGGCCTTTCCGGACGTGAGGATTGCTGAGTGCGAAAGCATACAGCTCTTCTCAAATGACTTGCCAAACCTCTCCCTCGAGTACTATGTATTCATATACCACATAGTATGTTGTAGAATGTGATCAATGGGCCTATGTGCCTATAATAATGATATACAACTTTCAGCAACGGATCTCTTGGCTCTCGCATCGATGAAGAACGCAGCGAAATGCGATAAGTAATGTGAATTGCAGAATTCAGTGAATCATCGAATCTTTGAACGCACCTTGCGCTCCTTGGTATTCCGAGGAGCATGCCTGTTTGAGTGTCATTAAATTCTCAACCCCTCCAGCTTTTGCGAGTTGTGATGGGGCTTGGATCTGGGAGTTTGCGGGTCTTTATCAATAAAGGTCAGCTCTCCTGAAATGCATTAGCGGAACCGTTTGCAGTCCCGTCACTAGTGTGATAATTATCTACACTGTTGATGATTGCTCTCTGACTAGTTCAGCTGCTAATCGTCCACTATGGACAACACTTAATGAACGG
>OR792718.1 Utraria cretacea isolate ZRL20190158 internal transcribed spacer 1, partial sequence; 5.8S ribosomal RNA gene, complete sequence; and internal transcribed spacer 2, partial sequence
GATGGGTTGTTGCTGGCTCTCCGGGGCATGTGCACACTTGTCTTGACTTTATTCGTCCACCTGTGCACCTTTTGTAGTCTTGGGGGTTGAGAGCGGTCGACTATCGGATGGCTATGGCCTTTCCGGACGTGAGGATTGCTGAGTGCGAAAGCATACAGCTCTTCTCAAATGACTTGCAAAACCTCTCCCTCGAGTACTATGTATTCATATACCACATAGTATGTTGTAGAATGTGATCAATGGGCCTATGTGCCTATAATAATGATATACAACTTTCAGCAACGGATCTCTTGGCTCTCGCATCGATGAAGAACGCAGCGAAATGCGATAAGTAATGTGAATTGCAGAATTCAGTGAATCATCGAATCTTTGAACGCACCTTGCGCTCCTTGGTATTCCGAGGAGCATGCCTGTTTGAGTGTCATTAAATTCTCAACCCCTCCAGCTTTTGCGAGTTGTGATGGGGCTTGGATCTGGGAGTTTGCGGGTCTTTATCAATAAAGGTCAGCTCTCCTGAAATGCATTAGCGGAACCGTTTGCAGTCCCGTCACTAGTGTGATAATTATCTACACTGTTGATGATTGCTCTCTGACTAGTTCAGCTGCTAATCGTCCACTATGGACAACACTTAATGAAATTCTTGACCTCAAATCAGG
>OR792719.1 Utraria cretacea isolate zrl20152519 internal transcribed spacer 1, partial sequence; 5.8S ribosomal RNA gene, complete sequence; and internal transcribed spacer 2, partial sequence
GATGGGTTGTTGCTGGCTCTCCGGGGCATGTGCACACTTGTCTTGACTTTATTCGTCCACCTGTGCACCTTTTGTAGTCTTGGGGGTTGAGAGCGGTCGACTATCGGATGGCTATGGCCTTTCCGGACGTGAGGATTGCTGAGTGCGAAAGCATACAGCTCTTCTCAAATGACTTGCAAAACCTCTCCCTCGAGTACTATGTATTCATATACCACATAGTATGTTGTAGAATGTGATCAATGGGCCTATGTGCCTATAATAATGATATACAACTTTCAGCAACGGATCTCTTGGCTCTCGCATCGATGAAGAACGCAGCGAAATGCGATAAGTAATGTGAATTGCAGAATTCAGTGAATCATCGAATCTTTGAACGCACCTTGCGCTCCTTGGTATTCCGAGGAGCATGCCTGTTTGAGTGTCATTAAATTCTCAACCCCTCCAGCTTTTGCGAGTTGTGATGGGGCTTGGATCTGGGAGTTTGCGGGTCTTTATCAATAAAGGTCAGCTCTCCTGAAATGCATTAGCGGAACCGTTTGCAGTCCCGTCACTAGTGTGATAATTATCTACACTGTTGATGATTGCTCTCTGACTAGTTCAGCTGCTAATCGTCCACTATGGACAACACTTAATGAACTTCTTGACCTCAAATCAGG
>OR792720.1 Utraria lambinonii isolate ZRL20170165 internal transcribed spacer 1, partial sequence; 5.8S ribosomal RNA gene, complete sequence; and internal transcribed spacer 2, partial sequence
GATGGGTTGTAGCTGGCTCTCCGGGGCATGTGCACACTTGTCTTGACTTTATTCGTCCACCTGTGCACCTTTTGTAGTCTTGGGGGTTGAGAGCAGTCGACCATCGGATGGCTTATGGCTTTTCCGGACGTGAGGATTGCTGAGTGCGAAAGCATACAGCTCTTCTCAAATGACTTGCAAAACCTCTCCCTCGAGTACTATGTATTCATATACCACATAGTATGTTGTAGAATGTGATCAATGGGCCTATGTGCCTATAATAATAATATACAACTTTCAGCAACGGATCTCTTGGCTCTCGCATCGATGAAGAACGCAGCGAAATGCGATAAGTAATGTGAATTGCAGAATTCAGTGAATCATCGAATCTTTGAACGCACCTTGCGCTCCTTGGTATTCCGAGGAGCATGCCTGTTTGAGTGTCATTAAATTCTCAACCCCTCCAGCTTTTGCGAGTTGTGATGGGGCTTGGATCTGGGAGTTTGCGGGTCTTTATCAATAAAGGTCAGCTCTCCTGAAATGCATTAGCGGAACCGTTTGCAGTCCCGTCACTAGTGTGATAATTATCTACACTGTGATGATTGCTCTCTGACTAGTTCAGCTGCTAATCGTCCACTATGGACAACACTTAATGAACTTCTTGACCTCAAATCAGG
>OR792721.1 Utraria malleata isolate QL20170156 internal transcribed spacer 1, partial sequence; 5.8S ribosomal RNA gene, complete sequence; and internal transcribed spacer 2, partial sequence
GATGGGTTGTAGCTGGCTCTCCGGGGCATGTGCACACTTGTCTTGACTTTATTCGTCCACCTGTGCACCTTTTGTAGTCTTGGGGGTTGAGAGCAGTCGACTATCGGATGGCTATGGCTTTTCCGGACATGAGGATTGCTGAGTGCGAAAGCATACAGCTCTTCTCAAATGACTTGCAAAACCTCTCCCTCGAGTACTATGTATTCATATACCACATAGTATGTTGTAGAATGTGATCAATGGGCCTATGTGCCTATAATAATGATATACAACTTTCAGCAACGGATCTCTTGGCTCTCGCATCGATGAAGAACGCAGCGAAATGCGATAAGTAATGTGAATTGCAGAATTCAGTGAATCATCGAATCTTTGAACGCACCTTGCGCTCCTTGGTATTCCGAGGAGCATGCCTGTTTGAGTGTCATTAAATTCTCAACCCCTCCAGCTTTTGCGAGTTGTGATGGGGCTTGGATCTGGGAGTTTGCGGGTCTTTATCAATAAAGGTCAGCTCTCCTGAAATGCATTAGCGGAACCGTTTGCAGTCCCGTCACTAGTGTGATAATTATCTACACTGTGATGATTGCTCTCTGACTAGTTCAGCTGCTAATCGTCCACTATGGACAACACTTAATGAACTTCTTGACCTCAAATCAGG
>OR792722.1 Utraria malleata isolate ZRL20181345 internal transcribed spacer 1, partial sequence; 5.8S ribosomal RNA gene, complete sequence; and internal transcribed spacer 2, partial sequence
GATGGGTTGTAGCTGGCTCTCCGGGGCATGTGCACACTTGTCTTGACTTTATTCGTCCACCTGTGCACCTTTTGTAGTCTTGGGGGTTGAGAGCAGTCGACTATCGGATGGCTATGGCTTTTCCGGACATGAGGATTGCTGAGTGCGAAAGCATACAGCTCTTCTCAAATGACTTGCAAAACCTCTCCCTCGAGTACTATGTATTCATATACCACATAGTATGTTGTAGAATGTGATCAATGGGCCTATGTGCCTATAATAATGATATACAACTTTCAGCAACGGATCTCTTGGCTCTCGCATCGATGAAGAACGCAGCGAAATGCGATAAGTAATGTGAATTGCAGAATTCAGTGAATCATCGAATCTTTGAACGCACCTTGCGCTCCTTGGTATTCCGAGGAGCATGCCTGTTTGAGTGTCATTAAATTCTCAACCCCTCCAGCTTTTGCGAGTTGTGATGGGGCTTGGATCTGGGAGTTTGCGGGTCTTTATCAATAAAGGTCAGCTCTCCTGAAATGCATTAGCGGAACCGTTTGCAGTCCCGTCACTAGTGTGATAATTATCTACACTGTGATGATTGCTCTCTGACTAGTTCAGCTGCTAATCGTCCACTATGGACAACACTTAATGAACTTCTTGACCTCAAATCAGG
>OR792723.1 Utraria malleata isolate ZRL20201099 internal transcribed spacer 1, partial sequence; 5.8S ribosomal RNA gene, complete sequence; and internal transcribed spacer 2, partial sequence
GATGGGTTGTAGCTGGCTCTCCGGGGCATGTGCACACTTGTCTTGACTTTATTCGTCCACCTGTGCACCTTTTGTAGTCTTGGGGGTTGAGAGCAGTCGACTATCGGATGGCTATGGCTTTTCCGGACATGAGGATTGCTGAGTGCGAAAGCATACAGCTCTTCTCAAATGACTTGCAAAACCTCTCCCTCGAGTACTATGTATTCATATACCACATAGTATGTTGTAGAATGTGATCAATGGGCCTATGTGCCTATAATAATGATATACAACTTTCAGCAACGGATCTCTTGGCTCTCGCATCGATGAAGAACGCAGCGAAATGCGATAAGTAATGTGAATTGCAGAATTCAGTGAATCATCGAATCTTTGAACGCACCTTGCGCTCCTTGGTATTCCGAGGAGCATGCCTGTTTGAGTGTCATTAAATTCTCAACCCCTCCAGCTTTTGCGAGTTGTGATGGGGCTTGGATCTGGGAGTTTGCGGGTCTTTATCAATAAAGGTCAGCTCTCCTGAAATGCATTAGCGGAACCGTTTGCAGTCCCGTCACTAGTGTGATAATTATCTACACTGTGATGATTGCTCTCTGACTAGTTCAGCTGCTAATCGTCCACTATGGACAACACTTAATGAACTTCTGACCTCAAATCAGG
>OR792724.1 Utraria sp. isolate ZRL20190306 internal transcribed spacer 1, partial sequence; 5.8S ribosomal RNA gene, complete sequence; and internal transcribed spacer 2, partial sequence
GATGGGTTGTAGCTGGCTCTCCGGAGCATGTGCACACTTGTCTTGACTTTATTCGTCCACCTGTGCACCTTTTGTAGTCTTGGGGGTTGAGAGCGGTCAACTATCGGATGGCTATGGCCTTTCCGGACGTGAGGATTGCTGAGTGCGAAAGCATACAGCTCTTCTCAAATGACTTGCAAAACCTCTCCCTCGAGTACTATGTATTCATATACCACATAGTATGTTGTAGAATGTGATCAATGGGCCTATGCGCCTATAATAATGAAATACAACTTTCAGCAACGGATCTCTTGGCTCTCGCATCGATGAAGAACGCAGCGAAATGCGATAAGTAATGTGAATTGCAGAATTCAGTGAATCATCGAATCTTTGAACGCACCTTGCGCTCCTTGGTATTCCGAGGAGCATGCCTGTTTGAGTGTCATTAAATTCTCAACCCCTCCAGCTTTTGCGAGTTGTGATGGGGCTTGGATATGGGAGTTTGCGGGTCTTTATCAATAAAGGTCAGCTCTCCTGAAATGCATTAGCGGAACCGTTTGCAGTCCCGTCACTAGTGTGATAATTATCTACACTGTGATGATTGCTCTCTGACTAGTTCAGCTGCTAATCGTCCACTACGGACAACACTTAATGAACTTCTTGACCTCAAATCAGG
>OR792725.1 Lycoperdiscus tianzhuensis isolate ZRL20181029 internal transcribed spacer 1, partial sequence; 5.8S ribosomal RNA gene, complete sequence; and internal transcribed spacer 2, partial sequence
GATGGGTTGTAGCTGGCTCTCCGGGGCATGTGCACACTTGTCTTGACTTTATTCGTCCACCTGTGCACCTTTTGTAGTCTTGGGGGTTGAGAGCAGTCGACTATCGGATGGCTATATGGCCTTTCCGGACGTGAGGAATGCTGAGTGCGAAAGCATACAGCTCTTCTCAAATGACTTGCAAAACCTCTCCCTCGAGTACTATGTATTCATATACCACATAGTATGTTGTAGAATGTGATCAATGGGCCTATGTGCCTATAATAATCAAATACAACTTTCAGCAACGGATCTCTTGGCTCTCGCATCGATGAAGAACGCAGCGAAATGCGATAAGTAATGTGAATTGCAGAATTCAGTGAATCATCGAATCTTTGAACGCACCTTGCGCTCCTTGGTATTCCGAGGAGCATGCCTGTTTGAGTGTCATTAAATTCTCAACCCCTCCAGCTTTTGCGAGTTGTGATGGGGCTTGGATCTGGGAGTTTGCTGGTCCTTTATCAATAAAGGTCAGCTCTCCTGAAATGCATTAGCGGAACCGTTTGCAGTCCCGTCACTAGTGTGATAATTATCTACACTGTGATGATTGCTCTCTGACTAGTTCAGCTGCTAATCGTCCACTATGGACAACACTTAATGAACTTCTTGACCTCAAATCAGG
>OR792726.1 Lycoperdiscus tianzhuensis isolate ZRL20181018 internal transcribed spacer 1, partial sequence; 5.8S ribosomal RNA gene, complete sequence; and internal transcribed spacer 2, partial sequence
GATGGGTTGTAGCTGGCTCTCCGGGGCATGTGCACACTTGTCTTGACTTTATTCGTCCACCTGTGCACCTTTTGTAGTCTTGGGGGTTGAGAGCAGTCGACTATCGGATGGCTATATGGCCTTTCCGGACGTGAGGAATGCTGAGTGCGAAAGCATACAGCTCTTCTCAAATGACTTGCAAAACCTCTCCCTCGAGTACTATGTATTCATATACCACATAGTATGTTGTAGAATGTGATCAATGGGCCTATGTGCCTATAATAATCAAATACAACTTTCAGCAACGGATCTCTTGGCTCTCGCATCGATGAAGAACGCAGCGAAATGCGATAAGTAATGTGAATTGCAGAATTCAGTGAATCATCGAATCTTTGAACGCACCTTGCGCTCCTTGGTATTCCGAGGAGCATGCCTGTTTGAGTGTCATTAAATTCTCAACCCCTCCAGCTTTTGCGAGTTGTGATGGGGCTTGGATCTGGGAGTTTGCTGGTCCTTTATCAATAAAGGTCAGCTCTCCTGAAATGCATTAGCGGAACCGTTTGCAGTCCCGTCACTAGTGTGATAATTATCTACACTGTGATGATTGCTCTCTGACTAGTTCAGCTGCTAATCGTCCACTATGGACAACACTTAATGAACTTCTTGACCTCAAATCAGG
>OR792727.1 Utraria nivea isolate ZRL20191203 internal transcribed spacer 1, partial sequence; 5.8S ribosomal RNA gene, complete sequence; and internal transcribed spacer 2, partial sequence
GATGGGTTGTAGCTGGCTCTCCGGAGCATGTGCACACTTGTCTTGACTTTATTCGTCCACCTGTGCACCTTTTGTAGTCTTGGGGGTTTAGAGCAGTCGACTATCGGATGGCTATGGCCTTTCCGGACATGAGGATTGCTGAGTGCGAAAGCATACAGCTCTTCTCAAATGACTTCTCCCTCGAGTACTATGTATTCATATACCACATAGTATGTTGTAGAATGTGATCAATGGGCCTATGTGCCTATAATAATGAAATACAACTTTCAGCAACGGATCTCTTGGCTCTCGCATCGATGAAGAACGCAGCGAAATGCGATAAGTAATGTGAATTGCAGAATTCAGTGAATCATCGAATCTTTGAACGCACCTTGCGCTCCTTGGTATTCCGAGGAGCATGCCTGTTTGAGTGTCATTAAATTCTCAACCCCTCCAGCTTTTGCGAGTTGTGATGGGGCTTGGATCTGGGAGTTTGCGGGTCTTTATCAATAAAGGTCAGCTCTCCTGAAATGCATTAGCGGAACCGTTTGCAGTCCCGTCACTAGTGTGATAATTATCTACACTGTGATGATTGCTCTCTGACTAGTTCAGCTGCTAATCGTCCACTATGGACAACACTTAATGAAATTCTTGACCTCAAATCAGG
>OR792728.1 Utraria nivea isolate ZRL20180574 internal transcribed spacer 1, partial sequence; 5.8S ribosomal RNA gene, complete sequence; and internal transcribed spacer 2, partial sequence
GATGGGTTGTAGCTGGCTCTCCGGAGCATGTGCACACTTGTCTTGACTTTATTCGTCCACCTGTGCACCTTTTGTAGTCTTGGGGGTTTAGAGCAGTCGACTATCGGATGGCTATGGCCTTTCCGGACATGAGGATTGCTGAGTGCGAAAGCATACAGCTCTTCTCAAATGACTTCTCCCTCGAGTACTATGTATTCATATACCACATAGTATGTTGTAGAATGTAATCAATGGGCCTATGTGCCTATAATAATGAAATACAACTTTCAGCAACGGATCTCTTGGCTCTCGCATCGATGAAGAACGCAGCGAAATGCGATAAGTAATGTGAATTGCAGAATTCAGTGAATCATCGAATCTTTGAACGCACCTTGCGCTCCTTGGTATTCCGAGGAGCATGCCTGTTTGAGTGTCATTAAATTCTCAACCCCTCCAGCTTTTGCGAGTTGTGATGGGGCTTGGATCTGGGAGTTTGCGGGTCTTTATCAATAAAGGTCAGCTCTCCTGAAATGCATTAGCGGAACCGTTTGCAGTCCCGTCACTAGTGTGATAATTATCTACACTGTGATGATTGCTCTCTGACTAGTTCAGCTGCTAATCGTCCACTATGGACAACTCTTAATGAAATTCTTGACCTCAAATCAGG
>OR792729.1 Utraria nivea isolate ZRL20191094 internal transcribed spacer 1, partial sequence; 5.8S ribosomal RNA gene, complete sequence; and internal transcribed spacer 2, partial sequence
GATGGGTTGTAGCTGGCTCTCCGGAGCATGTGCACACTTGTCTTGACTTTATTCGTCCACCTGTGCACCTTTTGTAGTCTTGGGGGTTTAGAGCAGTCGACTATCGGATGGCTATGGCCTTTCCGGACATGAGGATTGCTGAGTGCGAAAGCATACAGCTCTTCTCAAATGACTTCTCCCTCGAGTACTATGTATTCATATACCACATAGTATGTTGTAGAATGTGATCAATGGGCCTATGTGCCTATAATAATGAAATACAACTTTCAGCAACGGATCTCTTGGCTCTCGCATCGATGAAGAACGCAGCGAAATGCGATAAGTAATGTGAATTGCAGAATTCAGTGAATCATCGAATCTTTGAACGCACCTTGCGCTCCTTGGTATTCCGAGGAGCATGCCTGTTTGAGTGTCATTAAATTCTCAACCCCTCCAGCTTTTGCGAGTTGTGATGGGGCTTGGATCTGGGAGTTTGCGGGTCTTTATCAATAAAGGTCAGCTCTCCTGAAATGCATTAGCGGAACCGTTTGCAGTCCCGTCACTAGTGTGATAATTATCTACACTGTGATGATTGCTCTCTGACTAGTTCAGCTGCTAATCGTCCACTATGGACAACTCTTAATGAACTTCTTGACCTCAAATCAGG
>OR792730.1 Utraria nivea isolate ZRL20191226 internal transcribed spacer 1, partial sequence; 5.8S ribosomal RNA gene, complete sequence; and internal transcribed spacer 2, partial sequence
GATGGGTTGTAGCTGGCTCTCCGGAGCATGTGCACACTTGTCTTGACTTTATTCGTCCACCTGTGCACCTTTTGTAGTCTTGGGGGTTTAGAGCAGTCGACTATCGGATGGCTATGGCCTTTCCGGACATGAGGATTGCTGAGTGCGAAAGCATACAGCTCTTCTCAAATGACTTCTCCCTCGAGTACTATGTATTCATATACCACATAGTATGTTGTAGAATGTGATCAATGGGCCTATGTGCCTATAATAATGAAATACAACTTTCAGCAACGGATCTCTTGGCTCTCGCATCGATGAAGAACGCAGCGAAATGCGATAAGTAATGTGAATTGCAGAATTCAGTGAATCATCGAATCTTTGAACGCACCTTGCGCTCCTTGGTATTCCGAGGAGCATGCCTGTTTGAGTGTCATTAAATTCTCAACCCCTCCAGCTTTTGCGAGTTGTGATGGGGCTTGGATCTGGGAGTTTGCGGGTCTTTATCAATAAAGGTCAGCTCTCCTGAAATGCATTAGCGGAACCGTTTGCAGTCCCGTCACTAGTGTGATAATTATCTACACTGTGATGATTGCTCTCTGACTAGTTCAGCTGCTAATCGTCCACTATGGACAACTCTTAATGAACTTCTTGACCTCAAATCAGG
>OR792731.1 Utraria sp. isolate ZRL20190897 internal transcribed spacer 1, partial sequence; 5.8S ribosomal RNA gene, complete sequence; and internal transcribed spacer 2, partial sequence
GATGGGTTGTAGCTGGCTCTCAGGAGCATGTGCACACTTGTCTTGACTTTATTCGTCCACCTGTGCACCTTTTGTAGTCTTGGGGGTTGAGAGCGGTCGACTATCGGATGGCTATGGCCTTTCCGGACGTGAGGATTGCTGAGTGCGAAAGCATACAGCTCTTCTCAAATGACTTGCAAAACCTCTCCCTCGAGTACTATGTATTCATATACCACATAGTATGTTGTAGAATGTGATCAATGGGCCTATGTGCCTATAATAATGAAATACAACTTTCAGCAACGGATCTCTTGGCTCTCGCATCGATGAAGAACGCAGCGAAATGCGATAAGTAATGTGAATTGCAGAATTCAGTGAATCATCGAATCTTTGAACGCACCTTGCGCTCCTTGGTATTCCGAGGAGCATGCCTGTTTGAGTGTCATTAAATTCTCAACCCCTCCAGCTTTTGCGAGTTGTGATGGGGCTTGGATCTGGGAGTTTGCGGGTCTTTATCAATAAAGGTCAGCTCTCCTGAAATGCATTAGCGGAACCGTTTGCAGTCCCGTCACTAGTGTGATAATTATCTACACTGTGATGATTGCTCTCTGACTAGTTCAGCTGCTAATCGTCCACTATGGACAACACTTAATGAAATTCTTGACCTCAAATCAGG
>OR792732.1 Utraria sp. isolate ZRL20191234 internal transcribed spacer 1, partial sequence; 5.8S ribosomal RNA gene, complete sequence; and internal transcribed spacer 2, partial sequence
GATGGGTTGTAGCTGGCTCTCAGGAGCATGTGCACACTTGTCTTGACTTTATTCGTCCACCTGTGCACCTTTTGTAGTCTTGGGGGTTGAGAGCGGTCGACTATCGGATGGCTATGGCCTTTCCGGACGTGAGGATTGCTGAGTGCGAAAGCATACAGCTCTTCTCAAATGACTTGCAAAACCTCTCCCTCGAGTACTATGTATTCATATACCACATAGTATGTTGTAGAATGTGATCAATGGGCCTATGTGCCTATAATAATGAAATACAACTTTCAGCAACGGATCTCTTGGCTCTCGCATCGATGAAGAACGCAGCGAAATGCGATAAGTAATGTGAATTGCAGAATTCAGTGAATCATCGAATCTTTGAACGCACCTTGCGCTCCTTGGTATTCCGAGGAGCATGCCTGTTTGAGTGTCATTAAATTCTCAACCCCTCCAGCTTTTGCGAGTTGTGATGGGGCTTGGATCTGGGAGTTTGCGGGTCTTTATCAATAAAGGTCAGCTCTCCTGAAATGCATTAGCGGAACCGTTTGCAGTCCCGTCACTAGTGTGATAATTATCTACACTGTGATGATTGCTCTCTGACTAGTTCAGCTGCTAATCGTCCACTATGGACAACACTTAATGAAATTCTTGACCTCAAATCAGG
>OR792733.1 Utraria mollis isolate ZRL20190155 internal transcribed spacer 1, partial sequence; 5.8S ribosomal RNA gene, complete sequence; and internal transcribed spacer 2, partial sequence
GATGGGTTGTAGCTGGCTCTCAGGAGCATGTGCACACTTGTCTTGACTTTATTCGTCCACCTGTGCACCTTTTGTAGTCTTGGGGGTTGAGAGCGGTCGACTATCGGATGGCTATGGCCTTTCCGGACGTGAGGATTGCTGAAGTGCGAAAGCGTACAGCTCTTCTCAAATGACTTGCAAAACCTCTCCCTCGAGTACTATGTATTCATATACCACATAGTATGTTGTAGAATGTGATCAATGGGCCTATGTGCCTATAATAATGAAATACAACTTTCAGCAACGGATCTCTTGGCTCTCGCATCGATGAAGAACGCAGCGAAATGCGATAAGTAATGTGAATTGCAGAATTCAGTGAATCATCGAATCTTTGAACGCACCTTGCGCTCCTTGGTATTCCGAGGAGCATGCCTGTTTGAGTGTCATTAAATTCTCAACCCCTCCAGCTTTTGCGAGTTGTGATGGGGCTTGGATCTGGGAGTTTGCGGGTCTTTATCAATAAAGGTCAGCTCTCCTGAAATGCATTAGCGGAACCGTTTGCAGTCCCGTCACTAGTGTGATAATTATCTACACTGTGATGATTGCTCTCTGACTAGTTCAGCTGCTAATCGTCCACTCTGGACAACACTTAATGAACTTCTGACCTCAAATCAGG
>OR792734.1 Utraria mollis isolate ZRL20200362 internal transcribed spacer 1, partial sequence; 5.8S ribosomal RNA gene, complete sequence; and internal transcribed spacer 2, partial sequence
GATGGGTTGTAGCTGGCTCTCAGGAGCATGTGCACACTTGTCTTGACTTTATTCGTCCACCTGTGCACCTTTTGTAGTCTTGGGGGTTGAGAGCGGTCGACTATCGGATGGCTATGGCCTTTCCGGACGTGAGGATTGCTGAGTGCGAAAGCATACAGCTCTTCTCAAATGACTTGCAAAACCTCTCCCTCGAGTACTATGTATTCATATACCACATAGTATGTTGTAGAATGTGATCAATGGGCCTATGTGCCTATAATAATGAAATACAACTTTCAGCAACGGATCTCTTGGCTCTCGCATCGATGAAGAACGCAGCGAAATGCGATAAGTAATGTGAATTGCAGAATTCAGTGAATCATCGAATCTTTGAACGCACCTTGCGCTCCTTGGTATTCCGAGGAGCATGCCTGTTTGAGTGTCATTAAATTCTCAACCCCTCCAGCTTTTGCGAGTTGTGATGGGGCTTGGATCTGGGAGTTTGCGGGTCTTTATCAATAAAGGTCAGCTCTCCTGAAATGCATTAGCGGAACCGTTTGCAGTCCCGTCACTAGTGTGATAATTATCTACACTGTGATGATTGCTCTCTGACTAGTTCAGCTGCTAATCGTCCACTCTGGACAACACTTAATGAACTTCTGACCTCAAATCAGG
>OR792735.1 Utraria sp. isolate ZRL20180880 internal transcribed spacer 1, partial sequence; 5.8S ribosomal RNA gene, complete sequence; and internal transcribed spacer 2, partial sequence
GATGGGTTGTAGCTGGCTCTCCGGAGCATGTGCACACTTGTCTTGACTTTATTCGTCCACCTGTGCACCTTTTGTAGTCTTGGGGGTTGAGAGCAGTCAACTATCGGATGGCTATGGCCTTTCCGGACGTGAGGATTGCTGAGTGCGAAAGCATACAGCTCTTCTCAAATGACTCGCAAAACCTCTCCCTCGAGTACTATGTATTCATATACCACATAGTATGTTGTAGAATGTGATCAATGGGCCTATGTGCCTATAATAATGAAATACAACTTTCAGCAACGGATCTCTTGGCTCTCGCATCGATGAAGAACGCAGCGAAATGCGATAAGTAATGTGAATTGCAGAATTCAGTGAATCATCGAATCTTTGAACGCACCTTGCGCTCCTTGGTATTCCGAGGAGCATGCCTGTTTGAGTGTCATTAAATTCTCAACCCCTCCAGCTTTTGCGAGTTGTGATGGGGCTTGGATCTGGGAGTTTGCGGGTCTTTATCAATAAAGGTCAGCTCTCCTGAAATGCATTAGCGGAACCGTTTGCAGTCCCGTCACTAGTGTGATAATTATCTACACTGTGATGATTGCTCTCTGACTAGTTCAGCTGCTAATCGTCCACTACGGACAACACTTAATGAACTTCTTGACCTCAAATCAGG
>OR792736.1 Utraria sp. isolate ZRL20191480 internal transcribed spacer 1, partial sequence; 5.8S ribosomal RNA gene, complete sequence; and internal transcribed spacer 2, partial sequence
GATGGGTTGTAGCTGGCTCTCCGGAGCATGTGCACACTTGTCTTGACTTTATTCGTCCACCTGTGCACCTTTTGTAGTCTTGGGGGTTGAGAGCAGTCGACTATCGGATGGCTATGGCCTTTCCGGACGTGAGGATTGCTGAGTGCGAAAGCATACAGCTCTTCTCAAATGACTTGCAAAACCTCTCCCTCGAGTACTATGTATTCATATACCACATAGTATGTTGTAGAATGTGATCAATGGGCCTATGTGCCTATAATAATGAAATACAACTTTCAGCAACGGATCTCTTGGCTCTCGCATCGATGAAGAACGCAGCGAAATGCGATAAGTAATGTGAATTGCAGAATTCAGTGAATCATCGAATCTTTGAACGCACCTTGCGCTCCTTGGTATTCCGAGGAGCATGCCTGTTTGAGTGTCATTAAATTCTCAACCCCTCCAGCTTTTGCGAGTTGTGATGGGGCTTGGATCTGGGAGTTTGCGGGTCTTTATCAATAAAGGTCAGCTCTCCTGAAATGCATTAGCGGAACCGTTTGCAGTCCCGTCACTAGTGTGATAATTATCTACACTGTGATGATTGCTCTCTGACTAGTTCAGCTGCTAATCGTCCACTATGGACAACACTTAATGAACTTCTTGACCTCAAATCAGG
>OR792737.1 Leptocaulis sublongistipes isolate ZRL20161530 internal transcribed spacer 1, partial sequence; 5.8S ribosomal RNA gene, complete sequence; and internal transcribed spacer 2, partial sequence
GATGGGTTGTAGCTGGCTCTCCGGAGCATGTGCACACTTGTCTTGACTTTATTCATCCACCTGTGCACCTTTTGTAGTCTTGGGGGTTGAGAGCAGTCGACTATCGGATGGCTATGGCCTTTCCGGACGTGGGGAATGCTGAGTGCGAAAGCATACAGCTCTTCTCAAATGACTTGCAAAACCTCTCCCTCGAGTACTATGTATTCATATACCACATAGTATGTTGTAGAATGTGATCAATGGGATAATCATATACAACTTTCAGCAACGGATCTCTTGGCTCTCGCATCGATGAAGAACGCAGCGAAATGCGATAAGTAATGTGAATTGCAGAATTCAGTGAATCATCGAATCTTTGAACGCACCTTGCGCTCCTTGGTATTCCGAGGAGCATGCCTGTTTGAGTGTCATTAAATTCTCAACCCCTCCAGCTTTTGCGAGTTGTGATGGGGCTTGGATATGGGAGTTTGCGGGTCTTTATCAATAAAGGTCAGCTCTCCTGAAATGCATTAGCGGAACCGTTTGCAGTCCCGTCACTAGTGTGATAATTATCTACACTGTGATGATTGCTCTCTGACTAGTTCAGCTGCTAATCGTCCGCTATGGACAACACTTAATGAAATTCTTGACCTCAAATCAGG
>OR792738.1 Leptocaulis sublongistipes isolate ZRL20161579 internal transcribed spacer 1, partial sequence; 5.8S ribosomal RNA gene, complete sequence; and internal transcribed spacer 2, partial sequence
GATGGGTTGTAGCTGGCTCTCCGGAGCATGTGCACACTTGTCTTGACTTTATTCATCCACCTGTGCACCTTTTGTAGTCTTGGGGGTTGAGAGCAGTCGACTATCGGATGGCTATGGCCTTTCCGGACGTGGGGAATGCTGAGTGCGAAAGCATACAGCTCTTCTCAAATGACTTGCAAAACCTCTCCCTCGAGTACTATGTATTCATATACCACATAGTATGTTGTAGAATGTGATCAATGGGATAATCATATACAACTTTCAGCAACGGATCTCTTGGCTCTCGCATCGATGAAGAACGCAGCGAAATGCGATAAGTAATGTGAATTGCAGAATTCAGTGAATCATCGAATCTTTGAACGCACCTTGCGCTCCTTGGTATTCCGAGGAGCATGCCTGTTTGAGTGTCATTAAATTCTCAACCCCTCCAGCTTTTGCGAGTTGTGATGGGGCTTGGATATGGGAGTTTGCGGGTCTTTATCAATAAAGGTCAGCTCTCCTGAAATGCATTAGCGGAACCGTTTGCAGTCCCGTCACTAGTGTGATAATTATCTACACTGTGATGATTGCTCTCTGACTAGTTCAGCTGCTAATCGTCCGCTATGGACAACACTTAATGAAATTCTTGACCTCAAATCAGG
>OR792739.1 Leptocaulis sublongistipes isolate ZRL20161708 internal transcribed spacer 1, partial sequence; 5.8S ribosomal RNA gene, complete sequence; and internal transcribed spacer 2, partial sequence
GATGGGTTGTAGCTGGCTCTCCGGAGCATGTGCACACTTGTCTTGACTTTATTCATCCACCTGTGCACCTTTTGTAGTCTTGGGGGTTGAGAGCAGTCGACTATCGGATGGCTATGGCCTTTCCGGACGTGGGGAATGCTGAGTGCGAAAGCATACAGCTCTTCTCAAATGACTTGCAAAACCTCTCCCTCGAGTACTATGTATTCATATACCACATAGTATGTTGTAGAATGTGATCAATGGGATAATCATATACAACTTTCAGCAACGGATCTCTTGGCTCTCGCATCGATGAAGAACGCAGCGAAATGCGATAAGTAATGTGAATTGCAGAATTCAGTGAATCATCGAATCTTTGAACGCACCTTGCGCTCCTTGGTATTCCGAGGAGCATGCCTGTTTGAGTGTCATTAAATTCTCAACCCCTCCAGCTTTTGCGAGTTGTGATGGGGCTTGGATATGGGAGTTTGCGGGTCTTTATCAATAAAGGTCAGCTCTCCTGAAATGCATTAGCGGAACCGTTTGCAGTCCCGTCACTAGTGTGATAATTATCTACACTGTGATGATTGCTCTCTGACTAGTTCAGCTGCTAATCGTCCGCTATGGACAACACTTAATGAAATTCTTGACCTCAAATCAGG
>OR792740.1 Leptocaulis sublongistipes isolate ZRL20161749 internal transcribed spacer 1, partial sequence; 5.8S ribosomal RNA gene, complete sequence; and internal transcribed spacer 2, partial sequence
GATGGGTTGTAGCTGGCTCTCCGGAGCATGTGCACACTTGTCTTGACTTTATTCATCCACCTGTGCACCTTTTGTAGTCTTGGGGGTTGAGAGCAGTCGACTATCGGATGGCTATGGCCTTTCCGGACGTGGGGAATGCTGAGTGCGAAAGCATACAGCTCTTCTCAAATGACTTGCAAAACCTCTCCCTCGAGTACTATGTATTCATATACCACATAGTATGTTGTAGAATGTGATCAATGGGATAATCATATACAACTTTCAGCAACGGATCTCTTGGCTCTCGCATCGATGAAGAACGCAGCGAAATGCGATAAGTAATGTGAATTGCAGAATTCAGTGAATCATCGAATCTTTGAACGCACCTTGCGCTCCTTGGTATTCCGAGGAGCATGCCTGTTTGAGTGTCATTAAATTCTCAACCCCTCCAGCTTTTGCGAGTTGTGATGGGGCTTGGATATGGGAGTTTGCGGGTCTTTATCAATAAAGGTCAGCTCTCCTGAAATGCATTAGCGGAACCGTTTGCAGTCCCGTCACTAGTGTGATAATTATCTACACTGTGATGATTGCTCTCTGACTAGTTCAGCTGCTAATCGTCCGCTATGGACAACACTTAATGAAATTCTTGACCTCAAATCAGG
>OR792741.1 Leptocaulis sublongistipes isolate ZRL20191643 internal transcribed spacer 1, partial sequence; 5.8S ribosomal RNA gene, complete sequence; and internal transcribed spacer 2, partial sequence
GATGGGTTGTAGCTGGCTCTCCGGAGCATGTGCACACTTGTCTTGACTTTATTCATCCACCTGTGCACCTTTTGTAGTCTTGGGGGTTGAGAGCAGTCGACTATCGGATGGCTATGGCCTTTCCGGACGTGGGGAATGCTGAGTGCGAAAGCATACAGCTCTTCTCAAATGACTTGCAAAACCTCTCCCTCGAGTACTATGTATTCATATACCACATAGTATGTTGTAGAATGTGATCAATGGGATAATCATATACAACTTTCAGCAACGGATCTCTTGGCTCTCGCATCGATGAAGAACGCAGCGAAATGCGATAAGTAATGTGAATTGCAGAATTCAGTGAATCATCGAATCTTTGAACGCACCTTGCGCTCCTTGGTATTCCGAGGAGCATGCCTGTTTGAGTGTCATTAAATTCTCAACCCCTCCAGCTTTTGCGAGTTGTGATGGGGCTTGGATATGGGAGTTTGCGGGTCTTTATCAATAAAGGTCAGCTCTCCTGAAATGCATTAGCGGAACCGTTTGCAGTCCCGTCACTAGTGTGATAATTATCTACACTGTGATGATTGCTCTCTGACTAGTTCAGCTGCTAATCGTCCGCTATGGACAACACTTAATGAAATTCTTGACCTCAAATCAGG
>OR792742.1 Pseudoperdon medogense isolate ZRL20152148 internal transcribed spacer 1, partial sequence; 5.8S ribosomal RNA gene, complete sequence; and internal transcribed spacer 2, partial sequence
GATGGGTTGTAGCTGGCTCTTCGGGGCATGTGCACACTTGTCTTGACTTAATTCATCCACCTGTGCACATTTTGTAGTCTTGGGGGTTGAGAGCAGTCGACTATCGGATGGCTATGGCTTTTCCGGATGTGAGGAATGCTGAGTGCGAAAGCATACAGCTCTTCTCAAATGACTTGCAAAACCTCTCCCTCGAGTACTATGTATTCATATACCACATAGTATGTTGTAGAATGTGATCAATGGGCCTATGTGCCTATAATAATCATATACAACTTTCAGCAACGGATCTCTTGGCTCTCGCATCGATGAAGAACGCAGCGAAATGCGATAAGTAATGTGAATTGCAGAATTCAGTGAATCATCGAATCTTTGAACGCACCTTGCGCTCCTTGGTATTCCGAGGAGCATGCCTGTTTGAGTGTCATTAAATTCTCAACCCCTCCAGCTTTTGCGAGTTGTGATGGGGCTTGGATGTGGGAGTTTGCGGGTCCTTTATTCAATAAAGGTCAGCTCTCCTGAAATGCATTAGCGGAACCGTTTGCAGTCCCGTCACTAGTGTGATAATTATCTACACTGTGATGGATTGCTCTCTGACTAGTTCAGCTGCTAATCGTCCACTATGGACAACGCTTTAATGAACTTCTTGACCTCAAATCAGG
>OR792744.1 Pseudoperdon medogense isolate ZRL20201528 internal transcribed spacer 1, partial sequence; 5.8S ribosomal RNA gene, complete sequence; and internal transcribed spacer 2, partial sequence
GATGGGTTGTAGCTGGCTCTTCGGGGCATGTGCACACTTGTCTTGACTTAATTCATCCACCTGTGCACATTTTGTAGTCTTGGGGGTTGAGAGCAGTCGACTATCGGATGGCTATGGCTTTTCCGGATGTGAGGAATGCTGAGTGCGAAAGCATACAGCTCTTCTCAAATGACTTGCAAAACCTCTCCCTCGAGTACTATGTATTCATATACCACATAGTATGTTGTAGAATGTGATCAATGGGCCTATGTGCCTATAATAATCATATACAACTTTCAGCAACGGATCTCTTGGCTCTCGCATCGATGAAGAACGCAGCGAAATGCGATAAGTAATGTGAATTGCAGAATTCAGTGAATCATCGAATCTTTGAACGCACCTTGCGCTCCTTGGTATTCCGAGGAGCATGCCTGTTTGAGTGTCATTAAATTCTCAACCCCTCCAGCTTTTGCGAGTTGTGATGGGGCTTGGATGTGGGAGTTTGCGGGTCCTTTATTCAATAAAGGTCAGCTCTCCTGAAATGCATTAGCGGAACCGTTTGCAGTCCCGTCACTAGTGTGATAATTATCTACACTGTGATGGATTGCTCTCTGACTAGTTCAGCTGCTAATCGTCCACTATGGACAACACTTTAATGAACTTCTGACCTCAAATCAGG
>OR792745.1 Pseudoperdon medogense isolate ZRL20201114 internal transcribed spacer 1, partial sequence; 5.8S ribosomal RNA gene, complete sequence; and internal transcribed spacer 2, partial sequence
GATGGGTTGTAGCTGGCTCTTCGGGGCATGTGCACACTTGTCTTGACTTAATTCATCCACCTGTGCACATTTTGTAGTCTTGGGGGTTGAGAGCAGTCGACTATCGGATGGCTATGGCTTTTCCGGATGTGAGGAATGCTGAGTGCGAAAGCATACAGCTCTTCTCAAATGACTTGCAAAACCTCTCCCTCGAGTACTATGTATTCATATACCACATAGTATGTTGTAGAATGTGATCAATGGGCCTATGTGCCTATAATAATCATATACAACTTTCAGCAACGGATCTCTTGGCTCTCGCATCGATGAAGAACGCAGCGAAATGCGATAAGTAATGTGAATTGCAGAATTCAGTGAATCATCGAATCTTTGAACGCACCTTGCGCTCCTTGGTATTCCGAGGAGCATGCCTGTTTGAGTGTCATTAAATTCTCAACCCCTCCAGCTTTTGCGAGTTGTGATGGGGCTTGGATGTGGGAGTTTGCGGGTCCTTTATTCAATAAAGGTCAGCTCTCCTGAAATGCATTAGCGGAACCGTTTGCAGTCCCGTCACTAGTGTGATAATTATCTACACTGTGATGGATTGCTCTCTGACTAGTTCAGCTGCTAATCGTCCACTATGGACAACACTTTAATGAACTTCTGACCTCAAATCAGG
>OR792747.1 Leptocaulus sp. isolate ZRL20220380 internal transcribed spacer 1, partial sequence; 5.8S ribosomal RNA gene, complete sequence; and internal transcribed spacer 2, partial sequence
GATGGGTTGTAGCTGGCTCTTCGGGGCATGTGCACGCTTGTCTTGACTTTATTCATCCACCTGTGCACCTTTTGTAGTCTTGGGGGTTGAGAGCAGTCGACTATCGGATGGCTATGGCCTTTCCGGACGTGAGGAATGCTGAGTGCGAAAGCATACAGCTCTTCTCAAATGACTTGCTAAACCTCTCCCTCGAGTACTATGTATTTCATATACCACATAGTATGTCGTAGAATGTGATCAATGGGATAATCATATACAACTTTCAGCAACGGATCTCTTGGCTCTCGCATCGATGAAGAACGCAGCGAAATGCGATAAGTAATGTGAATTGCAGAATTCAGTGAATCATCGAATCTTTGAACGCACCTTGCGCTCCTTGGTATTCCGAGGAGCATGCCTGTTTGAGTGTCATTAAATTCTCAACCCCTCCAGCTTTTGCGAGCTGTGATGGGGCTTGGATATGGGAGCTTGCGGGTCTTTAATCAATAAAGGTCAGCTCTCCTAAAATGCATTAGCGGAACCGTTTGCAGTCCCGTCACTAGTGTGATAATTATCTACACTGTGATGATTGCTCTCTGACTAGTTCAGCTGCTAATCGTCCACTATGGACAACACTTAATGAACTTCTTGACCTCAAATCAGG
>OR792748.1 Leptocaulus sp. isolate ZRL20191420 internal transcribed spacer 1, partial sequence; 5.8S ribosomal RNA gene, complete sequence; and internal transcribed spacer 2, partial sequence
GATGGGTTGTAGCTGGCTCTTCGGGGCATGTGCACGCTTGTCTTGACTTTATTCATCCACCTGTGCACCTTTTGTAGTCTTGGGGGTTGAGAGCAGTCGACTATCGGATGGCTATGGCTTTTCCGGACGTGAGGAATGCTGAGTGCGAAAGCATACAGCTCTTCTCAAATGACTTGCTAAACCTCTCCCTCGAGTACTATGTATTCATATACCACATAGTATGTCGTAGAATGTGATCAATGGGCCTATGTGCCTATAATAATCATATACAACTTTCAGCAACGGATCTCTTGGCTCTCGCATCGATGAAGAACGCAGCGAAATGCGATAAGTAATGTGAATTGCAGAATTCAGTGAATCATCGAATCTTTGAACGCACCTTGCGCTCCTTGGTATTCCGAGGAGCATGCCTGTTTGAGTGTCATTAAATTCTCAACCCCTCCAGCTTTTGCGAGTTGTGATGGGGCTTGGATATGGGAGTTTGCGGGTCTTTATCAATAAAGGTCAGCTCTCCTGAAATGCATTAGCGGAACCGTTTGCAGTCCCGTCACTAGTGTGATAATTATCTACACTGTGATGATTGCTCTCTGACTAGTTCAGCTGCTAATCGTCCACTATGGACAAACACTTAATGAACTTCTTGACCTCAAATCAGG
>OR792749.1 Leptocaulus sp. isolate ZRL20201062 internal transcribed spacer 1, partial sequence; 5.8S ribosomal RNA gene, complete sequence; and internal transcribed spacer 2, partial sequence
GATGGGTTGTAGCTGGCTCTCCGGGGCATGTGCACGCTTGTCTTGACTTTATTCATCCACCTGTGCACCTTTTGTAGTCTTGGGGGTTGAGAGCAGTCGACTATCGGATGGCTATGGCCTTTCCGGACGTGAGGAATGCTGAGTGCGAAAGCATACAGCTCTTCTCAAATGACTTGCTAAACCTCTCCCTCGAGTACTATGTATTCATATACCACATAGTATGTCGTAGAATGTGATCAATGGGATAATCATATACAACTTTCAGCAACGGATCTCTTGGCTCTCGCATCGATGAAGAACGCAGCGAAATGCGATAAGTAATGTGAATTGCAGAATTCAGTGAATCATCGAATCTTTGAACGCACCTTGCGCTCCTTGGTATTCCGAGGAGCATGCCTGTTTGAGTGTCATTAAATTCTCAACCCCTCCAGCTTTTGCGAGTTGTGATGGGGCTTGGATATGGGAGCTTGCGGGTCTTTATCAATAAAGGTCAGCTCTCCTGAAATGCATTAGCGGAACCGTTTGCAGTCCCGTCACTAGTGTGATAATTATCTACACTGTGATGATTGCTCTCTGACTAGTTCAGCTGCTAATCGTCCACTATGGACAACACTTAATGAACTTCTGACCTCAAATCAGG
>OR792750.1 Lycoperdon subperlatum isolate ZRL20191585 internal transcribed spacer 1, partial sequence; 5.8S ribosomal RNA gene, complete sequence; and internal transcribed spacer 2, partial sequence
GATAGGTTGTAGCTGGCTCTTTGGAGTATGTGCACGCTTATCTTGACTTTATTCATCCACCTGTGCACCTTTTGTAGTCTCGGGTCGACTATCGGATGGCCAAGGTCATTCCGGATGTGAGGATTGCTGAGTGCGAAAGCATACAGCTCTTCTCTAATGACTCGAGTACTATGTATTCATATACGAGATAGTATGTTGTAGAATGTGATCAATGGGTCTATGTACCTATAATAATCATATACAACTTTCAGCAACGGATCTCTTGGCTCTCGCATCGATGAAGAACGCAGCGAAATGCGATAAGTAATGTGAATTGCAGAATTCAGTGAATCATCGAATCTTTGAACGCACCTTGCGCTCCTTGGTATTCCGAGGAGCATGCCTGTTTGAGTGTCATTAAATTCTCAACCCCTCCATTGTGATGGGGCTTGGATATGGGGGCTTGCGGGTCTTTATCAGTAAAGGTCAGCTCTCCTGAAATACATTAGCGGAACCGTTTGCAGTCCCGTCACTAGTGTGATAATTATCTACACTGTGATGATTGCTCTCTGAGTAGTTCAGCTGCTAATTGTCCGATTGGGGACAAGGTTTAATGAAGTTCTTGACCTCAAATCAGG
>OR792751.1 Lycoperdon subperlatum isolate ZRL20151546 internal transcribed spacer 1, partial sequence; 5.8S ribosomal RNA gene, complete sequence; and internal transcribed spacer 2, partial sequence
GATAGGTTGTAGCTGGCTCTTTGGAGTATGTGCACGCTTATCTTGACTTTATTCATCCACCTGTGCACCTTTTGTAGTCTCGGGTCGACTATCGGATGGCCAAGGTCATTCCGGATGTGAGGATTGCTGAGTGCGAAAGCATACAGCTCTTCTCTAATGACTCGAGTACTATGTATTCATATACGAGATAGTATGTTGTAGAATGTGATCAATGGGTCTATGTACCTATAATAATCATATACAACTTTCAGCAACGGATCTCTTGGCTCTCGCATCGATGAAGAACGCAGCGAAATGCGATAAGTAATGTGAATTGCAGAATTCAGTGAATCATCGAATCTTTGAACGCACCTTGCGCTCCTTGGTATTCCGAGGAGCATGCCTGTTTGAGTGTCATTAAATTCTCAACCCCTCCATTGTGATGGGGCTTGGATATGGGGGCTTGCGGGTCTTTATCAGTAAAGGTCAGCTCTCCTGAAATACATTAGCGGAACCGTTTGCAGTCCCGTCACTAGTGTGATAATTATCTACACTGTGATGATTGCTCTCTGAGTAGTTCAGCTGCTAATTGTCCGATTGGGGACAAGGTTTAATGAAGTTCTTGACCTCAAATCAGG
>OR792752.1 Lycoperdon subperlatum isolate ZRL2015041 internal transcribed spacer 1, partial sequence; 5.8S ribosomal RNA gene, complete sequence; and internal transcribed spacer 2, partial sequence
GATAGGTTGTAGCTGGCTCTTTGGAGTATGTGCACGCTTATCTTGACTTTATTCATCCACCTGTGCACCTTTTGTAGTCTCGGGTCGACTATCGGATGGCCAAGGTCATTCCGGATGTGAGGATTGCTGAGTGCGAAAGCATACAGCTCTTCTCTAATGACTCGAGTACTATGTATTCATATACGCGATAGTATGTTGTAGAATGTGATCAATGGGTCTATGTACCTATAATAATCATATACAACTTTCAGCAACGGATCTCTTGGCTCTCGCATCGATGAAGAACGCAGCGAAATGCGATAAGTAATGTGAATTGCAGAATTCAGTGAATCATCGAATCTTTGAACGCACCTTGCGCTCCTTGGTATTCCGAGGAGCATGCCTGTTTGAGTGTCATTAAATTCTCAACCCCTCCATTGTGATGGGGCTTGGATATGGGGGCTTGCGGGTCTTTATCAATAAAGGTCAGCTCTCCTGAAATACATTAGCGGAACCGTTTGCAGTCCCGTCACTAGTGTGATAATTATCTACACTGTGATGATTGCTCTCTGAGTAGTTCAGCTGCTAATTGTCCGATTGGGGACAAGGTTTAATGAAGTTCTTGACCTCAAATCAGG
>OR792753.1 Lycoperdon subperlatum isolate ZRL2015108 internal transcribed spacer 1, partial sequence; 5.8S ribosomal RNA gene, complete sequence; and internal transcribed spacer 2, partial sequence
GATAGGTTGTAGCTGGCTCTTTGGAGTATGTGCACGCTTATCTTGACTTTATTCATCCACCTGTGCACCTTTTGTAGTCTCGGGTCGACTATCGGATGGCCAAGGTCATTCCGGATGTGAGGATTGCTGAGTGCGAAAGCATACAGCTCTTCTCTAATGACTCGAGTACTATGTATTCATATACGCGATAGTATGTTGTAGAATGTGATCAATGGGTCTATGTACCTATAATAATCATATACAACTTTCAGCAACGGATCTCTTGGCTCTCGCATCGATGAAGAACGCAGCGAAATGCGATAAGTAATGTGAATTGCAGAATTCAGTGAATCATCGAATCTTTGAACGCACCTTGCGCTCCTTGGTATTCCGAGGAGCATGCCTGTTTGAGTGTCATTAAATTCTCAACCCCTCCATTGTGATGGGGCTTGGATATGGGGGCTTGCGGGTCTTTATCAATAAAGGTCAGCTCTCCTGAAATACATTAGCGGAACCGTTTGCAGTCCCGTCACTAGTGTGATAATTATCTACACTGTGATGATTGCTCTCTGAGTAGTTCAGCTGCTAATTGTCCGATTGGGGACAAGGTTTAATGAAGTTCTTGACCTCAAATCAGG
>OR792754.1 Lycoperdon subperlatum isolate ZRL20151173 internal transcribed spacer 1, partial sequence; 5.8S ribosomal RNA gene, complete sequence; and internal transcribed spacer 2, partial sequence
GATAGGTTGTAGCTGGCTCTTTGGAGTATGTGCACGCTTATCTTGACTTTATTCATCCACCTGTGCACCTTTTGTAGTCTCGGGTCGACTATCGGATGGCCAAGGTCATTCCGGATGTGAGGATTGCTGAGTGCGAAAGCATACAGCTCTTCTCTAATGACTCGAGTACTATGTATTCATATACGCGATAGTATGTTGTAGAATGTGATCAATGGGTCTATGTACCTATAATAATCATATACAACTTTCAGCAACGGATCTCTTGGCTCTCGCATCGATGAAGAACGCAGCGAAATGCGATAAGTAATGTGAATTGCAGAATTCAGTGAATCATCGAATCTTTGAACGCACCTTGCGCTCCTTGGTATTCCGAGGAGCATGCCTGTTTGAGTGTCATTAAATTCTCAACCCCTCCATTGTGATGGGGCTTGGATATGGGGGCTTGCGGGTCTTTATCAATAAAGGTCAGCTCTCCTGAAATACATTAGCGGAACCGTTTGCAGTCCCGTCACTAGTGTGATAATTATCTACACTGTGATGATTGCTCTCTGAGTAGTTCAGCTGCTAATTGTCCGATTGGGGACAAGGTTTAATGAAGTTCTTGACCTCAAATCAGG
>OR792755.1 Lycoperdon subperlatum isolate ZRL20151396 internal transcribed spacer 1, partial sequence; 5.8S ribosomal RNA gene, complete sequence; and internal transcribed spacer 2, partial sequence
GATAGGTTGTAGCTGGCTCTTTGGAGTATGTGCACGCTTATCTTGACTTTATTCATCCACCTGTGCACCTTTTGTAGTCTCGGGTCGACTATCGGATGGCCAAGGTCATTCCGGATGTGAGGATTGCTGAGTGCGAAAGCATACAGCTCTTCTCTAATGACTCGAGTACTATGTATTCATATACGCGATAGTATGTTGTAGAATGTGATCAATGGGTCTATGTACCTATAATAATCATATACAACTTTCAGCAACGGATCTCTTGGCTCTCGCATCGATGAAGAACGCAGCGAAATGCGATAAGTAATGTGAATTGCAGAATTCAGTGAATCATCGAATCTTTGAACGCACCTTGCGCTCCTTGGTATTCCGAGGAGCATGCCTGTTTGAGTGTCATTAAATTCTCAACCCCTCCATTGTGATGGGGCTTGGATATGGGGGCTTGCGGGTCTTTATCAATAAAGGTCAGCTCTCCTGAAATACATTAGCGGAACCGTTTGCAGTCCCGTCACTAGTGTGATAATTATCTACACTGTGATGATTGCTCTCTGAGTAGTTCAGCTGCTAATTGTCCGATTGGGGACAAGGTTTAATGAAGTTCTTGACCTCAAATCAGG
>OR792756.1 Lycoperdon perlatum isolate ZRL20220681 internal transcribed spacer 1, partial sequence; 5.8S ribosomal RNA gene, complete sequence; and internal transcribed spacer 2, partial sequence
GATAGGTTGTAGCTGGCTCTTCGGAGTATGTGCACGCTTATCTTGACTTATATCATCCACCTGTGCACCTTTTGTAGTCTTGGGGGTTGAGATCGGTCGACTATCGGAGTCAATCCGGATGTGAGGAATGCTGAGTGCGAAAGCATACAGCTCTTCTCAAATGACTTGTCTTCCTCGAGTACTATGTATTCATATACCACATAGTATGTTGTAGAATGTGATCAATGGGTATAATAATCATATACAACTTTCAGCAACGGATCTCTTGGCTCTCGCATCGATGAAGAACGCAGCGAAATGCGATAAGTAATGTGAATTGCAGAATTCAGTGAATCATCGAATCTTTGAACGCACCTTGCGCTCCTTGGTATTCCGAGGAGCATGCCTGTTTGAGTGTCATTAAATTCTCAACCCCTCCAGTTGTGATGGGGCTTGGATATGGGGGCTTGCGGGTCTTTACTGATGTAAAGGTCAGCTCTCCTGAAATACATTAGCGGAACCGTTTGCAGTCCCGTCACTAGTGTGATAATTATCTACGCTGTGATGGATTGCTCTCTGACTAGTTCAGCTGCTAATCGTCCGTTATGGACAATGTTTAATGAACTTCTTGACCTCAAATCAGG
>OR792757.1 Lycoperdon perlatum isolate ZRL20220786 internal transcribed spacer 1, partial sequence; 5.8S ribosomal RNA gene, complete sequence; and internal transcribed spacer 2, partial sequence
GATAGGTTGTAGCTGGCTCTTCGGAGTATGTGCACGCTTATCTTGACTTATATCATCCACCTGTGCACCTTTTGTAGTCTTGGGGGTTGAGATCGGTCGACTATCGGAGTCATTCCGGATGTGAGGAATGCTGAGTGCGAAAGCATACAGCTCTTCTCAAATGACTTGTCTTCCTCGAGTACTATGTATTCATATACCACATAGTATGTTGTAGAATGTGATCAATGGGTCTATGTACCTATAATAATCATATACAACTTTCAGCAACGGATCTCTTGGCTCTCGCATCGATGAAGAACGCAGCGAAATGCGATAAGTAATGTGAATTGCAGAATTCAGTGAATCATCGAATCTTTGAACGCACCTTGCGCTCCTTGGTATTCCGAGGAGCATGCCTGTTTGAGTGTCATTAAATTCTCAACCCCTCCAGTTGTGATGGGGCTTGGATATGGGGGCTTGCGGGTCTTTACTGATGTAAAGGTCAGCTCTCCTGAAATACATTAGCGGAACCGTTTGCAGTCCCGTCACTGGTGTGATAATTATCTACGCTGTGATGGATTGCTCTCTGACTAGTTCAGCTGCTAATCGTCCGTTATGGACAATGTTTAATGAACTTCTTGACCTCAAATCAGG
>OR792758.1 Lycoperdon perlatum isolate ZRL20190413 internal transcribed spacer 1, partial sequence; 5.8S ribosomal RNA gene, complete sequence; and internal transcribed spacer 2, partial sequence
GATAGGTTGTAGCTGGCTCTTCGGAGTATGTGCACGCTTATCTTGACTTATATCATCCACCTGTGCACCTTTTGTAGTCTTGGGGGTTGAGATCGGTCGACTATCGGAGTCAATCCGGATGTGAGGAATGCTGAGTGCGAAAGCATACAGCTCTTCTCAAATGACTTGTCTTCCTCGAGTACTATGTATTCATATACCACATAGTATGTTGTAGAATGTGATCAATGGGTCTATGTACCTATAATAATCATATACAACTTTCAGCAACGGATCTCTTGGCTCTCGCATCGATGAAGAACGCAGCGAAATGCGATAAGTAATGTGAATTGCAGAATTCAGTGAATCATCGAATCTTTGAACGCACCTTGCGCTCCTTGGTATTCCGAGGAGCATGCCTGTTTGAGTGTCATTAAATTCTCAACCCCTCCAGTTGTGATGGGGCTTGGATATGGGGGCTTGCGGGTCTTTACTGATGTAAAGGTCAGCTCTCCTGAAATACATTAGCGGAACCGTTTGCAGTCCCGTCACTGGTGTGATAATTATCTACGCTGTGATGGATTGCTCTCTGACTAGTTCAGCTGCTAATCGTCCGTTATGGACAATGTTTAATGAACTTCTTGACCTCAAATCAGG
>OR792759.1 Lycoperdon perlatum isolate ZRL20191328 internal transcribed spacer 1, partial sequence; 5.8S ribosomal RNA gene, complete sequence; and internal transcribed spacer 2, partial sequence
GATAGGTTGTAGCTGGCTCTTCGGAGTATGTGCACGCTTATCTTGACTTTATTCATCCACCTGTGCACCTTTTGTAGTCTTGGGGGTTGAGATCGGTCGACTATCGGATGGCCAAGGTCATTCCGGATGTGGGGAATGCTGAGTGCGAAAGCATACAGCTCTTCTCAAATGACTTGTCTTCCTCGAGTACTATGTATTCATATACCACATAGTATGTTGTAGAATGTGATCAATGGGTCTATGTACCTATAATAATCATATACAACTTTCAGCAACGGATCTCTTGGCTCTCGCATCGATGAAGAACGCAGCGAAATGCGATAAGTAATGTGAATTGCAGAATTCAGTGAATCATCGAATCTTTGAACGCACCTTGCGCTCCTTGGTATTCCGAGGAGCATGCCTGTTTGAGTGTCATTAAATTCTCAACCCCTCCAGCTTTTGTGAGTTGTGATGGGGCTTGGATATGGGGGCTTGCGGGTCTTTACTGATGTAAAGGTCAGCTCTCCTGAAATACATTAGCGGAACCGTTTGCAGTCCCGTCACTAGTGTGATAATTATCTACACTGTGATGATTGCTCTCTGACTAGTTCAGCTGCTAATCGTCCGTTGTGGACAATGTTTAATGAACTTCTTGACCTCAAATCAGG
>OR792760.1 Lycoperdon perlatum isolate ZRL20191330 internal transcribed spacer 1, partial sequence; 5.8S ribosomal RNA gene, complete sequence; and internal transcribed spacer 2, partial sequence
GATAGGTTGTAGCTGGCTCTTCGGAGTATGTGCACGCTTATCTTGACTTTATTCATCCACCTGTGCACCTTTTGTAGTCTTGGGGGTTGAGATCGGTCGACTATCGGATGGCCAAGGTCATTCCGGATGTGGGGAATGCTGAGTGCGAAAGCATACAGCTCTTCTCAAATGACTTGTCTTCCTCGAGTACTATGTATTCATATACCACATAGTATGTTGTAGAATGTGATCAATGGGTCTATGTACCTATAATAATCATATACAACTTTCAGCAACGGATCTCTTGGCTCTCGCATCGATGAAGAACGCAGCGAAATGCGATAAGTAATGTGAATTGCAGAATTCAGTGAATCATCGAATCTTTGAACGCACCTTGCGCTCCTTGGTATTCCGAGGAGCATGCCTGTTTGAGTGTCATTAAATTCTCAACCCCTCCAGCTTTTGTGAGTTGTGATGGGGCTTGGATATGGGGGCTTGCGGGTCTTTACTGATGTAAAGGTCAGCTCTCCTGAAATACATTAGCGGAACCGTTTGCAGTCCCGTCACTAGTGTGATAATTATCTACACTGTGATGATTGCTCTCTGACTAGTTCAGCTGCTAATCGTCCGTTGTGGACAATGTTTAATGAACTTCTTGACCTCAAATCAGG
>OR792761.1 Lycoperdon perlatum isolate ZRL20211025 internal transcribed spacer 1, partial sequence; 5.8S ribosomal RNA gene, complete sequence; and internal transcribed spacer 2, partial sequence
GATAGGTTGTAGCTGGCTCTTCGGAGTATGTGCACGCTTATCTTGACTTTATTCATCCACCTGTGCACCTTTTGTAGTCTTGGGGGTTGAGATCGGTCGACTATCGGATGGCCAAGGTCATTCCGGATGTGGGGAATGCTGAGTGCGAAAGCATACAGCTCTTCTCAAATGACTTGTCTTCCTCGAGTACTATGTATTCATATACCACATAGTATGTTGTAGAATGTGATCAATGGGTCTATGTACCTATAATAATCATATACAACTTTCAGCAACGGATCTCTTGGCTCTCGCATCGATGAAGAACGCAGCGAAATGCGATAAGTAATGTGAATTGCAGAATTCAGTGAATCATCGAATCTTTGAACGCACCTTGCGCTCCTTGGTATTCCGAGGAGCATGCCTGTTTGAGTGTCATTAAATTCTCAACCCCTCCAGCTTTTGTGAGTTGTGATGGGGCTTGGATATGGGGGCTTGCGGGTCTTTACTGATGTAAAGGTCAGCTCTCCTGAAATACATTAGCGGAACCGTTTGCAGTCCCGTCACTAGTGTGATAATTATCTACACTGTGATGATTGCTCTCTGACTAGTTCAGCTGCTAATCGTCCGT
>OR792762.1 Lycoperdon perlatum isolate ZRL20210689 internal transcribed spacer 1, partial sequence; 5.8S ribosomal RNA gene, complete sequence; and internal transcribed spacer 2, partial sequence
AGTATGTGCACGCTTATCTTGACTTAATTCATCCACCTGTGCACCTTTTGTAGTCTTGGGGGTTGAGATCGGTCGACTATCGGATGGCCAAGGTCATTCCGGATGTGAGGAATGCTGAGTGCGAAAGCATACAGCTCTTCTCAAATGACTTGTCTTCCTCGAGTACTATGTATTCATATACCACATAGTATGTTGTAGAATGTGATCAATGGGTCTATGTACCTATAATAATTATATACAACTTTCAGCAACGGATCTCTTGGCTCTCGCATCGATGAAGAACGCAGCGAAATGCGATAAGTAATGTGAATTGCAGAATTCAGTGAATCATCGAATCTTTGAACGCACCTTGCGCTCCTTGGTATTCCGAGGAGCATGCCTGTTTGAGTGTCATTAAATTCTCAACCCCTCCAGCTTTTGCGAGTTGTGATGGGGCTTGGATATGGGGGCTTGCGGGTCTTTACTGATGTAAAGGTCAGCTCTCCTGAAATACATTAGCGGAACCGTTTGCAGTCCCGTCACTAGTGTGATAATTATCTACACTGTGATGGATTGCTCTCTGACTAGTTCAGCTGCTAATCGTCCGTTA
>OR792763.1 Lycoperdon perlatum isolate ZRL20191363 internal transcribed spacer 1, partial sequence; 5.8S ribosomal RNA gene, complete sequence; and internal transcribed spacer 2, partial sequence
GATAGGTTGTAGCTGGCTCTTCGGAGTATGTGCACGCTTATCTTGACTTAATTCATCCACCTGTGCACCTTTTGTAGTCTTGGGGGTTGAGATCGGTCGACTATCGGATGGCCAAGGTCATTCCGGATGTGAGGAATGCTGAGTGCGAAAGCATACAGCTCTTCTCAAATGACTTGTCTTCCTCGAGTACTATGTATTCATATACCACATAGTATGTTGTAGAATGTGATCAATGGGTCTATGTACCTATAATAATCATATACAACTTTCAGCAACGGATCTCTTGGCTCTCGCATCGATGAAGAACGCAGCGAAATGCGATAAGTAATGTGAATTGCAGAATTCAGTGAATCATCGAATCTTTGAACGCACCTTGCGCTCCTTGGTATTCCGAGGAGCATGCCTGTTTGAGTGTCATTAAATTCTCAACCCCTCCAGCTTTTGCGAGTTGTGATGGGGCTTGGATATGGGGGCTTGCGGGTCTTTACTGATGTAAAGGTCAGCTCTCCTGAAATACATTAGCGGAACCGTTTGCAGTCCCGTCACTAGTGTGATAATTATCTACACTGTGATGGATTGCTCTCTGACTAGTTCAGCTGCTAATCGTCCGTTATGGACAATGTTTAATGAACTTCTTGACCTCAAATCAGG
>OR792764.1 Lycoperdon perlatum isolate ZRL20202100 internal transcribed spacer 1, partial sequence; 5.8S ribosomal RNA gene, complete sequence; and internal transcribed spacer 2, partial sequence
GATAGGTTGTAGCTGGCTCTTCGGAGTATGTGCACGCTTATCTTGACTTAATTCATCCACCTGTGCACCTTTTGTAGTCTTGGGGGTTGAGATCGGTCGACTATCGGATGGCCAAGGTCATTCCGGATGTGAGGAATGCTGAGTGCGAAAGCATACAGCTCTTCTCAAATGACTTGTCTTCCTCGAGTACTATGTATTCATATACCACATAGTATGTTGTAGAATGTGATCAATGGGTCTATGTACCTATAATAATCATATACAACTTTCAGCAACGGATCTCTTGGCTCTCGCATCGATGAAGAACGCAGCGAAATGCGATAAGTAATGTGAATTGCAGAATTCAGTGAATCATCGAATCTTTGAACGCACCTTGCGCTCCTTGGTATTCCGAGGAGCATGCCTGTTTGAGTGTCATTAAATTCTCAACCCCTCCAGCTTTTGCGAGTTGTGATGGGGCTTGGATATGGGGGCTTGCGGGTCTTTACTGATGTAAAGGTCAGCTCTCCTGAAATACATTAGCGGAACCGTTTGCAGTCCCGTCACTAGTGTGATAATTATCTACACTGTGATGGATTGCTCTCTGACTAGTTCAGCTGCTAATCGTCCGTTATGGACAATGTTTAATGAACTTCTTGACCTCAAATCAGG
>OR792765.1 Lycoperdon perlatum isolate ZRL20220619 internal transcribed spacer 1, partial sequence; 5.8S ribosomal RNA gene, complete sequence; and internal transcribed spacer 2, partial sequence
GATAGGTTGTAGCTGGCTCTTCGGAGTATGTGCACGCTTATCTTGACTTAATTCATCCACCTGTGCACCTTTTGTAGTCTTGGGGGTTGAGATCGGTCGACTATCGGATGGCCAAGGTCATTCCGGATGTGAGGAATGCTGAGTGCGAAAGCATACAGCTCTTCTCAAATGACTTGTCTTCCTCGAGTACTATGTATTCATATACCACATAGTATGTTGTAGAATGTGATCAATGGGTCTATGTACCTATAATAATCATATACAACTTTCAGCAACGGATCTCTTGGCTCTCGCATCGATGAAGAACGCAGCGAAATGCGATAAGTAATGTGAATTGCAGAATTCAGTGAATCATCGAATCTTTGAACGCACCTTGCGCTCCTTGGTATTCCGAGGAGCATGCCTGTTTGAGTGTCATTAAATTCTCAACCCCTCCAGCTTTTGCGAGTTGTGATGGGGCTTGGATATGGGGGCTTGCGGGTCTTTACTGATGTAAAGGTCAGCTCTCCTGAAATACATTAGCGGAACCGTTTGCAGTCCCGTCACTAGTGTGATAATTATCTACACTGTGATGGATTGCTCTCTGACTAGTTCAGCTGCTAATCGTCCGTTATGGACAATGTTTAATGAACTTCTTGACCTCAAATCAGG
>PQ570481.1 Utraria lambinonii voucher BILAS 51826 small subunit ribosomal RNA gene, partial sequence; internal transcribed spacer 1 and 5.8S ribosomal RNA gene, complete sequence; and internal transcribed spacer 2, partial sequence
ACAANGGTTTCCGTAGGTGAACCTGCGGAAGGATCATTATTGAATATTCTTGATGGGTTGTAGCTGGCTCTCCGGGGCATGTGCACACTTGTCTTGGCTTTATTCGTCCACCTGTGCACCTTTTGTAGTCTTGGGGGTTGAGAGCAGTCGACCATCGGATGGCTTATGGCTTTTCCGGACGTGAGGATTGCTGAGTGCGAAAGCATACAGCTCTTCTCAAATGACTTGCAAAACCTCTCCCTCGAGTACTATGTATTCATATACCACATAGTATGTTGTAGAATGTGATCAATGGGCCTATGTGCCTATAATAATAATATACAACTTTCAGCAACGGATCTCTTGGCTCTCGCATCGATGAAGAACGCAGCGAAATGCGATAAGTAATGTGAATTGCCGAATTCAGTGAATCATCGAATCTTTGAACGCACCTTGCGCTCCTTGGTATTCCGAGGAGCATGCCTGTTNTGAGTGTCATTAAATTCTCAACCCGTCCAGCTTTTGCGAGTTGNTGATGGGGCTTGGATCTGGGAGTTTGCGGGTCTTTATCACTAAAGGTCCGCTCTCCTGAGAATGCATTAGCGGNAACCGTTTGCAGTCCCGTCCCTAAGTGTGATAATTNA
>PP738597.1 Lycoperdon lahorense voucher SJCCBOTB35 small subunit ribosomal RNA gene, partial sequence; internal transcribed spacer 1, 5.8S ribosomal RNA gene, and internal transcribed spacer 2, complete sequence; and large subunit ribosomal RNA gene, partial sequence
TGGAAGTAAAAAGTCGTAACAAGGTAGCCGTAGGTGAACCTGCGGAAGGATCATTATTGAATACTCTTGATGAGTTGTAGCTGGCTCTCCGGGGCATGTGCACGCTTGTCTTGATTTTATTCATCCACCTGTGCACCTTTTGTAGTCTTGGGGGTTGAAAGCAGTCGACTATCGGATGGCTATGGCTTTTCCGGATGTGAGAAATGCTGAGTGGATAGACGCATACAGCTCTTCTCAAATGACTTGCATACCCTTGAGTACTATGTATTCATATACCACGTCGTATGTTGTAGAATGTGATCAATGGGTCTATGTACCTATAATAATCATATACAACTTTCAGCAACGGATCTCTTGGCTCTCGCATCGATGAAGAACGCAGCGAAATGCGATAAGTAATGTGAATTGCAGAATTCAGTGAATCATCGAATCTTTGAACGCACCTTGCGCTCCTTGGTATTCCGAGGAGCATGCCTGTTTGAGTGTCATTAAATTCTCAACCCCTCCAGTTGTGATGGGGCTTGGATATGGGAGTTTGCGGGTCCTTTATCAGTAAAGGTCAGCTCTCCTGAAATACATTAGCGGAACCGTTTGCAGTCCCGTCACTAGTGTGATAATTATCTACACTGTGATGATTGCTCTCTGACTAGTTCAGCTGCTAATCGTCCGTTATGGACAATGTTTAATGAACTTCTTGACCTCAAATCAGGTAGGACTACCCGCTGAACTTAAGCATATCAATAAGGCGGAGGAA
>PP175741.1 Morganella tricolor isolate ZRL20221333 internal transcribed spacer 1, partial sequence; 5.8S ribosomal RNA gene, complete sequence; and internal transcribed spacer 2, partial sequence
GTTGTAGCTGGCTCTACGGAGCATGTGCACGCTTGTCTTGATTTTATTCGTCCACCTGTGCACCTTTTGTAGTCTTGGGGAAGGCTTGACTGTCGGAATTTGTTTTCCGGATGTGAGGAATGCTAGCGCTTTTCTCTATTGACGGTCTGCCTCAAGTGCTATGTATTCATATACCACATCGTATGTTGTAGAATGTGATCAATGGGAATAATCATATACAACTTTCAGCAACGGATCTCTTGGCTCTCGCATCGATGAAGAACGCAGCGAAATGCGATAAGTAATGTGAATTGCAGAATTCAGTGAATCATCGAATCTTTGAACGCACCTTGCGCTCCTTGGTATTCCGAGGAGCATGTCTGTTTGAGTGTCATTAAATTCTCAACCCCTCTAGGGGGGCTTGGATATGGGAGTTTGCTGGTCCTTATCACAAAGGTCAGCTCTCCTGAAATACATTAGCGGAACTGTTTGCAGTCCCCGTCACTAGTGTGATAATTATCTACACTGTGAATAGATTGCTCTCTGACTAGTTCAGCTGCTAATCGTCCAGTATGGACAACGGATTTGAACGTGTTGACCTCAAATC
>PP175742.1 Apioperdon pyriforme isolate QL20170019 internal transcribed spacer 1, partial sequence; 5.8S ribosomal RNA gene, complete sequence; and internal transcribed spacer 2, partial sequence
GTTGTAGCTGGCTCTTTGGAGCATGTGCACGCTTGTCTTGATCTTATTCATCCACCTGTGCACATTTTGTAGTCTTTTGGGCTGAGTCGAGTATCGGATGGATGTCTATCCGGATGTGAGGACTGCTGAGTGCGAAAGCATACGGCTCTTCTCTGTTTGACCTCACCCTTGAGTACTATGTATTCATATACCACATAGTATGTTGTAGAATGTGATCATTGGGCCTTTGTGCCTATAATAATCATATACAACTTTCAGCAACGGATCTCTTGGCTCTCGCATCGATGAAGAACGCAGCGAAATGCGATAAGTAATGTGAATTGCAGAATTCAGTGAATCATCGAATCTTTGAACGCACCTTGCGCTCCTTGGTATTCCGAGGAGCATGCCTGTTTGAGTGTCATTAAATTCTCAACCCCACTAGCTTTTGTGAGCTATGCTGGGGCTTGGATGTTGGGAGTTTGCGGGCCTTTACTAGGTCGGCTCTCCTGAAATACATTAGCGGAACCGTTTGCAGTCCCGTCACTAGTGTGATAATTATCTACACTGTGATGACTGCTCTCTGACTAGTTCAGCTGCTAATCGTCCACTGTGGACAATCATTAATGAACTTCTTGACCTCAAATC
>PP175743.1 Apioperdon pyriforme isolate ZRL20182005 internal transcribed spacer 1, partial sequence; 5.8S ribosomal RNA gene, complete sequence; and internal transcribed spacer 2, partial sequence
GTTGTAGCTGGCTCTTTGGAGCATGTGCACGCTTGTCTTGATCTTATTCATCCACCTGTGCACATTTTGTAGTCTTTTGGGCTGAGTCGAGTATCGGATGGATGTCTATCCGGATGTGAGGACTGCTGAGTGCGAAAGCATACGGCTCTTCTCTGTTTGACCTCACCCTTGAGTACTATGTATTCATATACCACATAGTATGTTGTAGAATGTGATCATTGGGCCTTTGTGCCTATAATAATCATATACAACTTTCAGCAACGGATCTCTTGGCTCTCGCATCGATGAAGAACGCAGCGAAATGCGATAAGTAATGTGAATTGCAGAATTCAGTGAATCATCGAATCTTTGAACGCACCTTGCGCTCCTTGGTATTCCGAGGAGCATGCCTGTTTGAGTGTCATTAAATTCTCAACCCCACTAGCTTTTGTGAGCTATGCTGGGGCTTGGATGTTGGGAGTTTGCGGGCCTTTACTAGGTCGGCTCTCCTGAAATACATTAGCGGAACCGTTTGCAGTCCCGTCACTAGTGTGATAATTATCTACACTGTGATGACTGCTCTCTGACTAGTTCAGCTGCTAATCGTCCACTGTGGACAATCATTAATGAACTTCTTGACCTCAAATC
>PP175744.1 Bovistella emodensis isolate ZRL20220383 internal transcribed spacer 1, partial sequence; 5.8S ribosomal RNA gene, complete sequence; and internal transcribed spacer 2, partial sequence
GTTGTAGCTGGCTCTTCGGGGCATGTGCACACTTGTCTTGACTTTATTCATCCACCTGTGCACCTTTTGTAGTCTTGGGGGTTGAGAGCAGTCGATTATCGGATGGCTATGGCCTTTCCGGATGTGAGGAATGCTGAGTGCGAAAGCATACAGCTCTTCTCAAATGACTTGCAAAACCTCTCCCTCGAGTACTATGTATTCATATACCACATCGTATGTTGTAGAATGTGATCAATGGGCCTATGTGCCTATAAAAATCATATACAACTTTCAGCAACGGATCTCTTGGCTCTCGCATCGATGAAGAACGCAGCGAAATGCGATAAGTAATGTGAATTGCAGAATTCAGTGAATCATCGAATCTTTGAACGCACCTTGCGCTCCTTGGTATTCCGAGGAGCATGCCTGTTTGAGTGTCATTAAATTCTCAACCCCTCCAGCTTTTGTGAGTTGTGATGGGGCTTGGATATGGGAGTTTGCGGGTCTTTATCAATAAAGGTCAGCTCTCCTGAAATACATTAGCGGAACCGTTTGCAGTCCCGTCACTAGTGTGATAATTATCTACACTGTGATGATTGCTCTCTGGCTAGTTCAGCTGCTAATCGTCCACTATGGACAACACTTAATGAACTTCTTGACCTCAAATC
>PP175745.1 Bovistella emodensis isolate ZRL20220385 internal transcribed spacer 1, partial sequence; 5.8S ribosomal RNA gene, complete sequence; and internal transcribed spacer 2, partial sequence
GTTGTAGCTGGCTCTTCGGGGCATGTGCACACTTGTCTTGACTTTATTCATCCACCTGTGCACCTTTTGTAGTCTTGGGGGTTGAGAGCAGTCGATTATCGGATGGCTATGGCCTTTCCGGATGTGAGGAATGCTGAGTGCGAAAGCATACAGCTCTTCTCAAATGACTTGCAAAACCTCTCCCTCGAGTACTATGTATTCATATACCACATCGTATGTTGTAGAATGTGATCAATGGGCCTATGTGCCTATAAAAATTATATACAACTTTCAGCAACGGATCTCTTGGCTCTCGCATCGATGAAGAACGCAGCGAAATGCGATAAGTAATGTGAATTGCAGAATTCAGTGAATCATCGAATCTTTGAACGCACCTTGCGCTCCTTGGTATTCCGAGGAGCATGCCTGTTTGAGTGTCATTAAATTCTCAACCCCTCTAGCTTTTGCGAGTTGTGATGGGGCTTGGATATGGGAGTTTGCGGGTCTTTATCAATAAAGGTCAGCTCTCCTGAAATACATTAGCGGAACCGTTTGCAGTCCCGTCACTAGTGTGATAATTATCTACACTGTGATGATTGCTCTCTGACTAGTTCAGCTGCTAATCGTCCACTATGGACAACACTTAATGAACTTCTTGACCTCAAATC
>PQ552948.1 Lycoperdon cf. pseudocurtisii voucher JEIC0789 internal transcribed spacer 1, partial sequence; 5.8S ribosomal RNA gene and internal transcribed spacer 2, complete sequence; and large subunit ribosomal RNA gene, partial sequence
GTCGTTTGAACTCTTGATGAGTTGTAGCTGGCTCTCCGGGGCATGTGCACGCTTGTCTTGATTTTATTCATCCACCTGTGCACCTTTTGTAGTCTTGGGGGTTGAAAGCAGTCGACTATCGGATGGCTACGGCTTTTCCGGATGTGAGAAATGCTGAGCGCATAGACGCATACAGCTCTTCTCAAATGACTTGCAAACCCTTGAGTACTATGTATTCATATACCACGTCGTATGTTGTAGAATGTGATCAATGGGTCTATGTACCTATAGTAATCATATACAACTTTCAGCAACGGATCTCTTGGCTCTCGCATCGATGAAGAACGCAGCGAAATGCGATAAGTAATGTGAATTGCAGAATTCAGTGAATCATCGAATCTTTGAACGCACCTTGCGCTCCTTGGTATTCCGAGGAGCATGCCTGTTTGAGTGTCATTAAATTCTCAACCCCTTCAGTTGTGATGGGGCTTGGATATGGGAGTTTGCGGGTCCTTTATCAGTAAAGGTCAGCTCTCCTGAAATACATTAGCGGAACCGTTTGCAGTCCCGTCACTAGTGTGATAATTATCTACACTGTGATGATTGCTCTCTGACTAGTTCAGCTGCTAATCGTCCGTTACGGACAATGTTTAATGAACTTCTTGACCTCAAATCAGGTAGGACTACCCGCTGAACTTAAGCATATCAAAAAGGGGGAGGAATT
>PQ527962.1 Handkea fumosa isolate CA FUNDIS iNaturalist # 219145141 small subunit ribosomal RNA gene, partial sequence; internal transcribed spacer 1, 5.8S ribosomal RNA gene, and internal transcribed spacer 2, complete sequence; and large subunit ribosomal RNA gene, partial sequence
AAGTCGTAACAAGGTTTCCGTAGGTGAACCTGCGGAAGGATCATTATTGAATATTCTTGATGGGTTGTAGCTGGCTCTCCGGGGCATGTGCACACTTGTCTTGACTCTATTCGTCCACCTGTGCACCTTTTGTAGTCTTGGGGGTTGAGAGCAGTCRACTATCGGATGGCTATGGCCTTTCCGGACRTGAGGATTGCTGAGTGCGAAAGCATACAGCTCTTCTTAAATGACTTGCAAAACCTCTCCCTCGAGTACTATGTATTCATATACCACATAGTATGTTGTAGAATGTGATCAATGGGCCTATGTGCCTATAATAATAATATACAACTTTCAGCAACGGATCTCTTGGCTCTCGCATCGATGAAGAACGCAGCGAAATGCGATAAGTAATGTGAATTGCAGAATTCAGTGAATCATCGAATCTTTGAACGCACCTTGCGCTCCTTGGTATTCCGAGGAGCATGCCTGTTTGAGTGTCATTAAATTCTCAACCCCTCCAGCTTTTGCGAGTTGTGATGGGGCTTGGATCTGGGAGTTTGCGGGTCTTTATCAATAAAGGTCAGCTCTCCTGAAATGCATTAGCGGAACCGTTTGCAGTCCCGTCACTAGTGTGATAATTATCTACACTGTGATGATTGCTCTCTGACTAGTTCAGCTGCTAATCGTCCACTATGGACAACACTTAATGAAATTCTTGACCTCAAATCAGGTAGGACTACCCGCTGAACTTAAG
>OP491177.1 Disciseda bovista isolate 8575, Sonora, Mexico, UES 8575 internal transcribed spacer 1, partial sequence; 5.8S ribosomal RNA gene, complete sequence; and internal transcribed spacer 2, partial sequence
TTCTTGATGGGTTGTAGCTGGCTCTTCGGAGTATGTGCACGCCTGTCTTGACTTTATTCATCCACCTGTGCACCTTTTGTAGTCTTGGGGTTGAAAGTAGTCGGCCGTCGGATGGCTGTTGTAGCCTATCCGGATGTGAGGAATGCTGAGTGCGGAAGCATGCAGCTTTCTTCAAATGACTTAAACCTCTCCCTCGAGTACTATGTATTCATACACCACATAGTATGTTGTAGAATGTGATCAATGGGCCTATGTGCCTATAATAATCATATACAACTTTCAGCAACGGATCTCTTGGCTCTCGCATCGATGAAGAACGCAGCGAAATGCGATAAGTAATGTGAATTGCAGAATTCAGTGAATCATCGAATCTTTGAACGCACCTTGCGCTCCTTGGTATTCCGAGGAGCATGCCTGTTTGAGTGTCATTAAATTCTCAACCCCTCCAGCTTTTGCGAGTTGTGATGGGGCTTGGATATTGGGGGTTTGCGGGCCTTTATAGGTCAGCTCTCCTGAAATGCATTAGCGGAACCGTTTGCAGTCCCGTCACTAGTGTGATAATTATCTACACTGTGATGATTGCTCTCTGGCTAGTTCAGCTACTAACCGTCCACTGTCGGACAACACTTAATGAAC
>OP491178.1 Disciseda bovista isolate 8637, Sonora, Mexico, UES 8637 internal transcribed spacer 1, partial sequence; 5.8S ribosomal RNA gene, complete sequence; and internal transcribed spacer 2, partial sequence
TTGATGGGTTGTAGCTGGCTCTTCGGAGTATGTGCACGCCTGTCTTGACTTTATTCATCCACCTGTGCACCTTTTGTAGTCTTGGGGTTGAAAGTAGTCGGCCGTCGGATGGCTGTTGTAGCCTATCCGGATGTGAGGAATGCTGAGTGCGGAAGCATGCAGCTTTCTTCAAATGACTTAAACCTCTCCCTCGAGTACTATGTATTCATACACCACATAGTATGTTGTAGAATGTGATCAATGGGCCTATGTGCCTATAATAATCATATACAACTTTCAGCAACGGATCTCTTGGCTCTCGCATCGATGAAGAACGCAGCGAAATGCGATAAGTAATGTGAATTGCAGAATTCAGTGAATCATCGAATCTTTGAACGCACCTTGCGCTCCTTGGTATTCCGAGGAGCATGCCTGTTTGAGTGTCATTAAATTCTCAACCCCTCCAGCTTTTGCGAGTTGTGATGGGGCTTGGATATTGGGGGTTTGCGGGCCTTTATAGGTCAGCTCTCCTGAAATGCATTAGCGGAACCGTTTGCAGTCCCGTCACTAGTGTGATAATTATCTACACTGTGATGATTGCTCTCTGGCTAGTTCAGCTACTAACCGTCCACTGTCGGACAACACTTAATGAAC
>OP491179.1 Disciseda bovista isolate 10445, Sonora, Mexico, UES 10445 internal transcribed spacer 1, partial sequence; 5.8S ribosomal RNA gene, complete sequence; and internal transcribed spacer 2, partial sequence
TTCTTGATGGGTTGTAGCTGGCTCTTCGGAGTATGTGCACGCCTGTCTTGACTTTATTCATCCACCTGTGCACCTTTTGTAGTCTTGGGGTTGAAAGTAGTCGGCCGTCGGATGGCTGTTGTAGCCTATCCGGATGTGAGGAATGCTGAGTGCGGAAGCATGCAGCTTTCTTCAAATGACTTAAACCTCTCCCTCGAGTACTATGTATTCATACACCACATAGTATGTTGTAGAATGTGATCAATGGGCCTATGTGCCTATAATAATCATATACAACTTTCAGCAACGGATCTCTTGGCTCTCGCATCGATGAAGAACGCAGCGAAATGCGATAAGTAATGTGAATTGCAGAATTCAGTGAATCATCGAATCTTTGAACGCACCTTGCGCTCCTTGGTATTCCGAGGAGCATGCCTGTTTGAGTGTCATTAAATTCTCAACCCCTCCAGCTTTTGCGAGTTGTGATGGGGCTTGGATATTGGGGGTTTGCGGGCCTTTATAGGTCAGCTCTCCTGAAATGCATTAGCGGAACCGTTTGCAGTCCCGTCACTAGTGTGATAATTATCTACACTGTGATGATTGCTCTCTGGCTAGTTCAGCTACTAACCGTCCACTGTCGGACAACACTTAATGA
>OP491180.1 Disciseda candida isolate 8510, Sonora, Mexico, UES 8510 small subunit ribosomal RNA gene, partial sequence; internal transcribed spacer 1, 5.8S ribosomal RNA gene, and internal transcribed spacer 2, complete sequence; and large subunit ribosomal RNA gene, partial sequence
AGTCGTAACAAGGTTTCCGTAGGTGAACCTGCGGAAGGATCATTATTGAATATTCTTGATGGGTTGTAGCTGGCTCTTTGGAGCATGTGCACGCCTGTCTTGACTTAATTCATCCACCTGTGCACCTTTTGTAGTCTTGGGGGTTGAGTGCAGTCGACTGTCGGACGGCTATTGTAGTCTATCCGGATGTGAAGAATGCTGAGTGCGGAAGCATACGGCTCTCTTCAAAATGACTTGCAAACCCTCGAGTACTATGTATTCATACACCACATAGTATGTTGTAGAATGTGATCAGTGGGCCTCTGTGCCTATAATAATCATATACAACTTTCAGCAACGGATCTCTTGGCTCTCGCATCGATGAAGAACGCAGCGAAATGCGATAAGTAATGTGAATTGCAGAATTCAGTGAATCATCGAATCTTTGAACGCACCTTGCGCTCCTTGGTATTCCGAGGAGCATGCCTGTTTGAGTGTCATTAAATTCTCAACCCCTCCAGCTTTTGTGAGCTGTGACGGGGCTTGGATGTGGGGGTTTGCGGGCCTGTAGAGGTCGGCTCCCCTGAAATGCATTAGCGGAACCGTTTGCAGTCCCGTCACTAGTGTGATAATTATCTACACTGTGATGATTGCTCTCTGGCTAGTTCAGCTACTAACTGTCCACTGTTGGACAACACTTAATGAACTTCTTGACCTCAAATCAGGTAGGACTACCCGCTGAACTTAAGCATATCAAT
>OP491181.1 Disciseda candida isolate 8528, Sonora, Mexico, UES 8528 small subunit ribosomal RNA gene, partial sequence; internal transcribed spacer 1, 5.8S ribosomal RNA gene, and internal transcribed spacer 2, complete sequence; and large subunit ribosomal RNA gene, partial sequence
GTCGTAACAAGGTTTCCGTAGGTGAACCTGCGGAAGGATCATTATTGAATATTCTTGATGGGTTGTAGCTGGCTCTTTGGAGCATGTGCACGCCTGTCTTGACTTAATTCATCCACCTGTGCACCTTTTGTAGTCTTGGGGGTTGAGTGCAGTCGACTGTCGGACGGCTATTGTAGTCTATCCGGATGTGAAGAATGCTGAGTGCGGAAGCATACGGCTCTCTTCAAAATGACTTGCAAACCCTCGAGTACTATGTATTCATACACCACATAGTATGTTGTAGAATGTGATCAGTGGGCCTCTGTGCCTATAATAATCATATACAACTTTCAGCAACGGATCTCTTGGCTCTCGCATCGATGAAGAACGCAGCGAAATGCGATAAGTAATGTGAATTGCAGAATTCAGTGAATCATCGAATCTTTGAACGCACCTTGCGCTCCTTGGTATTCCGAGGAGCATGCCTGTTTGAGTGTCATTAAATTCTCAACCCCTCCAGCTTTTGTGAGCTGTGACGGGGCTTGGATGTGGGGGTTTGCGGGCCTGTAGAGGTCGGCTCCCCTGAAATGCATTAGCGGAACCGTTTGCAGTCCCGTCACTAGTGTGATAATTATCTACACTGTGATGATTGCTCTCTGGCTAGTTCAGCTACTAACTGTCCACTGTTGGACAACACTTAATGAACTTCTTGACCTCAAATCAGGTAGGACTACCCGCTGAACTTAAGCATATCAAT
>OP491182.1 Disciseda candida isolate 8651, Sonora, Mexico, UES 8651 small subunit ribosomal RNA gene, partial sequence; internal transcribed spacer 1, 5.8S ribosomal RNA gene, and internal transcribed spacer 2, complete sequence; and large subunit ribosomal RNA gene, partial sequence
CGTAACAAGGTTTCCGTAGGTGAACCTGCGGAAGGATCATTATTGAATATTCTTGATGGGTTGTAGCTGGCTCTTTGGAGCATGTGCACGCCTGTCTTGACTTAATTCATCCACCTGTGCACCTTTTGTAGTCTTGGGGGTTGAGTGCAGTCGACTGTCGGACGGCTATTGTAGTCTATCCGGATGTGAAGAATGCTGAGTGCGGAAGCATACGGCTCTCTTCAAAATGACTTGCAAACCCTCGAGTACTATGTATTCATACACCACATAGTATGTTGTAGAATGTGATCAGTGGGCCTCTGTGCCTATAATAATCATATACAACTTTCAGCAACGGATCTCTTGGCTCTCGCATCGATGAAGAACGCAGCGAAATGCGATAAGTAATGTGAATTGCAGAATTCAGTGAATCATCGAATCTTTGAACGCACCTTGCGCTCCTTGGTATTCCGAGGAGCATGCCTGTTTGAGTGTCATTAAATTCTCAACCCCTCCAGCTTTTGTGAGCTGTGACGGGGCTTGGATGTGGGGGTTTGCGGGCCTGTAGAGGTCGGCTCCCCTGAAATGCATTAGCGGAACCGTTTGCAGTCCCGTCACTAGTGTGATAATTATCTACACTGTGATGATTGCTCTCTGGCTAGTTCAGCTACTAACTGTCCACTGTTGGACAACACTTAATGAACTTCTTGACCTCAAATCAGGTAGGACTACCCGCTGAACTTAAGCATATCAAT
>OP491183.1 Disciseda hyalothrix isolate 8574, Sonora, Mexico, UES 8574 internal transcribed spacer 1, partial sequence; 5.8S ribosomal RNA gene, complete sequence; and internal transcribed spacer 2, partial sequence
GGGTTGTAGCTGGCTCTTCGGGGCATGTGCACGCCTGTCTTGACTTTATTCATCCACCTGTGCACCTTTTGTAGTCTTGGGGGCTGAGAGCAGTCAACTTGTCGGACGGCCATATGATATGGCCTTTCCGGATGTGAGGAATGCTGAGCGTTGAAAAGCGTACAGCTCTTCTCAAAGGACTTGCCAAACCTCTCCCTCAAGTACTATGTATTCATATACCACATTGTATGTTGTAGAATGTGATCAATGGGCCTATGTGCCTATAAAAGTTATATACAACTTTCAGCAACGGATCTCTTGGCTCTCGCATCGATGAAGAACGCAGCGAAATGCGATAAGTAATGTGAATTGCAGAATTCAGTGAATCATCGAATCTTTGAACGCACCTTGCGCTCCTTGGTATTCCGAGGAGCATGCCTGTTTGAGTGTCATTAAATTCTCAACCCCTCCAGCTTTTGCGAGCTGTGATGGGGCTTGGATGTTGGGGGTTTGCGGGCCTTTATTATGGTAGAGGTCGGCTCCCCTGAAATACATTAGCGGAACCGTTTGCAGTTCCATCATTAGTGTGATAATTATCTACACTGTGATGATTGCTCTCTGGCTAGTTCAGCTGCTAATCGTCCAATGTTGGACAATATATAATGAACC
>OP491184.1 Disciseda hyalothrix isolate 10446, Sonora, Mexico, UES 10446 internal transcribed spacer 1, partial sequence; 5.8S ribosomal RNA gene, complete sequence; and internal transcribed spacer 2, partial sequence
TGTAGCTGGCTCTTCGGGGCATGTGCACGCCTGTCTTGACTTTATTCATCCACCTGTGCACCTTTTGTAGTCTTGGGGGCTGAGAGCAGTCAACTTGTCGGACGGCCATATGATATGGCCTTTCCGGATGTGAGGAATGCTGAGCGTTGAAAAGCGTACAGCTCTTCTCAAAGGACTTGCCAAACCTCTCCCTCAAGTACTATGTATTCATATACCACATTGTATGTTGTAGAATGTGATCAATGGGCCTATGTGCCTATAAAAGTTATATACAACTTTCAGCAACGGATCTCTTGGCTCTCGCATCGATGAAGAACGCAGCGAAATGCGATAAGTAATGTGAATTGCAGAATTCAGTGAATCATCGAATCTTTGAACGCACCTTGCGCTCCTTGGTATTCCGAGGAGCATGCCTGTTTGAGTGTCATTAAATTCTCAACCCCTCCAGCTTTTGCGAGCTGTGATGGGGCTTGGATGTTGGGGGTTTGCGGGCCTTTATTATGGTAGAGGTCGGCTCCCCTGAAATACATTAGCGGAACCGTTTGCAGTTCCATCATTAGTGTGATAATTATCTACACTGTGATGATTGCTCTCTGGCTAGTTCAGCTGCTAATCGTCCAATGTTGGACAATATATAATGAACC
>OP491185.1 Disciseda hyalothrix isolate 10447, Sonora, Mexico, UES 10447 internal transcribed spacer 1, partial sequence; 5.8S ribosomal RNA gene, complete sequence; and internal transcribed spacer 2, partial sequence
GGGTTGTAGCTGGCTCTTCGGGGCATGTGCACGCCTGTCTTGACTTTATTCATCCACCTGTGCACCTTTTGTAGTCTTGGGGGCTGAGAGCAGTCAACTTGTCGGACGGCCATATGATATGGCCTTTCCGGATGTGAGGAATGCTGAGCGTTGAAAAGCGTACAGCTCTTCTCAAAGGACTTGCCAAACCTCTCCCTCAAGTACTATGTATTCATATACCACATTGTATGTTGTAGAATGTGATCAATGGGCCTATGTGCCTATAAAAGTTATATACAACTTTCAGCAACGGATCTCTTGGCTCTCGCATCGATGAAGAACGCAGCGAAATGCGATAAGTAATGTGAATTGCAGAATTCAGTGAATCATCGAATCTTTGAACGCACCTTGCGCTCCTTGGTATTCCGAGGAGCATGCCTGTTTGAGTGTCATTAAATTCTCAACCCCTCCAGCTTTTGCGAGCTGTGATGGGGCTTGGATGTTGGGGGTTTGCGGGCCTTTATTATGGTAGAGGTCGGCTCCCCTGAAATACATTAGCGGAACCGTTTGCAGTTCCATCATTAGTGTGATAATTATCTACACTGTGATGATTGCTCTCTGGCTAGTTCAGCTGCTAATCGTCCAATGTTGGACAATATATAA
>OP491189.1 Disciseda sp. isolate 8472, Sonora, Mexico, UES 8472 internal transcribed spacer 1, partial sequence; 5.8S ribosomal RNA gene, complete sequence; and internal transcribed spacer 2, partial sequence
ATTGAATATTCTCGATGGGTTGTTGCTGGCCCTTCGGGGCATGTGCACACCTGTCTTGACTTTATTCGTCCACCTGTGCACCTTCTGTAGTCTTGGGGGTTGAGCTAGTAGTCGACTGTCGGATGGACCATTTGGTCATTTCCGGATGTGAGAAGTGCCGAAGTGCGAAAGCATATAGGCTCTTCTCAAATGACTTGCTACTTCTCCCTCAAGTGCTATGTAATCATATACCAAATAGTATGTTGCAGAATGTGATCAATGGGCCTATGTGCCTATAAAATCTATATACAACTTTCAGCAACGGATCTCTTGGCTCTCGCATCGATGAAGAACGCAGCGAAATGCGATAAGTAATGTGAATTGCAGAATTCAGTGAATCATCGAATCTTTGAACGCACCTTGCGCTCCTTGGTATTCCGAGGAGCATGCCTGTTTGAGTGTCATTAAATTCTCAACTCCTCCAGCTTTTGTGAGCTGCGATGGGGCTTGGATGTTGGGGGTTTGCGGGCCTGTATTATTAAATATAGGTCAGCTCCCTTGAAATGCATTAGCGGAACCGTTTGCAATCTGTCATTGGTGTGATAATTATCTACGCTGTGATGATTGCTCTCAGTCTGTTCAGCTACCAATCGTCCACTCTTGGACAATATATATGAACC
>OP491190.1 Disciseda sp. isolate 8475, Sonora, Mexico, UES 8475 internal transcribed spacer 1, partial sequence; 5.8S ribosomal RNA gene, complete sequence; and internal transcribed spacer 2, partial sequence
ATTGAATATTCTCGATGGGTTGTTGCTGGCCCTTCGGGGCATGTGCACACCTGTCTTGACTTTATTCGTCCACCTGTGCACCTTCTGTAGTCTTGGGGGTTGAGCTAGTAGTCGACTGTCGGATGGACCATTTGGTCATTTCCGGATGTGAGAAGTGCCGAAGTGCGAAAGCATATAGGCTCTTCTCAAATGACTTGCTACTTCTCCCTCAAGTGCTATGTAATCATATACCAAATAGTATGTTGCAGAATGTGATCAATGGGCCTATGTGCCTATAAAATCTATATACAACTTTCAGCAACGGATCTCTTGGCTCTCGCATCGATGAAGAACGCAGCGAAATGCGATAAGTAATGTGAATTGCAGAATTCAGTGAATCATCGAATCTTTGAACGCACCTTGCGCTCCTTGGTATTCCGAGGAGCATGCCTGTTTGAGTGTCATTAAATTCTCAACTCCTCCAGCTTTTGTGAGCTGCGATGGGGCTTGGATGTTGGGGGTTTGCGGGCCTGTATTATTAAATATAGGTCAGCTCCCTTGAAATGCATTAGCGGAACCGTTTGCAATCTGTCATTGGTGTGATAATTATCTACGCTGTGATGATTGCTCTCAGTCTGTTCAGCTACCAATCGTCCACTCTTGGACAATATATATGAACCT
>OP491191.1 Disciseda sp. isolate 10449, Sonora, Mexico, UES 10449 internal transcribed spacer 1, partial sequence; 5.8S ribosomal RNA gene, complete sequence; and internal transcribed spacer 2, partial sequence
ATTGAATATTCTCGATGGGTTGTTGCTGGCCCTTCGGGGCATGTGCACACCTGTCTTGACTTTATTCGTCCACCTGTGCACCTTCTGTAGTCTTGGGGGTTGAGCTAGTAGTCGACTGTCGGATGGACCATTTGGTCATTTCCGGATGTGAGAAGTGCCGAAGTGCGAAAGCATATAGGCTCTTCTCAAATGACTTGCTACTTCTCCCTCAAGTGCTATGTAATCATATACCAAATAGTATGTTGCAGAATGTGATCAATGGGCCTATGTGCCTATAAAATCTATATACAACTTTCAGCAACGGATCTCTTGGCTCTCGCATCGATGAAGAACGCAGCGAAATGCGATAAGTAATGTGAATTGCAGAATTCAGTGAATCATCGAATCTTTGAACGCACCTTGCGCTCCTTGGTATTCCGAGGAGCATGCCTGTTTGAGTGTCATTAAATTCTCAACTCCTCCAGCTTTTGTGAGCTGCGATGGGGCTTGGATGTTGGGGGTTTGCGGGCCTGTATTATTAAATATAGGTCAGCTCCCTTGAAATGCATTAGCGGAACCGTTTGCAATCTGTCATTGGTGTGATAATTATCTACGCTGTGATGATTGCTCTCAGTCTGTTCAGCTACCAATCGTCCACTCTTGGACAATATATATGA
>OP491192.1 Disciseda verrucosa isolate 8552, Sonora, Mexico, UES 8552 internal transcribed spacer 1, partial sequence; 5.8S ribosomal RNA gene, complete sequence; and internal transcribed spacer 2, partial sequence
ATTGAATATTCTCGATGGGTTGTTGCTGGCCCTTCGGGGCATGTGCACACCTGTCTTGACTTTATTCGTCCACCTGTGCACCTTCTGTAGTCTTGGGGGTTGAGCTAGTAGTCGACTGTCGGATGGACCATTTGGTCATTTCCGGATGTGAGAAGTGCCGAAGTGCGAAAGCATATAGGCTCTTCTCAAATGACTTGCTACTTCTCCCTCAAGTGCTATGTAATCATATACCAAATAGTATGTTGCAGAATGTGATCAATGGGCCTATGTGCCTATAAAATCTATATACAACTTTCAGCAACGGATCTCTTGGCTCTCGCATCGATGAAGAACGCAGCGAAATGCGATAAGTAATGTGAATTGCAGAATTCAGTGAATCATCGAATCTTTGAACGCACCTTGCGCTCCTTGGTATTCCGAGGAGCATGCCTGTTTGAGTGTCATTAAATTCTCAACTCCTCCAGCTTTTGTGAGCTGCGATGGGGCTTGGATGTTGGGGGTTTGCGGGCCTGTATTATTAAATATAGGTCAGCTCCCTTGAAATGCATTAGCGGAACCGTTTGCAATCTGTCATTGGTGTGATAATTATCTACGCTGTGATGATTGCTCTCAGTCTGTTCAGCTACCAATCGTCCACTCTTGGACAATATATATGAACCTTT
>OP491193.1 Disciseda verrucosa isolate 8611, Sonora, Mexico, UES 8611 internal transcribed spacer 1, partial sequence; 5.8S ribosomal RNA gene, complete sequence; and internal transcribed spacer 2, partial sequence
TTGAATATTCTCGATGGGTTGTTGCTGGCCCTTCGGGGCATGTGCACACCTGTCTTGACTTTATTCGTCCACCTGTGCACCTTCTGTAGTCTTGGGGGTTGAGCTAGTAGTCGACTGTCGGATGGACCATTTGGTCATTTCCGGATGTGAGAAGTGCCGAAGTGCGAAAGCATATAGGCTCTTCTCAAATGACTTGCTACTTCTCCCTCAAGTGCTATGTAATCATATACCAAATAGTATGTTGCAGAATGTGATCAATGGGCCTATGTGCCTATAAAATCTATATACAACTTTCAGCAACGGATCTCTTGGCTCTCGCATCGATGAAGAACGCAGCGAAATGCGATAAGTAATGTGAATTGCAGAATTCAGTGAATCATCGAATCTTTGAACGCACCTTGCGCTCCTTGGTATTCCGAGGAGCATGCCTGTTTGAGTGTCATTAAATTCTCAACTCCTCCAGCTTTTGTGAGCTGCGATGGGGCTTGGATGTTGGGGGTTTGCGGGCCTGTATTATTAAATATAGGTCAGCTCCCTTGAAATGCATTAGCGGAACCGTTTGCAATCTGTCATTGGTGTGATAATTATCTACGCTGTGATGATTGCTCTCAGTCTGTTCAGCTACCAATCGTCCACTCTTGGACAATATATATGAACCTTT
>OP491194.1 Disciseda verrucosa isolate 8688, Sonora, Mexico, UES 8688 internal transcribed spacer 1, partial sequence; 5.8S ribosomal RNA gene, complete sequence; and internal transcribed spacer 2, partial sequence
GAATATTCTCGATGGGTTGTTGCTGGCCCTTCGGGGCATGTGCACACCTGTCTTGACTTTATTCGTCCACCTGTGCACCTTCTGTAGTCTTGGGGGTTGAGCTAGTAGTCGACTGTCGGATGGACCATTTGGTCATTTCCGGATGTGAGAAGTGCCGAAGTGCGAAAGCATATAGGCTCTTCTCAAATGACTTGCTACTTCTCCCTCAAGTGCTATGTAATCATATACCAAATAGTATGTTGCAGAATGTGATCAATGGGCCTATGTGCCTATAAAATCTATATACAACTTTCAGCAACGGATCTCTTGGCTCTCGCATCGATGAAGAACGCAGCGAAATGCGATAAGTAATGTGAATTGCAGAATTCAGTGAATCATCGAATCTTTGAACGCACCTTGCGCTCCTTGGTATTCCGAGGAGCATGCCTGTTTGAGTGTCATTAAATTCTCAACTCCTCCAGCTTTTGTGAGCTGCGATGGGGCTTGGATGTTGGGGGTTTGCGGGCCTGTATTATTAAATATAGGTCAGCTCCCTTGAAATGCATTAGCGGAACCGTTTGCAATCTGTCATTGGTGTGATAATTATCTACGCTGTGATGATTGCTCTCAGTCTGTTCAGCTACCAATCGTCCACTCTTGGACAATATATATGAACCTTT
>PQ509873.1 Lycoperdon sp. 'Groynes (PDD 114236)' isolate BDC iNaturalist # 192427683 small subunit ribosomal RNA gene, partial sequence; internal transcribed spacer 1, 5.8S ribosomal RNA gene, and internal transcribed spacer 2, complete sequence; and large subunit ribosomal RNA gene, partial sequence
AAGTCGTAACAAGGTTTCCGTAGGTGAACCTGCGGAAGGATCATTATTGAATACTCTTGATGGGTTGTAGCTGGCTCTTCGGGGCATGTGCACGCTTGTCTTGACTCTATTCATCCACCTGTGCACCTTTTGTAGTCTTGTGGGTTGAGATCAGTCGACTATCGGATAGCTATATAGCCTTTCCGGATGTGAGGAATGCTGAGTGCGAAATGCCTCAGCTCTTCTCAAATGACTTAAACCTCTCCCTCAAGTACTATGTATTCATATACCACATTGTATGTTGTAGAATGTGATCAATGGGCCTATGTGCCTATAATAATCATATACAACTTTCAGCAACGGATCTCTTGGCTCTCGCATCGATGAAGAACGCAGCGAAATGCGATAAGTAATGTGAATTGCAGAATTCAGTGAATCATCGAATCTTTGAACGCACCTTGCGCTCCTTGGTATTCCGAGGAGCATGCCTGTTTGAGTGTCATTAAATTCTCAACCCCTCCAGCTTTTGCGAGTTGTGATGGGGCTTGGACTTGGGGGCTTGCGGGTCTTTATCAATAAAGGTCAGCTCTCCTGAAATGCATTAGCGGAACCGTTTGCAGTCCCGTCACTAGTGTGATAATTATCTACACTGTGATGATTGCTCTCTGACTAGTTCAGCTGCTAATCGTCCTTTACGGACAACACTTAATGAACTTCTTGACCTCAAATCAGGTAGGACTACCCGCTGAACTTAAG
>PQ492955.1 Apioperdon pyriforme bio-material iNAT:192143624 small subunit ribosomal RNA gene, partial sequence; internal transcribed spacer 1, 5.8S ribosomal RNA gene, and internal transcribed spacer 2, complete sequence; and large subunit ribosomal RNA gene, partial sequence
GTCGTAACAAGGTTTCCGTAGGTGAACCTGCGGAAGGATCATTATTGAATATTCCTGATGAGTTGTAGCTGGCTCTTTGGAGCATGTGCACGCTTGTCTTGATCTTATTCATCCACCTGTGCACATTTTGTAGTCTTTTGGGCTGAGTCGAGTATCGGATGGATGTCTATCCGGATGTGAGGACTGCTGAGTGCGAAAGCATACGGCTCTTCTCTGTTTGACCTCACCCTTGAGTACTATGTATTCATATACCACATAGTATGTTGTAGAATGTGATCATTGGGCCTTTGTGCCTATAATAATCATATACAACTTTCAGCAACGGATCTCTTGGCTCTCGCATCGATGAAGAACGCAGCGAAATGCGATAAGTAATGTGAATTGCAGAATTCAGTGAATCATCGAATCTTTGAACGCACCTTGCGCTCCTTGGTATTCCGAGGAGCATGCCTGTTTGAGTGTCATTAAATTCTCAACCCCACTAGCTTTTGTGAGCTATGCTGGGGCTTGGATGTTGGGAGTTTGCGGGCCTTTACTAGGTCGGCTCTCCTGAAATACATTAGCGGAACCGTTTGCAGTCCCGTCACTAGTGTGATAATTATCTACACTGTGATGACTGCTCTCTGACTAGTTCAGCTGCTAATCGTCCACTGTGGACAATCATTAATGAACTTCTTGACCTCAAATCAGGTAGGACTACCCGCTGAACTT
>PQ483664.1 Calvatia lilacina isolate CA FUNDIS iNaturalist # 202107824 small subunit ribosomal RNA gene, partial sequence; internal transcribed spacer 1, 5.8S ribosomal RNA gene, and internal transcribed spacer 2, complete sequence; and large subunit ribosomal RNA gene, partial sequence
GTCGTAACAAGGTTTCCGTAGGTGAACCTGCGGAAGGATCATTATTGAATATTCTTGATGGGTTGTAGCTGGCTCTTTGGGGCATGTGCACGCCTGTCTTGACTTTATTCATCCACCTGTGCACCTTTTGTAGTCTTGGGGGTTGAGAGCAGTCAGTAATCGGACGACCATTGGTCACTCCGGATGTGAGGAATGCTGAGTGCGAAAGCATACAGCTCTTCTCAAAGTGACTTGTAAACCTCTCCTTCAAGTACTATGTATTCATATACCCATAGTATGTTGTAGAATGTGATGAATGGGCCTAAGTGCCTATAACAAATCTTATACAACTTTCAGCAACGGATCTCTTGGCTCTCGCATCGATGAAGAACGCAGCGAAATGCGATAAGTAATGTGAATTGCAGAATTCAGTGAATCATCGAATCTTTGAACGCACCTTGCGCTCCTTGGTATTCCGAGGAGCATGCCTGTTTGAGTGTCATTAAATTCTCAACCCTTCTAGCTTTTGTGAGCTGTGATAGGGCTTGGAACTTGGGAGTTTGCGGGCCTATAGAAGGTCGGCTCTTCTGAAATGCATTAGCGGAACCGTTTGCAGTCCCGTCACTAGTGTGATAATTATCTACACTGTGATGATTGCTCTCTAGTTTGTTCAGCTGCTAATCGTCCATTATCGGACAACTCTTAATGAACCTCTTGACCTCAAATCAGGTAGGACTACCCGCTGAACTT
>PQ483665.1 Disciseda sp. 'candida-CA01' isolate CA FUNDIS iNaturalist # 202106188 small subunit ribosomal RNA gene, partial sequence; internal transcribed spacer 1, 5.8S ribosomal RNA gene, and internal transcribed spacer 2, complete sequence; and large subunit ribosomal RNA gene, partial sequence
GTCGTAACAAGGTTTCCGTAGGTGAACCTGCGGAAGGATCATTATTGAATATTCTTGATGGGTTGTAGCTGGCTCTTTGGAGCATGTGCACGCCTGTCTTGGACTTAATTCATCCACCTGTGCACCTTTTGTAGTCTTGGGGGTTGAGTGCAGTCGACTGTCGGACGGCTATTGTAGTCTATCCGGATGTGAGGAATGCTGAGTGCGCAAGCATACGGCTCTCTTCAAAATGACTTGCAAACCCTCTCCCTCGAGTACTATGTATTCATATACCACATAGTATGTTGTAGAATGTGATCAATGGGCCTCTGTGCCTATAATAATCATATACAACTTTCAGCAACGGATCTCTTGGCTCTCGCATCGATGAAGAACGCAGCGAAATGCGATAAGTAATGTGAATTGCAGAATTCAGTGAATCATCGAATCTTTGAACGCACCTTGCGCTCCTTGGTATTCCGAGGAGCATGCCTGTTTGAGTGTCATTAAATTCTCAACCCCTCCAGCTTTTGCGAGCTGTGACGGGGCTTGGATGTTGGGGGTTTGCGGGCCTGTAGAGGTCGGCTCTCCTGAAATGTATTAGCGGAACCGTTTGCAGTCCCGTCACTAGTGTGATAATTATCTACACTGTGATGATTGCTCTCTGGCTAGTTCAGCTACTAACCGTCCACTGTTGGACAACACTTAATGAACTTCTTGACCTCAAATCAGGTAGGACTACCCGCTGAACTT
>PQ483668.1 Lycoperdon sp. 'CA04' isolate CA FUNDIS iNaturalist # 202106292 small subunit ribosomal RNA gene, partial sequence; internal transcribed spacer 1, 5.8S ribosomal RNA gene, and internal transcribed spacer 2, complete sequence; and large subunit ribosomal RNA gene, partial sequence
AAGTCGTAACAAGGTTTCCGTAGGTGAACCTGCGGAAGGATCATTATTGAATATTCTTGATAGGTTGTAGCTGGCTCTTTGGAGTATGTGCACGCTTATCTTGACTTTATTCGTCCACCTGTGCACCTTTTGTAGTCTTGGGGATTGAGAGCAGTCGACTATCGGATGGCCAAGGTCATTCCGGATTTGAGGAATGCTGAGTGCGAGAAGCATACAGCTCTTCTCTAATGACTGTCCCTCGAGTACTATGTATTCATATACCACATAGTATGTTGTAGAATGTGATAAATGGGTCTATGTACCTATAATAATCATATACAACTTTCAGCAACGGATCTCTTGGCTCTCGCATCGATGAAGAACGCAGCGAAATGCGATAAGTAATGTGAATTGCAGAATTCAGTGAATCATCGAATCTTTGAACGCACCTTGCGCTCCTTGGTATTCCGAGGAGCATGCCTGTTTGAGTGTCATTAAATTCTCAACCCCTTCAACTGTGATGGGGCTTGGATATGGGAGCTTGCGGGTCTTTATGAGTAAAGGTCAGCTCTCCTGAAATACATTAGCGGAACGGTTTGCAGTCCCGTCACTAGTGTGATAATTATCTACACTGTGATGATTGCTCTCTTTGTAGTTCAGCTGCTAATCGTCCATGATGGACAAGATTTAATGAAGTTCTTGACCTCAAATCAGGTAGGACTACCCGCTGAACTTAAG
>PQ484062.1 Handkea fumosa isolate CA FUNDIS iNaturalist # 225798565 small subunit ribosomal RNA gene, partial sequence; internal transcribed spacer 1, 5.8S ribosomal RNA gene, and internal transcribed spacer 2, complete sequence; and large subunit ribosomal RNA gene, partial sequence
AAGTCGTAACAAGGTTTCCGTAGGTGAACCTGCGGAAGGATCATTATTGAATATTCTTGATGGGTTGTAGCTGGCTCTCCGGGGCATGTGCACACTTGTCTTGACTCTATTCGTCCACCTGTGCACCTTTTGTAGTCTTGGGGGTTGAGAGCAGTCAACTATCGGATGGCTATGGCCTTTCCGGACGTGAGGATTGCTGAGTGCGAAAGCATACAGCTCTTCTTAAATGACTTGCAAAACCTCTCCCTCGAGTACTATGTATTCATATACCACATAGTATGTTGTAGAATGTGATCAATGGGCCTATGTGCCTATAATAATAATATACAACTTTCAGCAACGGATCTCTTGGCTCTCGCATCGATGAAGAACGCAGCGAAATGCGATAAGTAATGTGAATTGCAGAATTCAGTGAATCATCGAATCTTTGAACGCACCTTGCGCTCCTTGGTATTCCGAGGAGCATGCCTGTTTGAGTGTCATTAAATTCTCAACCCCTCCAGCTTTTGCGAGTTGTGATGGGGCTTGGATCTGGGAGTTTGCGGGTCTTTATCAATAAAGGTCAGCTCTCCTGAAATGCATTAGCGGAACCGTTTGCAGTCCCGTCACTAGTGTGATAATTATCTACACTGTGATGATTGCTCTCTGACTAGTTCAGCTGCTAATCGTCCACTATGGACAACACTTAATGAAATTCTTGACCTCAAATCAGGTAGGACTACCCGCTGAACTTAAG
>PQ460274.1 Calvatia sp. voucher MMH4613 internal transcribed spacer 1, partial sequence; 5.8S ribosomal RNA gene, complete sequence; and internal transcribed spacer 2, partial sequence
TATTCTTGATGGGTTGTAGCTGGCTCTTAGGAGCATGTGCACGCTTGTCTTGACTTTATTCATCCACCTGTGCACCTTTTGTAGTCTTGGGGGTTGAGAGCGGTCAACTATCGGACGTCTATTTGTCGTTCCGGATGTGGGGAATGCTGAGTGCGCAAGCATACAGCTTTTCTCAAAGTGACTTGCAAACCTCTCCTTCAAGTCTATGTATTCATATACCACATAGTATGTTGTAGAATGTGATCAATGGGACTTTGTGCCTATAACAATCATATACAACTTTCAGCAACGGATCTCTTGGCTCTCGCATCGATGAAGAACGCAGCGAAATGCGATAAGTAATGTGAATTGCAGAATTCAGTGAATCATCGAATCTTTGAACGCACCTTGCGCTCCTTGGTATTCCGAGGAGCATGCCTGTTTGAGTGTCATTAAATTCTCAACCCTTATGGCTTTTGTGAGCTATTAGGGCTTGGAAATGGGAGCTTGCGGGCCTCATAGAGGTCAGCTCTCCTGAAATACATTAGCGGAACCGTTTGCAGTCCCGTCACTAGTGTGATAATTATCTACGCTGTGATGACTGCTCTCTAGCTTGTTCAGCTGCTAATCGTCCATTACTCGGACAACTTAATGAAACTC
>PQ460275.1 Calvatia sp. voucher MMH4614 internal transcribed spacer 1, partial sequence; 5.8S ribosomal RNA gene, complete sequence; and internal transcribed spacer 2, partial sequence
CTCTTAGGAGCATGTGCACGCTTGTCTTGACTTTATTCATCCACCTGTGCACCTTTTGTAGTCTTGGGGGTTGAGAGCGGTCAACTATCGGACGTCTATTTGTCGTTCCGGATGTGGGGAATGCTGAGTGCGCAAGCATACAGCTTTTCTCAAAGTGACTTGCAAACCTCTCCTTCAAGTCTATGTATTCATATACCACATAGTATGTTGTAGAATGTGATCAATGGGACTTTGTGCCTATAACAATCATATACAACTTTCAGCAACGGATCTCTTGGCTCTCGCATCGATGAAGAACGCAGCGAAATGCGATAAGTAATGTGAATTGCAGAATTCAGTGAATCATCGAATCTTTGAACGCACCTTGCGCTCCTTGGTATTCCGAGGAGCATGCCTGTTTGAGTGTCATTAAATTCTCAACCCTTATGGCTTTTGTGAGCTATTAGGGCTTGGAAATGGGAGCTTGCGGGCCTCATAGAGGTCAGCTCTCCTGAAATACATTAGCGGAACCGTTTGCAGTCCCGTCACTAGTGTGATAATTATCTACGCTGTGATGACTGCTCTCTAGCTTGTTCAGCTGCTAATCGTCCATTACTCGGACAACTTAATGAAACTC
>PQ453693.1 Pseudoperdon subcretaceum isolate CA FUNDIS iNaturalist # 225359414 small subunit ribosomal RNA gene, partial sequence; internal transcribed spacer 1, 5.8S ribosomal RNA gene, and internal transcribed spacer 2, complete sequence; and large subunit ribosomal RNA gene, partial sequence
AAGTCGTAACAAGGTTTCCGTAGGTGAACCTGCGGAAGGATCATTATTGAATATTCTTGATGGGTTGTAGCTGGCTCTTCGGGGCATGTGCACGCTTGTCTTGACTTAATTCATCCACCTGTGCACATTTTGTAGTCTTGGGGGCTGAGAGCAGTCGACTATCGGGATGGCTATGGCTTTTCCGGATGTGAGGAATGCTGAGTGCGAAAGCATACAGCTCTTCTCAAATGACTTGCAAAACCTCTCCCTCGAGTACTATGTATTCATATACCACATAGTATGTTGTAGAATGTGATCAATGGGCCTATGTGCCTATAATAATTATATACAACTTTCAGCAACGGATCTCTTGGCTCTCGCATCGATGAAGAACGCAGCGAAATGCGATAAGTAATGTGAATTGCAGAATTCAGTGAATCATCGAATCTTTGAACGCACCTTGCGCTCCTTGGTATTCCGAGGAGCATGCCTGTTTGAGTGTCATTAAATTCTCAACCCCTCCAGCTTTTGCGAGTTGTGATGGGGCTTGGATGTGGGAGTTTGCGGGTCCTTTATCAATAAAGGTCAGCTCTCCTGAAATGCATTAGCGGAACCGTTTGCAGTCCCGTCACTAGTGTGATAATTATCTACACTGTGATGGATTGCTCTCTGACTAGTTCAGCTGCTAATCGTCCACTATGGACAACGCTTTAATGAACTTCTTGACCTCAAATCAGGTAGGACTACCCGCTGAACTTAAG
>PQ368421.1 Utraria umbrina isolate CA FUNDIS iNaturalist # 202016637 small subunit ribosomal RNA gene, partial sequence; internal transcribed spacer 1, 5.8S ribosomal RNA gene, and internal transcribed spacer 2, complete sequence; and large subunit ribosomal RNA gene, partial sequence
AAGTCGTAACAAGGTTTCCGTAGGTGAACCTGCGGAAGGATCATTATTGAATATTCTTGATGGGTTGTAGCTGGCTCTCCGGGGCATGTGCACACTTGTCTTGACTTAATTCATCCACCTGTGCACCTTTTGTAGTCTTGGGGGTTGAAAGCAGTCGACTATCGGATGGCTATAATAGCCTTTCGGACGTGAGGAATGCTGAGTGCGAAAGCATACAGCTCTTCTCAAATGACTACTCCTCTCCTTCAAGTACTATGTATTCATATACCACATAGTATGTCGTAGAATGTGATCAATGGGATAATCATATACAACTTTCAGCAACGGATCTCTTGGCTCTCGCATCGATGAAGAACGCAGCGAAATGCGATAAGTAATGTGAATTGCAGAATTCAGTGAATCATCGAATCTTTGAACGCACCTTGCGCTCCTTGGTATTCCGAGGAGCATGCCTGTTTGAGTGTCATTAAATTCTCAACCCCTCCAGCTTTTACGAGTTGTGATGGGGCTTGGATATGGGAGTTTGCGGGTCTTTATCAATAAAGGTCAGCTCTCCTGAAATACATTAGCGGAACCGTTTGCAGTCCCGTCACTAGTGTGATAATTATCTACACTGTGATGATTGCTCTCTGACTAGTTCAGCTGCTAATCGTCCACTATGGACAACACTTAATGAACTTCTTGACCTCAAATCAGGTAGGACTACCCGCTGAACTTAAG
>PQ358761.1 Lycoperdon perlatum voucher FDS-CA-02049 bio-material iNAT:201270358 small subunit ribosomal RNA gene, partial sequence; internal transcribed spacer 1, 5.8S ribosomal RNA gene, and internal transcribed spacer 2, complete sequence; and large subunit ribosomal RNA gene, partial sequence
AAGTCGTAACAAGGTTTCCGTAGGTGAACCTGCGGAAGGATCATTATTGAATATGCTTGATAGGTTGTAGCTGGCTCTTCGGAGTATGTGCACGCTTATCTTGACTTAATTCATCCACCTGTGCACCTTTTGTAGTCTTGGGGGTTGAGATCGGTCGACTATCGGATGGCCAAGGTCATTCCGGATGTGAGGAATGCTGAGTGCGAAAGCATACAGCTCTTCTCAAATGACTTGTCTTCCTCGAGTACTATGTATTCATATACCACATAGTATGTTGTAGAATGTGATCAATGGGTCTATGTACCTATAATAATCATATACAACTTTCAGCAACGGATCTCTTGGCTCTCGCATCGATGAAGAACGCAGCGAAATGCGATAAGTAATGTGAATTGCAGAATTCAGTGAATCATCGAATCTTTGAACGCACCTTGCGCTCCTTGGTATTCCGAGGAGCATGCCTGTTTGAGTGTCATTAAATTCTCAACCCCTCCAGCTTTTGCGAGTTGTGATGGGGCTTGGATATGGGGGCTTGCGGGTCTTTACTGATGTAAAGGTCAGCTCTCCTGAAATACATTAGCGGAACCGTTTGCAGTCCCGTCACTAGTGTGATAATTATCTACACTGTGATGGATTGCTCTCTGACTAGTTCAGCTGCTAATCGTCCGTTATGGACAATGTTTAATGAACTTCTTGACCTCAAATCAGGTAGGACTACCCGCTGAACTTAAG
>PQ361856.1 Bovista californica isolate CA FUNDIS iNaturalist # 223259419 small subunit ribosomal RNA gene, partial sequence; internal transcribed spacer 1, 5.8S ribosomal RNA gene, and internal transcribed spacer 2, complete sequence; and large subunit ribosomal RNA gene, partial sequence
AAGTCGTAACAAGGTTTCCGTAGGTGAACCTGCGGAAGGATCATTATTGAATATTCTTGATGGGTTGTAGCTGGCTCTTTGGAGCATGTGCACGCCTGTCTTGACTTAATTCATCCACCTGTGCACTTTTTGTAGTCTTGGAGGTTGAGAGCAGTCAACTATCGGATGGCTGTTATGGCCTTTCCGGATGTGAGGAATTGCTGAGTGTGAAAGCATACAGCTCTTCTCAAAACGACTTGCAATACCTCTCCTTCAAGTACTATGTATTCATATACCACATAGTATGTTGTAGAATGTAATCAATGGGCTTATGTGCCTATAATAATCATATACAACTTTCAGCAACGGATCTCTTGGCTCTCGCATCGATGAAGAACGCAGCGAAATGCGATAAGTAATGTGAATTGCAGAATTCAGTGAATCATCGAATCTTTGAACGCACCTTGCGCTCCTTGGTATTCCGAGGAGCATGCCTGTTTGAGTGTCATTAAATTCTCAACCCCTCTAGCTTTCACGAGCTGCGATGGGGCTTGGATGTTGGGTTTGCGGGCCTTTATTAATAGAGGTCGGCTCTCCTGAAATGCATTAGCGGAACCGTTTGCAGTCCCGTCACTAGTGTGATAATTATCTACACTGTGATGATTGCTCTCTGACTAGTTCAGCTGCTAATCGTCCACCTTCGGACAATACTTAATGAACTTCTTGACCTCAAATCAGGTAGGACTACCCGCTGAACTTAAG
>PQ361860.1 Bovista sp. 'CA01' isolate CA FUNDIS iNaturalist # 223261038 small subunit ribosomal RNA gene, partial sequence; internal transcribed spacer 1, 5.8S ribosomal RNA gene, and internal transcribed spacer 2, complete sequence; and large subunit ribosomal RNA gene, partial sequence
AAGTCGTAACAAGGTTTCCGTAGGTGAACCTGCGGAAGGATCATTATTGAATATTCTTGATGGGTTGTAGCTGGCTCTTCGGGGCATGTGCACGCCTGTCTTGACTTTATTCATCCACCTGTGCACTTTTTGTAGTCTTGGAGGTTGAGAGCGGTCGACTATCGGATGGCTGTTATGGCCTTTCCGGATGTGAGGAATTGCTGAGTGCAAAAGCATACAGCTCTTCTCAAAACGACTTGCAATACCTCTCCTTCAAGTACTATGTATTCATATACCACATAGTATGTTGTAGAATGTGATCAATGGGCTTATGTGCCTATAATAATCATATACAACTTTCAGCAACGGATCTCTTGGCTCTCGCATCGATGAAGAACGCAGCGAAATGCGATAAGTAATGTGAATTGCAGAATTCAGTGAATCATCGAATCTTTGAACGCACCTTGCGCTCCTTGGTATTCCGAGGAGCATGCCTGTTTGAGTGTCATTAAATTCTCAACCCCTCTAGCTTTTGCGAGCTGTGATGGGCTTGGATGTTGGGTTTGCGGGCCTTTATTAATAGAGGTCGGCTCTCCTGAAATGCATTAGCGGAACCGTTTGCAGTCCCGTCACTAGTGTGATAATTATCTACACTGTGATGATTGCTCTCTGACTAGTTCAGCTGCTAATCGTCCACTGTCGGACAATATTTAATGAACTTCTTGACCTCAAATCAGGTAGGACTACCCGCTGAACTTAAG
>PQ361882.1 Bovista sp. 'CA01' isolate CA FUNDIS iNaturalist # 223258851 small subunit ribosomal RNA gene, partial sequence; internal transcribed spacer 1, 5.8S ribosomal RNA gene, and internal transcribed spacer 2, complete sequence; and large subunit ribosomal RNA gene, partial sequence
AAGTCGTAACAAGGTTTCCGTAGGTGAACCTGCGGAAGGATCATTATTGAATATTCTTGATGGGTTGTAGCTGGCTCTTCGGGGCATGTGCACGCCTGTCTTGACTTTATTCATCCACCTGTGCACTTTTTGTAGTCTTGGAGGTTGAGAGCGGCCGACTATCGGATGGCTGTTATGGCCTTTCCGGATGTGAGGAATTGCTGAGTGCAAAAGCATACAGCTCTTCTCAAAACGACTTGCAATACCTCTCCTTCAAGTACTATGTATTCATATACCACATAGTATGTTGTAGAATGTGATCAATGGGCTTATGTGCCTATAATAATCATATACAACTTTCAGCAACGGATCTCTTGGCTCTCGCATCGATGAAGAACGCAGCGAAATGCGATAAGTAATGTGAATTGCAGAATTCAGTGAATCATCGAATCTTTGAACGCACCTTGCGCTCCTTGGTATTCCGAGGAGCATGCCTGTTTGAGTGTCATTAAATTCTCAACCCCTCTAGCTTTTGCGAGCTGTGATGGGCTTGGATGTTGGGTTTGCGGGCCTTTATTAATAGAGGTCGGCTCTCCTGAAATGCATTAGCGGAACCGTTTGCAGTCCCGTCACTAGTGTGATAATTATCTACACTGTGATGATTGCTCTCTGACTAGTTCAGCTGCTAATCGTCCACTGTCGGACAATATTTAATGAACTTCTTGACCTCAAATCAGGTAGGACTACCCGCTGAACTTAAG
>PQ316725.1 Apioperdon pyriforme isolate OMDL iNat # 183178033 small subunit ribosomal RNA gene, partial sequence; internal transcribed spacer 1, 5.8S ribosomal RNA gene, and internal transcribed spacer 2, complete sequence; and large subunit ribosomal RNA gene, partial sequence
GTCGTAACAAGGTTTCCGTAGGTGAACCTGCGGAAGGATCATTATTGAATATTCCTGATGAGTTGTAGCTGGCTCTTTGGAGCATGTGCACGCTTGTCTTGATCTTATTCATCCACCTGTGCACATTTTGTAGTCTTTTGGGCTGAGTCGAGTATCGGATGGATGTCTATCCGGATGTGAGGACTGCTGAGTGCGAAAGCATACGGCTCTTCTCTGTTTGACCTCACCCTTGAGTACTATGTATTCATATACCACATAGTATGTTGTAGAATGTGATCATTGGGCCTTTGTGCCTATAATAATCATATACAACTTTCAGCAACGGATCTCTTGGCTCTCGCATCGATGAAGAACGCAGCGAAATGCGATAAGTAATGTGAATTGCAGAATTCAGTGAATCATCGAATCTTTGAACGCACCTTGCGCTCCTTGGTATTCCGAGGAGCATGCCTGTTTGAGTGTCATTAAATTCTCAACCCCACTAGCTTTTGTGAGCTATGCTGGGGCTTGGATGTTGGGAGTTTGCGGGCCTTTACTAGGTCGGCTCTCCTGAAATACATTAGCGGAACCGTTTGCAGTCCCGTCACTAGTGTGATAATTATCTACACTGTGATGACTGCTCTCTGACTAGTTCAGCTGCTAATCGTCCACTGTGGACAATCATTAATGAACTTCTTGACCTCAAATCAGGTAGGACTACCCGCTGAACTT
>PQ316769.1 Calvatia cyathiformis isolate OMDL iNat # 178599310 small subunit ribosomal RNA gene, partial sequence; internal transcribed spacer 1, 5.8S ribosomal RNA gene, and internal transcribed spacer 2, complete sequence; and large subunit ribosomal RNA gene, partial sequence
AAGTCGTAACAAGGTTTCCGTAGGTGAACCTGCGGAAGGATCATTATTGAATATTCTTGATGGGTTGTAGCTGGCTCTTCGGGGCATGTGCACGCCTGTCTTGACTTTATTCATCCACCTGTGCACCTTTTGTAGTCTTGGGGGTTGAGAGCAGTCAATAATCGGATGACCATTTGGTCACTCCGGGTGTGAGGAATGCTGAGTGCGAAAGCATACAGCTCTTCTCAAAGTGACTTGTAATCCTCTCCTTCAAGTACTATGTATTCATATACCCATAGTATGTTGTAGAATGTGATCAATGGGCCTAAGTGCCTATAACAATCATATACAACTTTCAGCAACGGATCTCTTGGCTCTCGCATCGATGAAGAACGCAGCGAAATGCGATAAGTAATGTGAATTGCAGAATTCAGTGAATCATCGAATCTTTGAACGCACCTTGCGCTCCTTGGTATTCCGAGGAGCATGCCTGTTTGAGTGTCATTAAATTCTCAACCCTTCTAGCTTTTGTGAGCTGTGACAGGGCTTGGAACTTGGGAGTTTGCGGGCCTATAGAAGGTCGGCTCTTCTGAAATGCATTAGCGGAACCGTTTGCAGTCCCGTCACTAGTGTGATAATTATCTACACTGTGATGATTGCTCTCTAGTTTGTTCAGCTGCTAATTGTCCATCAATGGACAACTCTTAATGAACCTCTTGACCTCAAATCAGGTAGGACTACCCGCTGAACTTAAG
>PQ298301.1 Handkea fumosa isolate CA FUNDIS iNaturalist # 222152702 small subunit ribosomal RNA gene, partial sequence; internal transcribed spacer 1, 5.8S ribosomal RNA gene, and internal transcribed spacer 2, complete sequence; and large subunit ribosomal RNA gene, partial sequence
GTCGTAACAAGGTTTCCGTAGGTGAACCTGCGGAAGGATCATTATTGAATATTCTTGATGGGTTGTAGCTGGCTCTCCGGGGCATGTGCACACTTATCTTGACTCTATTCGTCCACCTGTGCACCTTTTGTAGTCTTGGGGGTTGAGAGCAGTCGACTATCGGATGGCTATGGCCTTTCCGGACATGAGGATTGCTGAGTGCGAAAGCATACAGCTCTTCTTAAATGACTTGCAAAACCTCTCCCTCGAGTACTATGTATTCATATACCACATAGTATGTTGTAGAATGTGATCAATGGGCCTATGTGCCTATAATAATAATATACAACTTTCAGCAACGGATCTCTTGGCTCTCGCATCGATGAAGAACGCAGCGAAATGCGATAAGTAATGTGAATTGCAGAATTCAGTGAATCATCGAATCTTTGAACGCACCTTGCGCTCCTTGGTATTCCGAGGAGCATGCCTGTTTGAGTGTCATTAAATTCTCAACCCCTCCAGCTTTTGCGAGTTGTGATGGGGCTTGGATCTGGGAGTTTGCGGGTCTTTATCAATAAAGGTCAGCTCTCCTGAAATGCATTAGCGGAACCGTTTGCAGTCCCGTCACTAGTGTGATAATTATCTACACTGTGATGATTGCTCTCTGACTAGTTCAGCTGCTAATCGTCCACTATGGACAACACTTAATGAAATTCTTGACCTCAAATCAGGTAGGACTACCCGCTGAACTT
>PQ298309.1 Handkea fumosa isolate CA FUNDIS iNaturalist # 224455079 small subunit ribosomal RNA gene, partial sequence; internal transcribed spacer 1, 5.8S ribosomal RNA gene, and internal transcribed spacer 2, complete sequence; and large subunit ribosomal RNA gene, partial sequence
AAGTCGTAACAAGGTTTCCGTAGGTGAACCTGCGGAAGGATCATTATTGAATATTCTTGATGGGTTGTAGCTGGCTCTCCGGGGCATGTGCACACTTGTCTTGACTCTATTCGTCCACCTGTGCACCTTTTGTAGTCTTGGGGGTTGAGAGCAGTCGACTATCGGATGGCTATGGCCTTTCCGGACGTGAGGATTGCCGAGTGCGAAAGCATACAGCTCTTCTTAAATGACTTGCAAAACCTCTCCCTCGAGTACTATGTATTCATATACCACATAGTATGTTGTAGAATGTGATCAATGGGCCTATGTGCCTATAATAATAATATACAACTTTCAGCAACGGATCTCTTGGCTCTCGCATCGATGAAGAACGCAGCGAAATGCGATAAGTAATGTGAATTGCAGAATTCAGTGAATCATCGAATCTTTGAACGCACCTTGCGCTCCTTGGTATTCCGAGGAGCATGCCTGTTTGAGTGTCATTAAATTCTCAACCCCTCCAGCTTTTGCGAGTTGTGATGGGGCTTGGATCTGGGAGTTTGCGGGTCTTTATCAATAAAGGTCAGCTCTCCTGAAATGCATTAGCGGAACCGTTTGCAGTCCCGTCACTAGTGTGATAATTATCTACACTGTGATGATTGCTCTCTGACTAGTTCAGCTGCTAATCGTCCACTATGGACAACACTTAATGAAATTCTTGACCTCAAATCAGGTAGGACTACCCGCTGAACTTAAG
>PQ284191.1 Utraria rimulata isolate FO01 small subunit ribosomal RNA gene, partial sequence; internal transcribed spacer 1, 5.8S ribosomal RNA gene, and internal transcribed spacer 2, complete sequence; and large subunit ribosomal RNA gene, partial sequence
AAACAAACGTCGTAACAAGGTTTCCGTAGGTGAACCTGCGGAAGGATCATTATTGAATATTCTGGATGGGTTGTAGCTGGCTCTCCGGAGCATGTGCACACTTGTCTTGACTTTATTCGTCCACCTGTGCACCTTTTGTAGTCTTGGGGGTTGAGAGCGGTCGACTATCGGATGGCTATGGCCTTTCCGGACGTGAGGATTGCTGAGTGCGAAAGCATACAGCTCTTCTCAAATGACTTGCAAAACCTCTCCCTCGAGTACTATGTATTCATATACCACATAGTATGTTGTAGAATGTGATCAATGGGCCTCTGTGCCTATAATAATGAAATACAACTTTCAGCAACGGATCTCTTGGCTCTCGCATCGATGAAGAACGCAGCGAAATGCGATAAGTAATGTGAATTGCAGAATTCAGTGAATCATCGATCTTTGAACGCACCTTGCGCTCCTTGGTATTCCGAGGAGCATGCCTGTTTGAGTGTCATTAAATTCTCAACCCCTCCAGCTTTTGCGAGTTGTGATGGGGCTTGGATCTGGGAGCTTGCGGGTCTTTATCAATAAAGGTCAGCTCTCCTGAAATGCATTAGCGGAACCGTTTGCAGTCCCGTCACTAGTGTGATAATTATCTACACTGTGATGATTGCTCTCTGACTAGTTCAGCTGCTAATCGTCCACTATGGACAACACTTAATGAACTTCTTGACCTCAAATCAGGTAGGACTACCCGCTGAACTTAAGCATATCAATAAGCGGGA
>PQ279321.1 Bovista plumbea isolate CA FUNDIS iNaturalist # 207288921 small subunit ribosomal RNA gene, partial sequence; internal transcribed spacer 1, 5.8S ribosomal RNA gene, and internal transcribed spacer 2, complete sequence; and large subunit ribosomal RNA gene, partial sequence
CAGTCGTAACAAGGTTTCCGTAGGTGAACCTGCGGAAGGATCATTATTGAATATTCTTGATGGGTTGTAGCTGGCTCTCCGGAGCATGTGCACGCCTGTCTTGACTTAATTCATCCACCTGTGCACTTTTTGTAGTCTTGGAGGTTGAGAGCGGTCGACTATCGGATGGCTGTTATGGCCTTTCCGGATGTGAGGAATTGCTGAGTGCAAAAGCATACAGCTCTTCTCAAAATGACTCGCAATACCTCTCCTTCAAGTACTATGTATTCATATACCACATAGTATGTTGTAGAATGTGATCAATGGGCTTATGGCCTATAATAATGAAATACAACTTTCAGCAACGGATCTCTTGGCTCTCGCATCGATGAAGAACGCAGCGAAATGCGATAAGTAATGTGAATTGCAGAATTCAGTGAATCATCGAATCTTTGAACGCACCTTGCGCTCCTTGGTATTCCGAGGAGCATGCCTGTTTGAGTGTCATTAAATTCTCAACCCCTCTAGCTTTTGCGAGCTACGATGGGGCTTGGATGTTGGGTTTGCGGGCCTTTATTAATAGAGGTCGGCTCTCCTGAAATGCATTAGCGGAACCGTTTGCAGTCCCGTCACTAGTGTGATAATTATCTACACTGTGATGATTGCTCTCTGACTAGTTCAGCTGCTAATCGTCCACTATCGGACAATACTTAATGAACTTCTTGACCTCAAATCAGGTAGGACTACCCGCTGAACTTAAG
>PQ279330.1 Bovista pila isolate CA FUNDIS iNaturalist # 216791404 small subunit ribosomal RNA gene, partial sequence; internal transcribed spacer 1, 5.8S ribosomal RNA gene, and internal transcribed spacer 2, complete sequence; and large subunit ribosomal RNA gene, partial sequence
AAGTCGTAACAAGGTTTCCGTAGGTGAACCTGCGGAAGGATCATTATTGAATATTCTTGATGGGTTGTAGCTGGCTCTTCGGGGCATGTGCACGCTTGTCTTGACTTTATTCATCCACCTGTGCACTTTTTGTAGTCTTGGAGGTTGAGAGCGGTCAACTATCGGATAGCTGTTATGGCCWTTCCGGATGTGAGGAATTGCTGAGTGCAAAAGCATACAGCTCTTCTCAAAAYGACTTGCAATACCTCTCCTTCAAGTACTATGTATTCATATACCACATAKTATGTTGTAGAATGTGATCAATGGGCTTATGTGCCTATAATAATCATATACAACTTTCAGCAACGGATCTCTTGGCTCTCGCATCGATGAAGAACGCAGCGAAATGCGATAAGTAATGTGAATTGCAGAATTCAGTGAATCATCGAATCTTTGAACGCACCTTGCGCTCCTTGGTATTCCGAGGAGCATGCCTGTTTGAGTGTCATTAAATTCTCAACCCCTCTAGCTTTTGCGAGCTACGATGGGGCTTGGATGTTGGGTTTGCGGGCCTTTATTAATAGAGGTCGGCTCTCCTGAAATGCATTAGCGGAACCGTTTGCAGTCCCGTCACTAGTGTGATAATTATCTACACTGTGATGATTGCTCTCTGACTAGTTCAGCTGCTAATCGTCCACTATCGGACAATATTTAATGAACTTCTTGACCTCAAATCAGGTAGGACTACCCGCTGAACTTAAG
>PQ211239.1 Utraria umbrina voucher FDS-CA-03573 small subunit ribosomal RNA gene, partial sequence; internal transcribed spacer 1, 5.8S ribosomal RNA gene, and internal transcribed spacer 2, complete sequence; and large subunit ribosomal RNA gene, partial sequence
AAGTCGTAACAAGGTTTCCGTAGGTGAACCTGCGGAAGGATCATTATTGAATATTCTTGATGGGTTGTAGCTGGCTCTCCGGGGCATGTGCACACTTGTCTTGACTTAATTCATCCACCTGTGCACCTTTTGTAGTCTTGGGGGTTGAAAGCAGTCGACTATCGGATGGCTATAATAGCCTTTCGGACGTGAGGAATGCTGAGTGCGAAAGCATACAGCTCTTCTCAAATGACTACTCCTCTCCTTCAAGTACTATGTATTCATATACCACATAGTATGTCGTAGAATGTGATCAATGGGATAATCATATACAACTTTCAGCAACGGATCTCTTGGCTCTCGCATCGATGAAGAACGCAGCGAAATGCGATAAGTAATGTGAATTGCAGAATTCAGTGAATCATCGAATCTTTGAACGCACCTTGCGCTCCTTGGTATTCCGAGGAGCATGCCTGTTTGAGTGTCATTAAATTCTCAACCCCTCCAGCTTTTACGAGTTGTGATGGGGCTTGGATATGGGAGTTTGCGGGTCTTTATCAATAAAGGTCAGCTCTCCTGAAATACATTAGCGGAACCGTTTGCAGTCCCGTCACTAGTGTGATAATTATCTACACTGTGATGATTGCTCTCTGACTAGTTCAGCTGCTAATCGTCCACTATGGACAACACTTAATGAACTTCTTGACCTCAAATCAGGTAGGACTACCCGCTGAACTTAAG
>PQ201978.1 Lycoperdon sp. 'molle-CA01' isolate CA FUNDIS iNaturalist # 197269313 small subunit ribosomal RNA gene, partial sequence; internal transcribed spacer 1, 5.8S ribosomal RNA gene, and internal transcribed spacer 2, complete sequence; and large subunit ribosomal RNA gene, partial sequence
AAGTCGTAACAAGGTTTCCGTAGGTGAACCTGCGGAAGGATCATTATTGAATATTCTTGATGGGTTGTAGCTGGCTCTCAGGAGCATGTGCACACTTGTCTTGACTTTATTCGTCCACCTGTGCACCTTTTGTAGTCTTGGGGGTTGAGAGCGGTCGACTATCGGATGGCTATGGCCTTTCCGGACGTGAGGATTGCTGAGTGCGAAAGCATACAGCTCTTCTCAAATGACTTGCAAAACCTCTCCCTCGAGTACTATGTATTCATATACCCCATAGTATGTTGTAGAATGTGATCAATGGGCCTATGTGCCTATAATAATGAAATACAACTTTCAGCAACGGATCTCTTGGCTCTCGCATCGATGAAGAACGCAGCGAAATGCGATAAGTAATGTGAATTGCAGAATTCAGTGAATCATCGAATCTTTGAACGCACCTTGCGCTCCTTGGTATTCCGAGGAGCATGCCTGTTTGAGTGTCATTAAATTCTCAACCCCTCCAGCTTTTGCGAGTTGTGATGGGGCTTGGATCTGGGAGTTTGCGGGTCTTTATCAATAAAGGTCAGCTCTCCTGAAATGCATTAGCGGAACCGTTTGCAGTCCCGTCACTAGTGTGATAATTATCTACACTGTGATGATTGCTCTCTGACTAGTTCAGCTGCTAATCGTCCACTATGGACAACACTTAATGAACTTCTTGACCTCAAATCAGGTAGGACTACCCGCTGAACTTAAG
>PQ202019.1 Calvatia gigantea isolate CA FUNDIS iNaturalist # 197926863 small subunit ribosomal RNA gene, partial sequence; internal transcribed spacer 1, 5.8S ribosomal RNA gene, and internal transcribed spacer 2, complete sequence; and large subunit ribosomal RNA gene, partial sequence
GTCGTAACAAGGTTTCCGTAGGTGAACCTGCGGAAGGATCATTATTGAATATTCTTGATGGGTTGTAGCTGGCTCTTTGGRGCATGTGCACGCCTGTCTTGACTCTATTCATCCACCTGTGCACCTTTTGTAGTCTTGGGGGTTGAGAGCAGTCAACTATCGGACGGCTATGTGGCCTTTCCGGATGTGAGGWTTGCTGAGTGCGAAAGCAYAYAGCTCTTCTCAAAGTGACTTGTAAACCTCTCCTTCGAGCACTATGTTTTCATATACCACATAGTATGTTGTAGAATGTGATCAATGGGCCTATGGGCCTATAATAATCTTATACAACTTTCAGCAACGGATCTCTTGGCTCTCGCATCGATGAAGAACGCAGCGAAATGCGATAAGTAATGTGAATTGCAGAATTCAGTGAATCATCGAATCTTTGAACGCACCTTGCGCTCCTTGGTATTCCGAGGAGCATGCCTGTTTGAGTGTCATTAAATTCTCAACCCCTCCAGCTTTTGTGAGTTGCGATGGGGCTTGGAAGGTGGGAGTTTGCGGGCCTCTGTAATAGAGGTCGGCTCTCCTGAAATGCATTAGCGGAACCGTTTGCAGTCCCGTCACTAGTGTGATAATTATCTACACTGTGATGATTGCTCTCTGGCTTGTTCAGCTACTAATCGTCCTTTACCGGACAATGTATAATRAACATCTTGACCTCAAATCAGGTAGGACTACCCGCTGAACTT
>PQ202024.1 Bovista sp. 'plumbea' isolate CA FUNDIS iNaturalist # 203164148 small subunit ribosomal RNA gene, partial sequence; internal transcribed spacer 1, 5.8S ribosomal RNA gene, and internal transcribed spacer 2, complete sequence; and large subunit ribosomal RNA gene, partial sequence
GTCGTAACAAGGTTTCCGTAGGTGAACCTGCGGAAGGATCATTATTGAATATTCTTGATGGGTTGTAGCTGGCTCTTCGGGGCATGTGCACGCCTGTCTTGACTTTATTCATCCACCTGTGCACTTTTTGTAGTCTTGTGGGTTGAGAGCGGTCGACTATCGGATGGTTGTTATGACCTTTCCGGATGTGAGGAATTGCTGAGTGCGAAAGCATACAGCTCTTCTCAAAACGACTTGCAATACCTCTCCTTCAAGTACTATGTATTCATATACCACATAGTATGTTGTAGAATGTGATCAATGGGCTTATGCCTATAATAATGAAATACAACTTTCAGCAACGGATCTCTTGGCTCTCGCATCGATGAAGAACGCAGCGAAATGCGATAAGTAATGTGAATTGCAGAATTCAGTGAATCATCGAATCTTTGAACGCACCTTGCGCTCCTTGGTATTCCGAGGAGCATGCCTGTTTGAGTGTCATTAAATTCTCAACCCCTCCAGCTTTTGCGAGCTGCGATGGGGCTTGGATGTTGGGGGTTTGCGGGCCTTTATTTATAGAGGTCGGCTCCCCTGAAATACATTAGCGGAACCGTTTGCAGTCCCGTCACTAGTGTGATAATTATCTACACTGTGATGATTGCTCTCTGACTAGTTCAGCTGCTAATCGTCCACTTTCGGACAATATATAATGAACTTCTTGACCTCAAATCAGGTAGGACTACCCGCTGAACTT
>PQ160965.1 Bovista sp. 'CA01' isolate CA FUNDIS voucher FDS-CA-01480 small subunit ribosomal RNA gene, partial sequence; internal transcribed spacer 1, 5.8S ribosomal RNA gene, and internal transcribed spacer 2, complete sequence; and large subunit ribosomal RNA gene, partial sequence
GTCGTAACAAGGTTTCCGTAGGTGAACCTGCGGAAGGATCATTATTGAATATTCTTGATGGGTTGTTGCTGGCTCTTCGGGGCATGTGCACGCTTGTCTTGACTTTATTCGTCCACCTGTGCACCTTTTGTAGTCTTGTGGGTTGAGAGCAGTCAACTATCGGACAGCTATTACGGCCGCTCCGGATGTGAGGAATGCCGAGTGCGAAAGCATACAGCTCTTCTCAACGATTGCAATACCTCTCCCTCGAGTACTATGTATTCATATACCACTTGTATGTTGTCGAATGTGATCAATGGGCTTATGTGCCTATAATAATCATATACAACTTTCAGCAACGGATCTCTTGGCTCTCGCATCGATGAAGAACGCAGCGAAATGCGATAAGTAATGTGAATTGCAGAATTCAGTGAATCATCGAATCTTTGAACGCACCTTGCGCTCCTTGGTATTCCGAGGAGCATGCCTGTTTGAGTGTCATTAAATTCTCAACCCTCCAGCTTTTGCGAGTTGTGATGGGCTTGGATATGGGGGTTTGCGGGCCTTTATTAAGAGGTCGGCTCTCCTGAAATACATTAGCGGAACCGTTTGCAGTCCCGTCACTAGTGTGATAATTATCTACACTGTGATGATTGCTCTCTGACTAGTTCAGCTGCTAATAGTCCCTTGTTGGACAACATTAATGAACTTCTTGACCTCAAATCAGGTAGGACTACCCGCTGAACTT
>PQ163531.1 Lycoperdon sp. 'RJF-2020a' isolate CA FUNDIS iNaturalist # 184608504 small subunit ribosomal RNA gene, partial sequence; internal transcribed spacer 1, 5.8S ribosomal RNA gene, and internal transcribed spacer 2, complete sequence; and large subunit ribosomal RNA gene, partial sequence
AAGTCGTAACAAGGTTTCCGTAGGTGAACCTGCGGAAGGATCATTATTGAATATTCTTGATGGGTTGTAGCTGGCTCCTCGGGGCATGTGCACGCTTATCTTGACTTTATTCATCCACCTGTGCACCTTTTGTAGTCTTGGGGGTTGAGAGCAGTCGACTATCGGATGGCTATGACCTTTCCGGACGTGAGGAATGCTGAGTGCGAAAGCATACAGTTCTTCTCAAATGACTTGCTAAACCTCTCCCTCGAGTACTATGTATTCATATACCACATAGTATGTCGTAGAATGTGATCAATGGGCCTATGTGCCTATAATAATCATATACAACTTTCAGCAACGGATCTCTTGGCTCTCGCATCGATGAAGAACGCAGCGAAATGCGATAAGTAATGTGAATTGCAGAATTCAGTGAATCATCGAATCTTTGAACGCACCTTGCGCTCCTTGGTATTCCGAGGAGCATGCCTGTTTGAGTGTCATTAAATTCTCAACCCCTCCAGCTTTTGCGAGTTGTGATGGGGCTTGGATATGGGAGTTTGCGGGTCTTTATCAATAAAGGTCAGCTCTCCTGAAATGCATTAGCGGAACCGTTTGCAGTCCCGTCACTAGTGTGATAATTATCTACACTGTGATGATTGCTCTCTGACTAGTTCAGCTGCTAATCGTCCACTATGGACAACACTTAATGAACTTCTTGACCTCAAATCAGGTAGGACTACCCGCTGAACTTAAG
>PQ154636.1 Bovista plumbea isolate CA FUNDIS iNaturalist # 200061112 small subunit ribosomal RNA gene, partial sequence; internal transcribed spacer 1, 5.8S ribosomal RNA gene, and internal transcribed spacer 2, complete sequence; and large subunit ribosomal RNA gene, partial sequence
GTCGTAACAAGGTTTCCGTAGGTGAACCTGCGGAAGGATCATTATTGAATATTCTTGATGGGTTGTAGCTGGCTCTCCGGAGCATGTGCACGCCTGTCTTGACTTAATTCATCCACCTGTGCACTTTTTGTAGTCTTGGAGGTTGAGAGCGGTCGACTATCGGATGGCTGTTATGGCCTTTCCGGATGTGAGGAATTGCTGAGTGCAAAAGCATACAGCTCTTCTCAAAATGACTCGCAATACCTCTCCTTCAAGTACTATGTATTCATATACCACATAGTATGTTGTAGAATGTGATCAATGGGCTTATGGCCTATAATAATGAAATACAACTTTCAGCAACGGATCTCTTGGCTCTCGCATCGATGAAGAACGCAGCGAAATGCGATAAGTAATGTGAATTGCAGAATTCAGTGAATCATCGAATCTTTGAACGCACCTTGCGCTCCTTGGTATTCCGAGGAGCATGCCTGTTTGAGTGTCATTAAATTCTCAACCCCTCTAGCTTTTGCGAGCTACGATGGGGCTTGGATGTTGGGTTTGCGGGCCTTTATTAATAGAGGTCGGCTCTCCTGAAATGCATTAGCGGAACCGTTTGCAGTCCCGTCACTAGTGTGATAATTATCTACACTGTGATGATTGCTCTCTGACTAGTTCAGCTGCTAATCGTCCACTATCGGACAATACTTAATGAACTTCTTGACCTCAAATCAGGTAGGACTACCCGCTGAACTT
>PQ135829.1 Pseudoperdon subcretaceum voucher JLF12921 CSNM iNaturalist # 224709915 small subunit ribosomal RNA gene, partial sequence; internal transcribed spacer 1, 5.8S ribosomal RNA gene, and internal transcribed spacer 2, complete sequence; and large subunit ribosomal RNA gene, partial sequence
AGGAAGTAAAAGTCGTAACAAGGTTTCCGTAGGTGAACCTGCGGAAGGATCATTATTGAATATTCTTGATGGGTTGTAGCTGGCTCTTCGGGGCATGTGCACGCTTGTCTTGACTTAATTCATCCACCTGTGCACATTTTGTAGTCTTGGGGGCTGAGAGCAGTCGACTATCGGGATGGCTATGGCTTTTCCGGATGTGAGGAATGCTGAGTGCGAAAGCATACAGCTCTTCTCAAATGACTTGCAAAACCTCTCCCTCGAGTACTATGTATTCATATACCACATAGTATGTTGTAGAATGTGATCAATGGGCCTATGTGCCTATAATAATTATATACAACTTTCAGCAACGGATCTCTTGGCTCTCGCATCGATGAAGAACGCAGCGAAATGCGATAAGTAATGTGAATTGCAGAATTCAGTGAATCATCGAATCTTTGAACGCACCTTGCGCTCCTTGGTATTCCGAGGAGCATGCCTGTTTGAGTGTCATTAAATTCTCAACCCCTCCAGCTTTTGCGAGTTGTGATGGGGCTTGGATGTGGGAGTTTGCGGGTCCTTTATCAATAAAGGTCAGCTCTCCTGAAATGCATTAGCGGAACCGTTTGCAGTCCCGTCACTAGTGTGATAATTATCTACACTGTGATGGATTGCTCTCTGACTAGTTCAGCTGCTAATCGTCCACTATGGACAACGCTTTAATGAACTTCTTGACCTCAAATCAGGTAGGACTACCCGCTGAACTTAAGC
>PQ124994.1 Pseudoperdon subcretaceum voucher HAY-F-005417 small subunit ribosomal RNA gene, partial sequence; internal transcribed spacer 1, 5.8S ribosomal RNA gene, and internal transcribed spacer 2, complete sequence; and large subunit ribosomal RNA gene, partial sequence
GTCGTAACAAGGTTTCCGTAGGTGAACCTGCGGAAGGATCATTATTGAATATTCTTGATGGGTTGTAGCTGGCTCTTCGGGGCATGTGCACGCTTGTCTTGACTTAATTCATCCACCTGTGCACATTTTGTAGTCTTGGGGGCTGAGAGCAGTCGACTATCGGGATGGCTATGGCTTTTCCGGATGTGAGGAATGCTGAGTGCGAAAGCATACAGCTCTTCTCAAATGACTTGCAAAACCTCTCCCTCGAGTACTATGTATTCATATACCACATAGTATGTTGTAGAATGTGATCAATGGGCCTATGTGCCTATAATAATTATATACAACTTTCAGCAACGGATCTCTTGGCTCTCGCATCGATGAAGAACGCAGCGAAATGCGATAAGTAATGTGAATTGCAGAATTCAGTGAATCATCGAATCTTTGAACGCACCTTGCGCTCCTTGGTATTCCGAGGAGCATGCCTGTTTGAGTGTCATTAAATTCTCAACCCCTCCAGCTTTTGCGAGTTGTGATGGGGCTTGGATGTGGGAGTTTGCGGGTCCTTTATCAATAAAGGTCAGCTCTCCTGAAATGCATTAGCGGAACCGTTTGCAGTCCCGTCACTAGTGTGATAATTATCTACACTGTGATGGATTGCTCTCTGACTAGTTCAGCTGCTAATCGTCCACTATGGACAACGCTTTAATGAACTTCTTGACCTCAAATCAGGTAGGACTACCCGCTGAACTT
>PQ124996.1 Pseudoperdon subcretaceum voucher HAY-F-005461 small subunit ribosomal RNA gene, partial sequence; internal transcribed spacer 1, 5.8S ribosomal RNA gene, and internal transcribed spacer 2, complete sequence; and large subunit ribosomal RNA gene, partial sequence
AAGTCGTAACAAGGTTTCCGTAGGTGAACCTGCGGAAGGATCATTATTGAATATTCTTGATGGGTTGTAGCTGGCTCTTCGGGGCATGTGCACGCTTGTCTTGACTTAATTCATCCACCTGTGCACATTTTGTAGTCTTGGGGGCTGAGAGCAGTCGACTATCGGGATGGCTATGGCTTTTCCGGATGTGAGGAATGCTGAGTGCGAAAGCATACAGCTCTTCTCAAATGACTTGCAAAACCTCTCCCTCGAGTACTATGTATTCATATACCACATAGTATGTTGTAGAATGTGATCAATGGGCCTATGTGCCTATAATAATTATATACAACTTTCAGCAACGGATCTCTTGGCTCTCGCATCGATGAAGAACGCAGCGAAATGCGATAAGTAATGTGAATTGCAGAATTCAGTGAATCATCGAATCTTTGAACGCACCTTGCGCTCCTTGGTATTCCGAGGAGCATGCCTGTTTGAGTGTCATTAAATTCTCAACCCCTCCAGCTTTTGCGAGTTGTGATGGGGCTTGGATGTGGGAGTTTGCGGGTCCTTTATCAATAAAGGTCAGCTCTCCTGAAATGCATTAGCGGAACCGTTTGCAGTCCCGTCACTAGTGTGATAATTATCTACACTGTGATGGATTGCTCTCTGACTAGTTCAGCTGCTAATCGTCCACTATGGACAACGCTTTAATGAACTTCTTGACCTCAAATCAGGTAGGACTACCCGCTGAACTTAAG
>PQ114577.1 Leptocaulis ericaeus isolate Le-1 small subunit ribosomal RNA gene, partial sequence; internal transcribed spacer 1, 5.8S ribosomal RNA gene, and internal transcribed spacer 2, complete sequence; and large subunit ribosomal RNA gene, partial sequence
TTTCCGTAGGTGAACCTGCGGAAGGATCATTATAGAATATTCTTGATGGGTTGTAGCTGGCTCTACGGGGCATGTGCACACTTGTCTTGACTTTATTCATCCACCTGTGCACCTTTTGTAGTCTTGGGGGTTGAGAGCAGTCGACTATCGGATGGGCTATGGCCTTTCCGGACGTGAGGAATGCTGAGTGCGAAAGCATACAGCTCTTCTCAAATGACTTGCGAAACCTCTCCCTCGAGTACTATGTATTCATATACCACATAGTATGTCGTAGAATGTGATCAATGGGATAATCATATACAACTTTCAGCAACGGATCTCTTGGCTCTCGCATCGATGAAGAACGCAGCGAAATGCGATAAGTAATGTGAATTGCAGAATTCAGTGAATCATCGAATCTTTGAACGCACCTTGCGCTCCTTGGTATTCCGAGGAGCATGCCTGTTTGAGTGTCATTAAATTCTCAACCCCTCCAGCTTTTGCGAGTTGTGATGGGGCTTGGATATGGGGGTTTGCGGGTCTTTATCAATAAAGGTCAGCTCTCCTGAAATGCATTAGCGGAACCGTTTGCAGTCCCGTCACTAGTGTGATAATTATCTACACTGTGATGATTGCTCTCTGACTAGTTCAAATCAGGTAGGACTACCCGCTGAACTTAAGCATATCAGGTAGGACTACCCGCTGAACTTAAGCATATC
>OR198189.1 Lycoperdon subperlatum voucher 20201027Lycoperdon internal transcribed spacer 1, partial sequence; 5.8S ribosomal RNA gene and internal transcribed spacer 2, complete sequence; and large subunit ribosomal RNA gene, partial sequence
TCGGGAGAGTGAACTGCGGTGGGACTTTTTTGATATGCTCGAAGGTTGTAGCTGGCTCTTTGGAGTATGTGCACGCTTATCTTGACTTTATTCATCCACCTGTGCACCTTTTGTAGTCTCGGGTCGACTATCGGATGGCCAAGGTCATTCCGGATGTGAGGATTGCTGAGTGCGAAAGCATACAGCTCTTCTCTAATGACTCGAGTACTATGTATTCATATACGAGATAGTATGTTGTAGAATGTGATCAATGGGTCTATGTACCTATAATAATCATATACAACTTTCAGCAACGGATCTCTTGGCTCTCGCATCGATGAAGAACGCAGCGAAATGCGATAAGTAATGTGAATTGCAGAATTCAGTGAATCATCGAATCTTTGAACGCACCTTGCGCTCCTTGGTATTCCGAGGAGCATGCCTGTTTGAGTGTCATTAAATTCTCAACCCCTCCATTGTGATGGGGCTTGGATATGGGGGCTTGCGGGTCTTTATCAGTAAAGGTCAGCTCTCCTGAAATACATTAGCGGAACCGTTTGCAGTCCCGTCACTAGTGTGATAATTATCTACACTGTGATGATTGCTCTCTGAGTAGTTCAGCTGCTAATTGTCCGATTGGGGACAAGGTTTAATGAAGTTCTTGACCTCAAATCAGGTAGGACTACCCGCTGAACTTAAGCATATCAATAGGCGGAGGAA
>OR198194.1 Lycoperdon perlatum voucher 20201038Lycoperdon internal transcribed spacer 1, partial sequence; 5.8S ribosomal RNA gene and internal transcribed spacer 2, complete sequence; and large subunit ribosomal RNA gene, partial sequence
CGAGTACCTGCGGAGGACATTATTGAATATGCTTGATAGGTTGTAGCTGGCTCTTCGGAGTATGTGCACGCTTATCTTGACTTATATCATCCACCTGTGCACCTTTTGTAGTCTTGGGGGTTGAGATCGGTCGACTATCGGAGTCAATCCGGATGTGAGGAATGCTGAGTGCGAAAGCATACAGCTCTTCTCAAATGACTTGTCTTCCTCGAGTACTATGTATTCATATACCACATAGTATGTTGTAGAATGTGATCAATGGGTCTATGTACCTATAATAATCATATACAACTTTCAGCAACGGATCTCTTGGCTCTCGCATCGATGAAGAACGCAGCGAAATGCGATAAGTAATGTGAATTGCAGAATTCAGTGAATCATCGAATCTTTGAACGCACCTTGCGCTCCTTGGTATTCCGAGGAGCATGCCTGTTTGAGTGTCATTAAATTCTCAACCCCTCCAGTTGTGATGGGGCTTGGATATGGGGGCTTGCGGGTCTTTACTGATGTAAAGGTCAGCTCTCCTGAAATACATTAGCGGAACCGTTTGCAGTCCCGTCACTGGTGTGATAATTATCTACGCTGTGATGGATTGCTCTCTGACTAGTTCAGCTGCTAATCGTCCGTTATGGACAATGTTTAATGAACTTCTTGACCTCAAATCAGGTAGGACTACCCGCTGAACTTAAGCATATCAAAGGCCGGAGGAA
>OR198195.1 Leptocaulis ericaeus voucher 20201040Lycoperdon internal transcribed spacer 1, partial sequence; 5.8S ribosomal RNA gene and internal transcribed spacer 2, complete sequence; and large subunit ribosomal RNA gene, partial sequence
CGTGTACTGCGGAGGACATTATTGAATATTCTTGATGGGTTGTAGCTGGCTCTCCGGAGCATGTGCACACTTGTCTTGACTTTATTCATCCACCTGTGCACCTTTTGTAGTCTTGGGGGTTGAGAGCAGTCGACTATCGGATGGCTATGGCCTTTCCGGACGTGGGGAATGCTGAGTGCGAAAGCATACAGCTCTTCTCAAATGACTTGCAAAACCTCTCCCTCGAGTACTATGTATTCATATACCACATAGTATGTTGTAGAATGTGATCAATGGGATAATCATATACAACTTTCAGCAACGGATCTCTTGGCTCTCGCATCGATGAAGAACGCAGCGAAATGCGATAAGTAATGTGAATTGCAGAATTCAGTGAATCATCGAATCTTTGAACGCACCTTGCGCTCCTTGGTATTCCGAGGAGCATGCCTGTTTGAGTGTCATTAAATTCTCAACCCCTCCAGCTTTTGCGAGTTGTGATGGGGCTTGGATATGGGAGTTTGCGGGTCTTTATCAATAAAGGTCAGCTCTCCTGAAATGCATTAGCGGAACCGTTTGCAGTCCCGTCACTAGTGTGATAATTATCTACACTGTGATGATTGCTCTCTGACTAGTTCAGCTGCTAATCGTCCACTATGGACAACACTTAATGAAATTCTTGACCTCAAATCAGGTAGGACTACCCGCTGAACTTAAGCATATCAAAA
>OR198196.1 Leptocaulis ericaeus voucher 20201045Lycoperdon internal transcribed spacer 1, partial sequence; 5.8S ribosomal RNA gene and internal transcribed spacer 2, complete sequence; and large subunit ribosomal RNA gene, partial sequence
TCGGGCGTTGGAGCGGGGGTGGGACATTTTTGAATTACTCGATGGGTTGTAGCTGGCTCTCCGGAGCATGTGCACACTTGTCTTGACTTTATTCATCCACCTGTGCACCTTTTGTAGTCTTGGGGGTTGAGAGCAGTCGACTATCGGATGGCTATGGCCTTTCCGGACGTGGGGAATGCTGAGTGCGAAAGCATACAGCTCTTCTCAAATGACTTGCAAAACCTCTCCCTCGAGTACTATGTATTCATATACCACATAGTATGTTGTAGAATGTGATCAATGGGATAATCATATACAACTTTCAGCAACGGATCTCTTGGCTCTCGCATCGATGAAGAACGCAGCGAAATGCGATAAGTAATGTGAATTGCAGAATTCAGTGAATCATCGAATCTTTGAACGCACCTTGCGCTCCTTGGTATTCCGAGGAGCATGCCTGTTTGAGTGTCATTAAATTCTCAACCCCTCCAGCTTTTGCGAGTTGTGATGGGGCTTGGATATGGGAGTTTGCGGGTCTTTATCAATAAAGGTCAGCTCTCCTGAAATGCATTAGCGGAACCGTTTGCAGTCCCGTCACTAGTGTGATAATTATCTACACTGTGATGATTGCTCTCTGACTAGTTCAGCTGCTAATCGTCCACTATGGACAACACTTAATGAAATTCTTGACCTCAAATCAGGTAGGACTACCCGCTGAACTTAAGCATATCAATAAGCGGAGGAA
>OR198209.1 Leptocaulis ericaeus voucher 20201071Lycoperdon internal transcribed spacer 1, partial sequence; 5.8S ribosomal RNA gene and internal transcribed spacer 2, complete sequence; and large subunit ribosomal RNA gene, partial sequence
CCCGAATGGTGACACGCCGGAAGGATCTTTTTTGATTTTTCTTGATGGGTTGTAGCTGGCTACTCCGGAGCATGTGCACACTTGTCTTGACTTTATTCATCCACCTGTGCACCTTTTGTAGTCTTGGGGGTTGAGAGCAGTCGACTATCGGATGGCTATGGCCTTTCCGGACGTGGGGAATGCTGAGTGCGAAAGCATACAGCTCTTCTCAAATGACTTGCAAAACCTCTCCCTCGAGTACTATGTATTCATATACCACATAGTATGTTGTAGAATGTGATCAATGGGATAATCATATACAACTTTCAGCAACGGATCTCTTGGCTCTCGCATCGATGAAGAACGCAGCGAAATGCGATAAGTAATGTGAATTGCAGAATTCAGTGAATCATCGAATCTTTGAACGCACCTTGCGCTCCTTGGTATTCCGAGGAGCATGCCTGTTTGAGTGTCATTAAATTCTCAACCCCTCCAGCTTTTGCGAGTTGTGATGGGGCTTGGATATGGGAGTTTGCGGGTCTTTATCAATAAAGGTCAGCTCTCCTGAAATGCATTAGCGGAACCGTTTGCAGTCCCGTCACTAGTGTGATAATTATCTACACTGTGATGATTGCTCTCTGACTAGTTCAGCTGCTAATCGTCCACTATGGACAACACTTAATGAAATTCTTGACCTCAAATCAGGTAGGACTACCCGCTGAACTTAAGCATATCAATAGGCGGAGGAA
>OR198213.1 Leptocaulis ericaeus voucher 20201075Lycoperdon internal transcribed spacer 1, partial sequence; 5.8S ribosomal RNA gene and internal transcribed spacer 2, complete sequence; and large subunit ribosomal RNA gene, partial sequence
TAGAGACTGCGGAGGACATTATTGAATATTCTTGATGGGTTGTAGCTGGCTCTCCGGAGCATGTGCACACTTGTCTTGACTTTATTCATCCACCTGTGCACCTTTTGTAGTCTTGGGGGTTGAGAGCAGTCGACTATCGGATGGCTATGGCCTTTCCGGACGTGGGGAATGCTGAGTGCGAAAGCATACAGCTCTTCTCAAATGACTTGCAAAACCTCTCCCTCGAGTACTATGTATTCATATACCACATAGTATGTTGTAGAATGTGATCAATGGGATAATCATATACAACTTTCAGCAACGGATCTCTTGGCTCTCGCATCGATGAAGAACGCAGCGAAATGCGATAAGTAATGTGAATTGCAGAATTCAGTGAATCATCGAATCTTTGAACGCACCTTGCGCTCCTTGGTATTCCGAGGAGCATGCCTGTTTGAGTGTCATTAAATTCTCAACCCCTCCAGCTTTTGCGAGTTGTGATGGGGCTTGGATATGGGAGTTTGCGGGTCTTTATCAATAAAGGTCAGCTCTCCTGAAATGCATTAGCGGAACCGTTTGCAGTCCCGTCACTAGTGTGATAATTATCTACACTGTGATGATTGCTCTCTGACTAGTTCAGCTGCTAATCGTCCACTATGGACAACACTTAATGAAATTCTTGACCTCAAATCAGGTAGGACTACCCGCTGAACTTAAGCATATCAATAAGGCGGAGGAA
>OR198239.1 Bovista aestivalis voucher 20211232Bovista internal transcribed spacer 1, partial sequence; 5.8S ribosomal RNA gene and internal transcribed spacer 2, complete sequence; and large subunit ribosomal RNA gene, partial sequence
GCGGGTAGTGACTGCGGAGACATTATTGAATATTCTTGATGAGTTGTAGCTGGCTCTTAGGAGCATGTGCACGCTTGTCTTGACTTTATTCGTCCACCTGTGCACCTTTTGTAGTCTTGTGGGTTGAGAGCAGTCAATTATCGGACGACCATTACGGACGCTCCGGACGTGAGAAATGCTAAGTGTGAAAGCATATAGCTCTTCTCAAACGACTTGCAATACCTCTCCCTCAAGTACTATGTATTCATATACCACTAGTATGTTGCAGAATGTGATCATTGGGCTTATATGCCTATAATAATCATATACAACTTTCAGCAACGGATCTCTTGGCTCTCGCATCGATGAAGAACGCAGCGAAATGCGATAAGTAATGTGAATTGCAGAATTCAGTGAATCATCGAATCTTTGAACGCACCTTGCGCTCCTTGGTATTCCGAGGAGCATGCCTGTTTGAGTGTCATTAAATTCTCAACCCTCCAACTTTTGCGAGTTGTGATGGGCTTGGATATGGGGGTTGCGGGCCTTATTAAGAGGTCGGCTCTCCTGAAATACATTAGCGGAACCGTTTGCAGTCCCGTCACTAGTGTGATAATTATCTACACTGTGATGATTGCTCTCTGACTAGTTCAGCTGCTAATCGTCCCTTGTTGGACAACATTAATGAACTTCTTGACCTCAAATCAGGTAGGACTACCCGCTGAACTTAAGCATATCATAAAGGGGGAGAGGAA
>OR198271.1 Leptocaulis ericaeus voucher 20211309Lycoperdon internal transcribed spacer 1, partial sequence; 5.8S ribosomal RNA gene and internal transcribed spacer 2, complete sequence; and large subunit ribosomal RNA gene, partial sequence
GCGGNNGGNNNTTATTGNATATTCTTGATGGGTTGTAGCTGGCTCTCCGGAGCATGTGCACACTTGTCTTGACTTTATTCATCCACCTGTGCACCTTTTGTAGTCTTGGGGGTTGAGAGCAGTCGACTATCGGATGGCTATGGCCTTTCCGGACGTGGGGAATGCTGAGTGCGAAAGCATACAGCTCTTCTCAAATGACTTGCAAAACCTCTCCCTCGAGTACTATGTATTCATATACCACATAGTATGTTGTAGAATGTGATCAATGGGATAATCATATACAACTTTCAGCAACGGATCTCTTGGCTCTCGCATCGATGAAGAACGCAGCGAAATGCGATAAGTAATGTGAATTGCAGAATTCAGTGAATCATCGAATCTTTGAACGCACCTTGCGCTCCTTGGTATTCCGAGGAGCATGCCTGTTTGAGTGTCATTAAATTCTCAACCCCTCCAGCTTTTGCGAGTTGTGATGGGGCTTGGATATGGGAGTTTGCGGGTCTTTATCAATAAAGGTCAGCTCTCCTGAAATGCATTAGCGGAACCGNTTGCAGTCCCGNCACTAGTGTGATAATTATCTACACTGTGATGATTGCTCTCTGACTAGTTCAGCTGCTAATCGTCCACTATGGACAACACTTAATGAAATTCTTGACCTCAAATCAGGTAGGACTACCCGCTGAACTTAAGCATATCAATAAGGCGGAGGAA
>OR198339.1 Leptocaulis ericaeus voucher 20211419Lycoperdon internal transcribed spacer 1, partial sequence; 5.8S ribosomal RNA gene and internal transcribed spacer 2, complete sequence; and large subunit ribosomal RNA gene, partial sequence
TTATTGAATATTCTTGATGGGTTGTAGCTGGCTCTCCGGAGCATGTGCACACTTGTCTTGACTTTATTCATCCACCTGTGCACCTTTTGTAGTCTTGGGGGTTGAGAGCAGTCGACTATCGGATGGCTATGGCCTTTCCGGACGTGGGGAATGCTGAGTGCGAAAGCATACAGCTCTTCTCAAATGACTTGCAAAACCTCTCCCTCGAGTACTATGTATTCATATACCACATAGTATGTTGTAGAATGTGATCAATGGGATAATCATATACAACTTTCAGCAACGGATCTCTTGGCTCTCGCATCGATGAAGAACGCAGCGAAATGCGATAAGTAATGTGAATTGCAGAATTCAGTGAATCATCGAATCTTTGAACGCACCTTGCGCTCCTTGGTATTCCGAGGAGCATGCCTGTTTGAGTGTCATTAAATTCTCAACCCCTCCAGCTTTTGCGAGTTGTGATGGGGCTTGGATATGGGAGTTTGCGGGTCTTTATCAATAAAGGTCAGCTCTCCTGAAATGCATTAGCGGAACCGTTTGCAGTCCCGTCACTAGTGTGATAATTATCTACACTGTGATGATTGCTCTCTGACTAGTTCAGCTGCTAATCGTCCACTATGGACAACACTTAATGAAATTCTTGACCTCAAATCAGGTAGGACTACCCGCTGAACTTAAGCAT
>OR198343.1 Vascellum pratense voucher 20211423Vascellum internal transcribed spacer 1, partial sequence; 5.8S ribosomal RNA gene and internal transcribed spacer 2, complete sequence; and large subunit ribosomal RNA gene, partial sequence
GCTGGCGGCAGGATCATTATTGAATACTCTTGATGAGTTGTAGCTGGCTCTCCGGGGCATGTGCACGCTTGTCTTGATTTTATTCATCCACCTGTGCACCTTTTGTAGTCTTGGGGGTTGAAAGCAGTCGACTATCGGATGGCTATGGCTTTTCCGGATGTGAGAAATGCTGAGTGCATAGACGCATACAGCTCTTCTCAAATGACTTGCAAACCCTTGAGTACTATGTATTCATATACCACGTCGTATGTTGTAGAATGTGATCAATGGGTCTATGTACCTATAATAATCATATACAACTTTCAGCAACGGATCTCTTGGCTCTCGCATCGATGAAGAACGCAGCGAAATGCGATAAGTAATGTGAATTGCAGAATTCAGTGAATCATCGAATCTTTGAACGCACCTTGCGCTCCTTGGTATTCCGAGGAGCATGCCTGTTTGAGTGTCATTAAATTCTCAACCCCTCCAGTTGTGATGGGGCTTGGATATGGGAGTTTGCGGGTCCTTTATCAGTAAAGGTCAGCTCTCCTGAAATACATTAGCGGAACCGTTTGCAGTCCCGTCACTAGTGTGATAATTATCTACACTGTGATGATTGCTCTCTGACTAGTTCAGCTGCTAATCGTCCGTTACGGACAATGTTTAATGAACTTCTTGACCTCAAATCAGGTAGGACTACCCGCTGAACTTAAGCATATCAATAAGGCGGAGGAAA
>OR198346.1 Lycoperdon perlatum voucher 20211429Lycoperdon internal transcribed spacer 1, partial sequence; 5.8S ribosomal RNA gene and internal transcribed spacer 2, complete sequence; and large subunit ribosomal RNA gene, partial sequence
ATGTGCACGCTTATCTTGACTTTATTCATCCACCTGTGCACCTTTTGTAGTCTCGGGTCGACTATCGGATGGCCAAGGTCATTCCGGATGTGAGGATTGCTGAGTGCGAAAGCATACAGCTCTTCTCTAATGACTCGAGTACTATGTATTCATATACGAGATAGTATGTTGTAGAATGTGATCAATGGGTCTATGTACCTATAATAATCATATACAACTTTCAGCAACGGATCTCTTGGCTCTCGCATCGATGAAGAACGCAGCGAAATGCGATAAGTAATGTGAATTGCAGAATTCAGTGAATCATCGAATCTTTGAACGCACCTTGCGCTCCTTGGTATTCCGAGGAGCATGCCTGTTTGAGTGTCATTAAATTCTCAACCCCTCCATTGTGATGGGGCTTGGATATGGGGGCTTGCGGGTCTTTATCAGTAAAGGTCAGCTCTCCTGAAATACATTAGCGGAACCGTTTGCAGTCCCGTCACTAGTGTGATAATTATCTACACTGTGATGATTGCTCTCTGAGTAGTTCAGCTGCTAATTGTCCGATTGGGGACAAGGTTTAATGAAGTTCTTGACCTCAAATCAGGTAGGACTACCCGCTGAACTTAAGCATA
>PQ084727.1 Lycoperdon perlatum isolate X21112 small subunit ribosomal RNA gene, partial sequence; internal transcribed spacer 1, 5.8S ribosomal RNA gene, and internal transcribed spacer 2, complete sequence; and large subunit ribosomal RNA gene, partial sequence
CTTCCGTAGGGGTACCTGCGGAAGGATCATTATTGAATATGCTTGATAGGTTGTAGCTGGCTCTTCGGAGTATGTGCACGCTTATCTTGACTTAATTCATCCACCTGTGCACCTTTTGTAGTCTTGGGGGTTGAGATCGGTCGACTATCGGATGGCCAAGGTCATTCCGGATGTGAGGAATGCTGAGTGCGAAAGCATACAGCTCTTCTCAAATGACTTGTCTTCCTCGAGTACTATGTATTCATATACCACATAGTATGTTGTAGAATGTGATCAATGGGTCTATGTACCTATAATAATCATATACAACTTTCAGCAACGGATCTCTTGGCTCTCGCATCGATGAAGAACGCAGCGAAATGCGATAAGTAATGTGAATTGCAGAATTCAGTGAATCATCGAATCTTTGAACGCACCTTGCGCTCCTTGGTATTCCGAGGAGCATGCCTGTTTGAGTGTCATTAAATTCTCAACCCCTCCAGCTTTTGCGAGTTGTGATGGGGCTTGGATATGGGGGCTTGCGGGTCTTTACTGATGTAAAGGTCAGCTCTCCTGAAATACATTAGCGGAACCGTTTGCAGTCCCGTCACTAGTGTGATAATTATCTACACTGTGATGGATTGCTCTCTGACTAGTTCAGCTGCTAATCGTCCGTTATGGACAATGTTTAATGAACTTCTGACCTCAAATCAGGTAGA
>PQ061303.1 Lycoperdon perlatum voucher HAY-F-006441 small subunit ribosomal RNA gene, partial sequence; internal transcribed spacer 1, 5.8S ribosomal RNA gene, and internal transcribed spacer 2, complete sequence; and large subunit ribosomal RNA gene, partial sequence
GTCGTAACAAGGTTTCCGTAGGTGAACCTGCGGAAGGATCATTATTGAATATGCTTGATAGGTTGTAGCTGGCTCTTCGGAGTATGTGCACGCTTATCTTGACTTAATTCATCCACCTGTGCACCTTTTGTAGTCTTGGGGGTTGAGATCGGTCGACTATCGGATGGCCAAGGTCATTCCGGATGTGAGGAATGCTGAGTGCGAAAGCATACAGCTCTTCTCAAATGACTTGTCTTCCCCGAGTACTATGTATTCATATACCACATAGTATGTTGTAGAATGTGATCAATGGGTCTATGTACCTATAATAATCATATACAACTTTCAGCAACGGATCTCTTGGCTCTCGCATCGATGAAGAACGCAGCGAAATGCGATAAGTAATGTGAATTGCAGAATTCAGTGAATCATCGAATCTTTGAACGCACCTTGCGCTCCTTGGTATTCCGAGGAGCATGCCTGTTTGAGTGTCATTAAATTCTCAACCCCTCCAGCTTTTGCGAGTTGTGATGGGGCTTGGATATGGGGGCTTGCGGGTCTTTACTGATGTAAAGGTCAGCTCTCCTGAAATACATTAGCGGAACCGTTTGCAGTCCCGTCACTAGTGTGATAATTATCTACACTGTGATGGATTGCTCTCTGACTAGTTCAGCTGCTAATCGTCCGTTATGGACAATGTTTAATGAACTTCTTGACCTCAAATCAGGTAGGACTACCCGCTGAACTT
>PP998786.1 Utraria excipuliformis voucher HAY-F-007316 small subunit ribosomal RNA gene, partial sequence; internal transcribed spacer 1, 5.8S ribosomal RNA gene, and internal transcribed spacer 2, complete sequence; and large subunit ribosomal RNA gene, partial sequence
AAGTCGTAACAAGGTTTCCGTAGGTGAACCTGCGGAAGGATCATTATTGAATATTCTTGATGGGTTGTAGCTGGCTCTCCGGGGCATGTGCACACTTGTCTTGACTTTATTCGTCCACCTGTGCACCTTTTGTAGTCTTGGGGGTTGAGAGCAAGTCGACTATCGGATGGCTAAGGCCTTTCCGGACGTGAGGATTGCTGAGTGCGAAAGCATACAGCTCTTCTTAAATGACTTGTAATACCTCTCCCTCGAGTACTATGTATTCATATACCACATAGTATGTTGTAGAATGTGATCAATGGGCCTATGTGCCTATAATAATGATATACAACTTTCAGCAACGGATCTCTTGGCTCTCGCATCGATGAAGAACGCAGCGAAATGCGATAAGTAATGTGAATTGCAGAATTCAGTGAATCATCGAATCTTTGAACGCACCTTGCGCTCCTTGGTATTCCGAGGAGCATGCCTGTTTGAGTGTCATTAAATTCTCAACCCCTCCAGCTTTTGCGAGTTGTGATGGGGCTTGGATCTGGGAGTTTGCGGGTCTTTATCAATAAAGGTCAGCTCTCCTGAAATGCATTAGCGGAACCGTTTGCAGTCCCGTCACTAGTGTGATAATTATCTACACTGTGATGATTGCTCTCTGACTAGTTCAGCTGCTAATCGTCCATCATGGACAACACTTAATGAACTTCTTGACCTCAAATCAGGTAGGACTACCCGCTGAACTTAAG
>PP736658.1 Bovista cf. aestivalis voucher HTBM0371 internal transcribed spacer 1, partial sequence; 5.8S ribosomal RNA gene and internal transcribed spacer 2, complete sequence; and large subunit ribosomal RNA gene, partial sequence
CATTATTGAATACTCTTGATGGGTTGTAGCTGGCTTTTAGGAGCATGTGCACGCTTGTCTTGACTTTATTCGTCCACCTGTGCACCTTTTGTAGTCTTGTGGGTTGAGAGCAGTCAATTATCGGACGACCATTATGGACGTTCCGGACGTGAGGAATGCTAAGTGTGAAAGCATATAGCTCTTCTCAAACGACTTGCAATACCTCTCCCTCAAGTACTATGTATTCATATACCACTAGTATGTTGCAGAATGTGATCATTGGGCTTATATGCCTATAATAATCATATACAACTTTCAGCAACGGATCTCTTGGCTCTCGCATCGATGAAGAACGCAGCGAAATGCGATAAGTAATGTGAATTGCAGAATTCAGTGAATCATCGAATCTTTGAACGCACCTTGCGCTCCTTGGTATTCCGAGGAGCATGCCTGTTTGAGTGTCATTAAATTCTCAACCCTCCAACTTTTGCGAGTTGTGATGGGCTTGGATATGGGGGTTGCGGGCCTTTATTAAGAGGTCGGCTCTCCTGAAATACATTAGCGGAACCGTTTGCAGTCCCGTCACTAGTGTGATAATTATCTACACTGTGATGATTGCTCTCTGACTAGTTCAGCTGCTAATCGTCCCTTGTTGGACAACATTAATGAACTTCTTGACCTCAAATCAGGTAGGACTACCCGCTGAACTTAAGCATATC
>PP736659.1 Calvatia gigantea voucher HTBM0403 internal transcribed spacer 1, partial sequence; 5.8S ribosomal RNA gene and internal transcribed spacer 2, complete sequence; and large subunit ribosomal RNA gene, partial sequence
CATTATTGAATATTCTTGATGGGTTGTAGCTGGCTCTTCGGGGCATGTGCACGCCTGTCTTGACTCTATTCATCCACCTGTGCACCTTTTGTAGTCTTGGGGGTTGAGAGCAGTCAACTATCGGACGGCTATGTGGCCTTTCCGGATGTGAGGATTGCTGAGTGCGAAAGCATACAGCTCTCCTCAAAGCGACTTGTAAACCTCTCCTTCGAGCACTATGTTTTCATATACCACATAGTATGTTGTAGAATGTGATCAATGGGCCTATGTGCCTATAATAATCTTATACAACTTTCAGCAACGGATCTCTTGGCTCTCGCATCGATGAAGAACGCAGCGAAATGCGATAAGTAATGTGAATTGCAGAATTCAGTGAATCATCGAATCTTTGAACGCACCTTGCGCTCCTTGGTATTCCGAGGAGCATGCCTGTTTGAGTGTCATTAAATTCTCAACCCCTCCAGCTTTTGTGAGTTGCGATGGGGCTTGGAAGGTGGGAGCTTGCGGGCCTCTGTAATAGAGGTCGGCTCTCCTGAAATGCATTAGCGGAACCGTTTGCAGTCCCGTCACTAGTGTGATAATTATCTACACTGTGATGATTGCTCTCTGGCTTGTTCAGCTACTAATCGTCCTTTACCGGACAATGTATAATGAACATCTTGACCTCAAATCAGGTAGGACTACCCGCT
>PP736663.1 Calvatia holothurioides voucher HTBM0906 internal transcribed spacer 1, partial sequence; 5.8S ribosomal RNA gene and internal transcribed spacer 2, complete sequence; and large subunit ribosomal RNA gene, partial sequence
CATTATTGAATATTCTTGATGGGTTGTAGCTGGCTCTTAGGAGCATGTGCACGCTTGTCTTGACTTTATTCATCCACCTGTGCACCTTTTGTAGTCTTGGGGGGTAGAGAGCAGTCAATCATCGGATGGCTATTAGCCCTTCCGGATGTGAGGAATGCTGAGTGTGAAAGCATACAGCTTTCTTCAAAGTGACTTGCAGATCTCTCTTTCAAGTCTATGTATTCATATACCACATAGTATGTTGTCGAATGTGATCAATGGGCCTCTGTGCCTATAACAATCATATACAACTTTCAGCAACGGATCTCTTGGCTCTCGCATCGATGAAGAACGCAGCGAAATGCGATAAGTAATGTGAATTGCAGAATTCAGTGAATCATCGAATCTTTGAACGCACCTTGCGCTCCTTGGTATTCCGAGGAGCATGCCTGTTTGAGTGTCATTAAATTCTCAACCCTTATAGCTTTTGTAAGCTATTTGGGCTTGGAGCTGGGAGCTTGCGGGCCTTACAGGTCAGCTCTCCTGAAATACATTAGCGGAACCGTTTGCAGTCCCGTCACTAGTGTGATAATTATCTACACTGTGATGACTGCTCTCTAGTTGTTCAGCTGCTAATTGTCCATTAGTGGACACTACTTAATGAACCTCTTGACCTCAAATCAGGTAGGATTACCCGCTGAACTTAAGCATATC
>PP736664.1 Calvatia cyathiformis voucher HTBM0912 internal transcribed spacer 1, partial sequence; 5.8S ribosomal RNA gene and internal transcribed spacer 2, complete sequence; and large subunit ribosomal RNA gene, partial sequence
CATTATTGAATATTCTTGATGGGTTGTAGCTGGCTCTTTGGAGCATGTGCACGCCTGTCTTGACTTTATTCATCCACCTGTGCACCTTTTGTAGTCTTGGGGGTTGAGAGCAGTCAACTATCGGATGACCATCGGTCATTCCGGATATGAGGAATGCTGAGTGCAAAAGCATACAGCTCTCCTCAAAGTGACTTGTAAACCTCTCCTTCAAGTACTATGTATTCATATACACATTGTATGTTGTAGAATGTGATCCATGGGCCTTAGTGCCTGTAACAATCATATACAACTTTCAGCAACGGATCTCTTGGCTCTCGCATCGATGAAGAACGCAGCGAAATGCGATAAGTAATGTGAATTGCAGAATTCAGTGAATCATCGAATCTTTGAACGCACCTTGCGCTCCTTGGTATTCCGAGGAGCATGCCTGTTTGAGTGTCATTAAATTCTCAACCTTTCCAGCTTTTGTGAGCTGTGATAAGGCTTGGATATTGGGAGCTTGCGGGCCTGTAGAAGGTCGGCTCTCCTGAAATACATTAGCGGAACCGTTTGCAGTCCCGTCACTAGTGTGATAATTATCTACACTGTGATGACTGCTCTCTAGTTTGTTCAGCTGCTAATCGTCCATTACTGGACAACGCTTAATGAACCTCTTGACCTCAAATCAGGTAGGACTACCCGCTGAACTTAAGCATAT
>PP977134.1 Calvatia craniiformis voucher UNCA00209 internal transcribed spacer 1, partial sequence; 5.8S ribosomal RNA gene and internal transcribed spacer 2, complete sequence; and large subunit ribosomal RNA gene, partial sequence
TCATTATTGAATACTCTCGATGGGTTGTAGCTGGTTCTTCGGAGCATGTGCACGCCTGTCTTGACTTTATTCATCCACCTGTGCACCTTTTGTAGTCTTGGAGGTTGARAGCAGTCAAACTATCGGACGGCCACTGGCTGTTCTGGATGTGAGGAATGCTGAGTGCGTAAGCATATGCAGCTCTTCTCAAAGCGACTTGCAAACCTCTCCTTCAAGTACTATGTATTCATATACCACATAGTATGTCGTAGAATGTGATCATTGGGCCTATGTGCCTATAATAATTATATACAACTTTCAGCAACGGATCTCTTGGCTCTCGCATCGATGAAGAACGCAGCGAAATGCGATAAGTAATGTGAATTGCAGAATTCAGTGAATCATCGAATCTTTGAACGCACCTTGCGCTCCTTGGTATTCCGAGGAGCATGCCTGTTTGAGTGTCATTAAATTCTCAAACCTTCCAGCTTTTGCGAGCTGCGATAGGGCTTGGAACTTGGGAGTTTGCGGGTCTTATAAAGGTCAGCTCTCCTGAAATACATTAGCGGAACCGTTTGCAGTCCCGTCACTGGTGTGATAATTATCTACACTGTGATGATTGCTCTCTAGTTTGTTCAGCTGCTAATCGTCCATTACTGGACAACACTTAATGAACCTCTTGACCTCAAATCAGGTAGGATTACCCGCTGAACTTAAGCATATCAATAAGCGGAGGAAAAGAAACTAACAAGGATTCCCCTAGTAACTGCGAGTGAAGCGGGAAAAGCTCAAATTTAAAATCTGGCGGTCTCTGGCC
>PP968693.1 Lycoperdon caudatum isolate 46 internal transcribed spacer 1, partial sequence; 5.8S ribosomal RNA gene and internal transcribed spacer 2, complete sequence; and large subunit ribosomal RNA gene, partial sequence
GGGGCCGCGCCCTTCATGTTGGCTGATGGGTTGTAGCTGGCTCTTCGGAGTATGTGCACGCTTGTCTTGACTTTATTCATCCACCTGTGCACCCTTTGTAGTCTTGGGGGATGAGAGCGGTCGACTATCGGATGGCTTATGGTCTTTCCGGATGGGAGGAAGGCTGAGGGCAAAAGCTTACAGTTCTTCTCTAAGGACTTGCAAAACCTCAAGTACTATGAATTCTTATACCACATAGAATGTTGAAAAAGGGGATCAAGGGGCCTATGTGCCTATAATAATCATATACAACTTTCAGCAACGGATCTCTTGGTTCTCGCATCAATGAAAAACGCAGCGAAAGGCAATAAGAAAGGGGAATTGCAAAATTCAGGGAATCATCAAATCTTTGAACGCACCTTGCGCTCCTTGGAATTCCAAGGAGCTTGCCGGTTTGAGGGCCATTAAATTCTCAACCCTTCCTTGGGAGGGGCTTGAATATGGAAGTTTGCGGGCCTTTATTAATAAAGGCCAGCTCTCCTGAAATACATTAGCGGAACGGTTTGCGGGGCCGCCACTAGGGTGATAATTATCTACACTGTGATGAATTGCTCTCTGACTAGTTCAGCTGCTAATCGTCCACTATGGACAACATTTAATGAAGTTCTTGACCTCAAATCAGGAAGGACTACCCGCTGAACTTAAGCATATCAAAAAGCCGAAGG
>PP971232.1 Lycoperdon perlatum voucher FDS-CA-01018 small subunit ribosomal RNA gene, partial sequence; internal transcribed spacer 1, 5.8S ribosomal RNA gene, and internal transcribed spacer 2, complete sequence; and large subunit ribosomal RNA gene, partial sequence
GTCGTAACAAGGTTTCCGTAGGTGAACCTGCGGAAGGATCATTATTGAATATGCTTGATAGGTTGTAGCTGGCTCTTCGGAGTATGTGCACGCTTATCTTGACTTAATTCATCCACCTGTGCACCTTTTGTAGTCTTGGGGGTTGAGATCGGTCGACTATCGGATGGCCAAGGTCATTCCGGATGTGAGGAATGCTGAGTGCGAAAGCATACAGCTCTTCTCAAATGACTTGTCTTCCTCGAGTACTATGTATTCATATACCACATAGTATGTTGTAGAATGTGATCAATGGGTCTATGTACCTATAATAATCATATACAACTTTCAGCAACGGATCTCTTGGCTCTCGCATCGATGAAGAACGCAGCGAAATGCGATAAGTAATGTGAATTGCAGAATTCAGTGAATCATCGAATCTTTGAACGCACCTTGCGCTCCTTGGTATTCCGAGGAGCATGCCTGTTTGAGTGTCATTAAATTCTCAACCCCTCCAGCTTTTGCGAGTTGTGATGGGGCTTGGATATGGGGGCTTGCGGGTCTTTACTGATGTAAAGGTCAGCTCTCCTGAAATACATTAGCGGAACCGTTTGCAGTCCCGTCACTAGTGTGATAATTATCTACACTGTGATGGATTGCTCTCTGACTAGTTCAGCTGCTAATCGTCCGTTATGGACAATGTTTAATGAACTTCTTGACCTCAAATCAGGTAGGACTACCCGCTGAACTT
>PP971264.1 Lycoperdon sp. 'CA03' voucher FDS-CA-01007 small subunit ribosomal RNA gene, partial sequence; internal transcribed spacer 1, 5.8S ribosomal RNA gene, and internal transcribed spacer 2, complete sequence; and large subunit ribosomal RNA gene, partial sequence
AAGTCGTAACAAGGTTTCCGTAGGTGAACCTGCGGAAGGATCATTATTGAATATTCTTGATAGGTTGTAGCTGGCTCTTTGGAGTATGTGCACGCTTATCTTGACTTTATTCGTCCACCTGTGCACCTTTTGTAGTCTTGGGGATTGAGAGCAGTCGACTATCGGATGGCCAAGGTCATTCCGGATTTGAGGAATGCTGAGTGCGAGAAGCATACAGCTCTTCTCTAATGACTGTCCCTCGAGTACTATGTATTCATATACCACATAGTATGTTGTAGAATGTGATAAATGGGTCTATGTACCTATAATAATCATATACAACTTTCAGCAACGGATCTCTTGGCTCTCGCATCGATGAAGAACGCAGCGAAATGCGATAAGTAATGTGAATTGCAGAATTCAGTGAATCATCGAATCTTTGAACGCACCTTGCGCTCCTTGGTATTCCGAGGAGCATGCCTGTTTGAGTGTCATTAAATTCTCAACCCCTTCAACTGTGATGGGGCTTGGATATGGGAGCTTGCGGGTCTTTATGAGTAAAGGTCAGCTCTCCTGAAATACATTAGCGGAACGGTTTGCAGTCCCGTCACTAGTGTGATAATTATCTACACTGTGATGATTGCTCTCTTTGTAGTTCAGCTGCTAATCGTCCATGATGGACAAGATTTAATGAAGTTCTTGACCTCAAATCAGGTAGGACTACCCGCTGAACTTAAG
>PP944581.1 Lycoperdon perlatum strain MW73 internal transcribed spacer 1, partial sequence; 5.8S ribosomal RNA gene, complete sequence; and internal transcribed spacer 2, partial sequence
ATGCTTGATAGGTTGTAGCTGGCTCTTCGGAGTATGTGCACGCTTATCTTGACTTAATTCATCCACCTGTGCACCTTTTGTAGTCTTGGGGGTTGAGATCGGTCGACTATCGGATGGCCAAGGTCATTCCGGATGTGAGGAATGCTGAGTGCGAAAGCATACAGCTCTTCTCAAATGACTTGTCTTCCTCGAGTACTATGTATTCATATACCACATAGTATGTTGTAGAATGTGATCAATGGGTCTATGTACCTATAATAATCATATACAACTTTCAGCAACGGATCTCTTGGCTCTCGCATCGATGAAGAACGCAGCGAAATGCGATAAGTAATGTGAATTGCAGAATTCAGTGAATCATCGAATCTTTGAACGCACCTTGCGCTCCTTGGTATTCCGAGGAGCATGCCTGTTTGAGTGTCATTAAATTCTCAACCCCTCCAGCTTTTGCGAGTTGTGATGGGGCTTGGATATGGGGGCTTGCGGGTCTTTACTGATGGTAAAGGTCAGCTCTCCTGAAATACATTAGCGGAACCGTTTGCAGTCCCGTCACTAGTGTGATAATTATCTACACTGTGATGGATTGCTCTCTGACTAGTTCAGCTGCTAATCGTCCGTTATGGACAATGTTTAATGAACTTTCTTGACCTCAAATCCAGGTAG
>PP923649.1 Utraria umbrina isolate SAT-23-294-04 internal transcribed spacer 1, partial sequence; 5.8S ribosomal RNA gene, complete sequence; and internal transcribed spacer 2, partial sequence
TCTCCGGGGCATGTGCACACTTGTCTTGACTTAATTCATCCACCTGTGCACCTTTTGTAGTCTTGGGGGTTGAAAGCAGTCGACTATCGGATGGCTATAATAGCCTTTCGGACGTGAGGAATGCTGAGTGCGAAAGCATACAGCTCTTCTCAAATGACTACTCCTCTCCTTCAAGTACTATGTATTCATATACCACATAGTATGTCGTAGAATGTGATCAATGGGATAATCATATACAACTTTCAGCAACGGATCTCTTGGCTCTCGCATCGATGAAGAACGCAGCGAAATGCGATAAGTAATGTGAATTGCAGAATTCAGTGAATCATCGAATCTTTGAACGCACCTTGCGCTCCTTGGTATTCCGAGGAGCATGCCTGTTTGAGTGTCATTAAATTCTCAACCCCTCCAGCTTTTACGAGTTGTGATGGGGCTTGGATATGGGAGTTTGCGGGTCTTTATCAATAAAGGTCAGCTCTCCTGAAATACATTAGCGGAACCGTTTGCAGTCCCGTCACTAGTGTGATAATTATCTACACTGTGATGATTGCTCTCTGACTAGTTCAGCTGCTAATCGTCCACTATGGACAACACTTAATGAACTTCTTGACCTCAA
>PP866399.1 Disciseda candida voucher NSK 1014377 small subunit ribosomal RNA gene, partial sequence; internal transcribed spacer 1, 5.8S ribosomal RNA gene, and internal transcribed spacer 2, complete sequence; and large subunit ribosomal RNA gene, partial sequence
TTTCCGTAGGTGAACCTGCGGAAGGATCATTATTGAATATTCTTGATGGGTTGTAGCTGGCTCTTCGGAGCATGTGCACGCCTGTCTTGACTTAATTCATCCACCTGTGCACCTTTTGTAGTCTTGGGGGTTGAGTGCAGTCGACTGTCGGACGGCTATTGTAGCCTATCCGGATGTGAGGAATGCTGAGTGCGGAAGCATACGGCTCTCTTCAAAACGACTTGTAAACCTCTCCCTCGAGTACTATGTATTCATACACCACATAGTATGTTGTAGAATGTGATCAATGGGCCTATGTGCCTATAATAATCATATACAACTTTCAGCAACGGATCTCTTGGCTCTCGCATCGATGAAGAACGCAGCGAAATGCGATAAGTAATGTGAATTGCAGAATTCAGTGAATCATCGAATCTTTGAACGCACCTTGCGCTCCTTGGTATTCCGAGGAGCATGCCTGTTTGAGTGTCATTAAATTCTCAACCCCTCCAGCTTTTACGAGCTGTGACGGGGCTTGGATGTTGGGGGTTTGCGGGCCTGTATAGGTCGGCTCTCCTGAAATGCATTAGCGGAACCGTTTGCAGTCCCGTCACTAGTGTGATAATTATCTACACTGTGATGATTGCTCTCTAGCTAGTTCAGCTACTAACCGTCCACTGTTGGACAACACTTAATGAACTTCTTGACCTCAAATCAGGTAGGACTACCCGCTGAACTTAAGCATATCAATAAGCGGAGGAAAAGAAACTAACAAGGATTCCCCTAGTAACTGCGAGTGAAGCGGGAAAAGCTCAAATTTAAAATCTGGCGGTCTCTGGCCGTCCGAGTTGTAATCTAGAGAAGTGCTGCCCGCGCTGGACCGTGT
>PP866400.1 Disciseda bovista voucher NSK 1017707 small subunit ribosomal RNA gene, partial sequence; internal transcribed spacer 1, 5.8S ribosomal RNA gene, and internal transcribed spacer 2, complete sequence; and large subunit ribosomal RNA gene, partial sequence
TTTCCGTAGGTGAACCTGCGGAAGGATCATTATTGAATATTCTTGATGGGTTGTAGCTGGCTCTTCGGAGCATGTGCACGCCTGTCTTGACTTTATTCATCCACCTGTGCACCTTTTGTAGTCTTGGGGGTTCAGAGCAGTCAACCGTCGGACGGGCTGTCCGGATGTGAGGAATGCCAAGTGCGGACGCATGCGGCTCTCTTCAAAATGACTTGCAAAGCTTCCCTCGAGTACTATGTATTCATACACCACGTCGTATGTTGTAGAATGTGATCAATGGGCTTATGTGCCTATAATAATCATATACAACTTTCAGCAACGGATCTCTTGGCTCTCGCATCGATGAAGAACGCAGCGAAATGCGATAAGTAATGTGAATTGCAGAATTCAGTGAATCATCGAATCTTTGAACGCACCTTGCGCTCCTTGGTACTCCGAGGAGCATGCCTGTTTGAGTGTCATTAAATTCTCAACCCCTCAAGCTTTTGCGAGCTTCGATGGGGCTTGGATTGGTGGGAGTTTGCGGGCCTCTAGAGGTCGGCTCTCCTGAAATACATTAGCAGAACCGTTTGCAGTCCTGTCACTAGTGTGATAATTATCTACACTGTGATGATTGCTCTCTGGCTAGTTCAGCTACCAACCGTCCACTGCTGGACAACTTACTGAAATTCTTGACCTCAAATCAGGTAGGACTACCCGCTGAACTTAAGCATATCAATAAGCGGAGGAAAAGAAACTAACAAGGATTCCCCTAGTAACTGCGAGTGAAGCGGGAAAAGCTCAAATTTAAAATCTGGCGGTCTCTGGCCGTCCGAGTTGTAATCTAGAGAAGTGCTGCCCGCGCTGGACCGTGTACAA
>PP866401.1 Disciseda bovista voucher NSK 1017281 small subunit ribosomal RNA gene, partial sequence; internal transcribed spacer 1, 5.8S ribosomal RNA gene, and internal transcribed spacer 2, complete sequence; and large subunit ribosomal RNA gene, partial sequence
TTTCCGTAGGTGAACCTGCGGAAGGATCATTATTGAATATTCTTGATGGGTTGTAGCTGGCTCTTCGGAGCATGTGCACGCCTGTCTTGACTTTATTCATCCACCTGTGCACCTTTTGTAGTCTTGGGGGTTCAGAGCAGTCAACCGTCGGACGGGCTGTCCGGATGTGAGGAATGCCAAGTGCGGACGCATGCGGCTCTCTTCAAAATGACTTGCAAAGCTTCCCTCGAGTACTATGTATTCATACACCACGTCGTATGTTGTAGAATGTGATCAATGGGCTTATGTGCCTATAATAATCATATACAACTTTCAGCAACGGATCTCTTGGCTCTCGCATCGATGAAGAACGCAGCGAAATGCGATAAGTAATGTGAATTGCAGAATTCAGTGAATCATCGAATCTTTGAACGCACCTTGCGCTCCTTGGTACTCCGAGGAGCATGCCTGTTTGAGTGTCATTAAATTCTCAACCCCTCAAGCTTTTGCGAGCTTCGATGGGGCTTGGATTGGTGGGAGTTTGCGGGCCTCTAGAGGTCGGCTCTCCTGAAATACATTAGCAGAACCGTTTGCAGTCCTGTCACTAGTGTGATAATTATCTACACTGTGATGATTGCTCTCTGGCTAGTTCAGCTACCAACCGTCCACTGCTGGACAACTTACTGAAATTCTTGACCTCAAATCAGGTAGGACTACCCGCTGAACTTAAGCATATCAATAAGCGGAGGAAAAGAAACTAACAAGGATTCCCCTAGTAACTGCGAGTGAAGCGGGAAAAGCTCAAATTTAAAATCTGGCGGTCTCTGGCCGTCCGAGTTGTAATCTAGAGAAGTGCTGCCCGCGCTGGACCGTGTACAA
>PP866402.1 Disciseda bovista voucher NSK 1017285 small subunit ribosomal RNA gene, partial sequence; internal transcribed spacer 1, 5.8S ribosomal RNA gene, and internal transcribed spacer 2, complete sequence; and large subunit ribosomal RNA gene, partial sequence
TTTCCGTAGGTGAACCTGCGGAAGGATCATTATTGAATATTCTTGATGGGTTGTAGCTGGCTCTTCGGAGCATGTGCACGCCTGTCTTGACTTTATTCATCCACCTGTGCACCTTTTGTAGTCTTGGGGGTTCAGAGCAGTCAACCGTCGGACGGGCTGTCCGGATGTGAGGAATGCCAAGTGCGGACGCATGCGGCTCTCTTCAAAATGACTTGCAAAGCTTCCCTCGAGTACTATGTATTCATACACCACGTCGTATGTTGTAGAATGTGATCAATGGGCTTATGTGCCTATAATAATCATATACAACTTTCAGCAACGGATCTCTTGGCTCTCGCATCGATGAAGAACGCAGCGAAATGCGATAAGTAATGTGAATTGCAGAATTCAGTGAATCATCGAATCTTTGAACGCACCTTGCGCTCCTTGGTACTCCGAGGAGCATGCCTGTTTGAGTGTCATTAAATTCTCAACCCCTCAAGCTTTTGCGAGCTTCGATGGGGCTTGGATTGGTGGGAGTTTGCGGGCCTCTAGAGGTCGGCTCTCCTGAAATACATTAGCAGAACCGTTTGCAGTCCTGTCACTAGTGTGATAATTATCTACACTGTGATGATTGCTCTCTGGCTAGTTCAGCTACCAACCGTCCACTGCTGGACAACTTACTGAAATTCTTGACCTCAAATCAGGTAGGACTACCCGCTGAACTTAAGCATATCAATAAGCGGAGGAAAAGAAACTAACAAGGATTCCCCTAGTAACTGCGAGTGAAGCGGGAAAAGCTCAAATTTAAAATCTGGCGGTCTCTGGCCGTCCGAGTTGTAATCTAGAGAAGTGCTGCCCGCGCTGGACCGTGTACAA
>PP866403.1 Disciseda cervina voucher NSK 1017286 small subunit ribosomal RNA gene, partial sequence; internal transcribed spacer 1, 5.8S ribosomal RNA gene, and internal transcribed spacer 2, complete sequence; and large subunit ribosomal RNA gene, partial sequence
TTTCCGTAGGTGAACCTGCGGAAGGATCATTATCGAATATTCTTGATGGGTTGTAGCTGGCTCTTCGGAGCATGTGCACACCTGTCTTGACTTTATTCATCCACCTGTGCACCTTTTGTAGTCTTGGGGGTTGAGTGCAGTCGACCGTCGGTTGGCTATTATGGTCTATCCGGATGTGAGGAATGCTGAGTGCGGAAGCATGCGGCTCTCTTCAAACCGACTTGCAGAACCTCTCCCTCGAGCACTATGTATTCATATACCACATAGTATGTCGTAGAATGTGATCAATGGGCCTTGTGCCTATAATAATCATATACAACTTTCAGCAACGGATCTCTTGGCTCTCGCATCGATGAAGAACGCAGCGAAATGCGATAAGTAATGTGAATTGCAGAATTCAGTGAATCATCGAATCTTTGAACGCACCTTGCGCTCCTTGGTATTCCGAGGAGCATGCCTGTTTGAGTGTCATTAAATTCTCAACCCCTCCAGCTTTTGCGAGCTGTGACGGGGCTTGGATGTTGGGGGTTTGCGGGCCTCTAGAGGTCGGCTCTCCTGAAATGCATTAGCGGAACCGTTTGCAGTCCCGTCACTAGTGTGATAATTATCTACACTGTGATGATTGCTCTCTGGCTGTTCAGCTACTAACCGTCCACTGTTGGACAACACTTAATGAACTTCTTGACCTCAAATCAGGTAGGACTACCCGCTGAACTTAAGCATATCAATAAGCGGAGGAAAAGAAACTAACAAGGATTCCCCTAGTAACTGCGAGTGAAGCGGGAAAAGCTCAAATTTAAAATCTGGCGGTCTCTGGCCGTCCGAGTTGTAATCTAGAG
>PP866404.1 Disciseda candida voucher NSK 1014252 small subunit ribosomal RNA gene, partial sequence; internal transcribed spacer 1, 5.8S ribosomal RNA gene, and internal transcribed spacer 2, complete sequence; and large subunit ribosomal RNA gene, partial sequence
TTTCCGTAGGTGAACCTGCGGAAGGATCATTATTGAATATTCTTGATGGGTTGTAGCTGGCTCTTCGGAGCATGTGCACGCCTGTCTTGACTTAATTCATCCACCTGTGCACCTTTTGTAGTCTTGGGGGTTGAGTGCAGTCGACTGTCGGACGGCTATTGTAGCCTATCCGGATGTGAGGAATGCTGAGTGCGGAAGCATGCRGCTCTCTTCAAAACGACTTGTAAACCTCTCCCTCAAGTACTATGTATTCATACACCACATAGTATGTTGTAGAATGTGATCAATGGGCCTATGTGCCTATAATAATCATATACAACTTTCAGCAACGGATCTCTTGGCTCTCGCATCGATGAAGAACGCAGCGAAATGCGATAAGTAATGTGAATTGCAGAATTCAGTGAATCATCGAATCTTTGAACGCACCTTGCGCTCCTTGGTATTCCGAGGAGCATGCCTGTTTGAGTGTCATTAAATTCTCAACCCCTCCAGCTTTTGCGAGCTGTGACGGGGCTTGGATGTTGGGGGTTTGCGGGCCTGTAGAGGTCGGCTCTCCTGAAATGCATTAGCGGAACCGTTTGCAGTCCCGTCACTAGTGTGATAATTATCTACACTGTGATGATTGCTCTCTAGCTAGTTCAGCTACTAACCGTCCACTGTTGGACAACACTTAATGAACTTCTTGACCTCAAATCAGGTAGGACTACCCGCTGAACTTAAGCATATCAATAAGCGGAGGAAAAGAAACTAACAAGGATTCCCCTAGTAACTGCGAGTGAAGCGGGAAAAGCTCAAATTTAAAATCTGGCGGTCTCTGGCCGTCCGAGTTGTAATCTAGAGAAGTGCTGCCCGCGCTGGAC
>PP866405.1 Disciseda candida voucher NSK 1014776 small subunit ribosomal RNA gene, partial sequence; internal transcribed spacer 1, 5.8S ribosomal RNA gene, and internal transcribed spacer 2, complete sequence; and large subunit ribosomal RNA gene, partial sequence
TTTCCGTAGGTGAACCTGCGGAAGGATCATTATTGAATATTCTTGATGGGTTGTAGCTGGCTCTTCGGAGCATGTGCACGCCTGTCTTGACTTAATTCATCCACCTGTGCACCTTTTGTAGTCTTGGGGGTTGAGTGCAGTCGACTGTCGGACGGCTATTGTAGCCTATCCGGATGTGAGGAATGCTGAGTGCGGAAGCATACGGCTCTCTTCAAAACGACTTGTAAACCTCTCCCTCGAGTACTATGTATTCATACACCACATAGTATGTTGTAGAATGTGATCAATGGGCCTATGTGCCTATAATAATCATATACAACTTTCAGCAACGGATCTCTTGGCTCTCGCATCGATGAAGAACGCAGCGAAATGCGATAAGTAATGTGAATTGCAGAATTCAGTGAATCATCGAATCTTTGAACGCACCTTGCGCTCCTTGGTATTCCGAGGAGCATGCCTGTTTGAGTGTCATTAAATTCTCAACCCCTCCAGCTTTTACGAGCTGTGACGGGGCTTGGATGTTGGGGGTTTGCGGGCCTGTAGAGGTCGGCTCTCCTGAAATGCATTAGCGGAACCGTTTGCAGTCCCGTCACTAGTGTGATAATTATCTACACTGTGATGATTGCTCTCTAGCTAGTTCAGCTACTAACCGTCCACTGTTGGACAACACTTAATGAACTTCTTGACCTCAAATCAGGTAGGACTACCCGCTGAACTTAAGCATATCAATAAGCGGAGGAAAAGAAACTAACAAGGATTCCCCTAGTAACTGCGAGTGAAGCGGGAAAAGCTCAAATTTAAAATCTGGCGGTCTCTGGCCGTCCGAGTTGTAATCTAGAGAAGTGCTGCCCGCGCTGGAC
>PP866406.1 Disciseda candida voucher NSK 1014828 small subunit ribosomal RNA gene, partial sequence; internal transcribed spacer 1, 5.8S ribosomal RNA gene, and internal transcribed spacer 2, complete sequence; and large subunit ribosomal RNA gene, partial sequence
AAAAGTCGTAACAAGGTTTCCGTAGGTGAACCTGCGGAAGGATCATTATTGAATATTCTTGATGGGTTGTAGCTGGCTCTTCGGAGCATGTGCACGCCTGTCTTGACTTAATTCATCCACCTGTGCACCTTTTGTAGTCTTGGGGGTTGAGTGCAGTCGACTGTCGGACGGCTATTGTAGCCTATCCGGATGTGAGGAATGCTGAGTGCGGAAGCATACGGCTCTCTTCAAAACGACTTGTAAACCTCTCCCTCGAGTACTATGTATTCATACACCACATAGTATGTTGTAGAATGTGATCAATGGGCCTATGTGCCTATAATAATCATATACAACTTTCAGCAACGGATCTCTTGGCTCTCGCATCGATGAAGAACGCAGCGAAATGCGATAAGTAATGTGAATTGCAGAATTCAGTGAATCATCGAATCTTTGAACGCACCTTGCGCTCCTTGGTATTCCGAGGAGCATGCCTGTTTGAGTGTCATTAAATTCTCAACCCCTCCAGCTTTTACGAGCTGTGACGGGGCTTGGATGTTGGGGGTTTGCGGGCCTGTAGAGGTCGGCTCTCCTGAAATGCATTAGCGGAACCGTTTGCAGTCCCGTCACTAGTGTGATAATTATCTACACTGTGATGATTGCTCTCTAGTTAGTTCAGCTACTAACCGTCCACTGTTGGACAACACTTAATGAACTTCTTGACCTCAAATCAGGTAGGACTACCCGCTGAACTTAAGCATATCAATAAGCGGAGGAAAAGAAACTAACAAGGATTCCCCTAGTAACTGCGAGTGAAGCGGGAAAAGCTCAAATTTAAAATCTGGCGGTCTCTGGCCGTCCGAGTTGTAATCTAGAGAAGTGCTGCCCGCGCTGGACC
>PP850341.1 Vascellum intermedium isolate OMDL iNat # 88833096 small subunit ribosomal RNA gene, partial sequence; internal transcribed spacer 1, 5.8S ribosomal RNA gene, and internal transcribed spacer 2, complete sequence; and large subunit ribosomal RNA gene, partial sequence
GTCGTAACAAGGTTTCCGTAGGTGAACCTGCGGAAGGATCATTATTGAATATTCTTGATGAGTTGTAGCTGGCTCTCCGGGGCATGTGCACGCTTGTCTTGACTTTATTCATCCACCTGTGCACCTTTTGTAGTCTTGGGGGTTGAAAGCGGTCGACTATCGGATGGCTACGGCTTTTCCGGATGTGAGGAATGCTGAGTGCAAATGCGCATACAGCTCTTCTCTAATGACTTGCATACCCTCGAGTACTATGTATTCATATACCATGTAGTATGTTGCAGAATGTGATCAATGGGTCTATGTACCTATAACAATCATATACAACTTTCAGCAACGGATCTCTTGGCTCTCGCATCGATGAAGAACGCAGCGAAATGCGATAAGTAATGTGAATTGCAGAATTCAGTGAATCATCGAATCTTTGAACGCACCTTGCGCTCCTTGGTATTCCGAGGAGCATGCCTGTTTGAGTGTCATTAAATTCTCAACCCCTCCAGCTTTTGCGAGTTGTGATGGGGCTTGGATATGGGGGTTTGCGGGTCCTTTATCAGTAAAGGTCGGCTCTCCTGAAATACATTAGCGGAACCGTTTGCAGTCCCGTCACTAGTGTGATAATTATCTACACTGTGATGATTGCTCTCTGACTAGTTCAGCTGCTAATCGTCCACTACGGACAATGTTTAATGAACTTCTTGACCTCAAATCAGGTAGGACTACCCGCTGAACTT
>PP850473.1 Lycoperdon marginatum isolate OMDL iNat # 178599308 small subunit ribosomal RNA gene, partial sequence; internal transcribed spacer 1, 5.8S ribosomal RNA gene, and internal transcribed spacer 2, complete sequence; and large subunit ribosomal RNA gene, partial sequence
GTCGTAACAAGGTTTCCGTAGGTGAACCTGCGGAAGGATCATTATTGAATATTCTTGATAGGTTGTAGCTGGCTCTTTGGAGTATGTGCACGCTTATCTTGACTTTATTCGTCCACCTGTGCACMTTTTGTAGTCTTGGGGATTGAGAGCAGTCGACTATCGGGATGGCCAAGGTCATTCCGGATTTGAGGAATGCTGAGTGCAAAAGGCATACAGCTCTTCTCTAATGACTGTCCCTCGAGTACTATGTATTCATATACCACATAGTATGTTGTAGAATGTGATGAATGGGTCTATGTACCTATAATAATCATATACAACTTTCAGCAACGGATCTCTTGGCTCTCGCATCGATGAAGAACGCAGCGAAATGCGATAAGTAATGTGAATTGCAGAATTCAGTGAATCATCGAATCTTTGAACGCACCTTGCGCTCCTTGGTATTCCGAGGAGCATGCCTGTTTGAGTGTCATTAAATTCTCAACCCCTSCAGCTTTTGCGAGTTGTGATGGGGCTTGGATATGGGAGCTTGCGGGTCTTTATGAATAAAGGTCAGCTCTCCTGAAATACATTAGCGGAACGGTTTGCAGTCCCGTCACTAGTGTGATAATTATCTACACTGTGATGATTGCTCTCTTTGTAGTTCAGCTGCTAATAGTCCATGATGGACAATATTTAATGAAGTTCTTGACCTCAAATCAGGTAGGACTACCCGCTGAACTT
>PP850714.1 Apioperdon pyriforme isolate OMDL iNat # 188268159 small subunit ribosomal RNA gene, partial sequence; internal transcribed spacer 1, 5.8S ribosomal RNA gene, and internal transcribed spacer 2, complete sequence; and large subunit ribosomal RNA gene, partial sequence
GTCGTAACAAGGTTTCCGTAGGTGAACCTGCGGAAGGATCATTATTGAATATTCCTGATGAGTTGTAGCTGGCTCTTTGGAGCATGTGCACGCTTGTCTTGATCTTATTCATCCACCTGTGCACATTTTGTAGTCTTTTGGGCTGAGTCGAGTATCGGATGGATGTCTATCCGGATGTGAGGACTGCTGAGTGCGAAAGCATACGGCTCTTCTCTGTTTGACCTCACCCTTGAGTACTATGTATTCATATACCACATAGTATGTTGTAGAATGTGATCATTGGGCCTTTGTGCCTATAATAATCATATACAACTTTCAGCAACGGATCTCTTGGCTCTCGCATCGATGAAGAACGCAGCGAAATGCGATAAGTAATGTGAATTGCAGAATTCAGTGAATCATCGAATCTTTGAACGCACCTTGCGCTCCTTGGTATTCCGAGGAGCATGCCTGTTTGAGTGTCATTAAATTCTCAACCCCACTAGCTTTTGTGAGCTATGCTGGGGCTTGGATGTTGGGAGTTTGCGGGCCTTTACTAGGTCGGCTCTCCTGAAATACATTAGCGGAACCGTTTGCAGTCCCGTCACTAGTGTGATAATTATCTACACTGTGATGACTGCTCTCTGACTAGTTCAGCTGCTAATCGTCCACTGTGGACAATCATTAATGAACTTCTTGACCTCAAATCAGGTAGGACTACCCGCTGAACTT
>PP850788.1 Bovista sp. 'VA01' isolate OMDL iNat # 179922960 small subunit ribosomal RNA gene, partial sequence; internal transcribed spacer 1, 5.8S ribosomal RNA gene, and internal transcribed spacer 2, complete sequence; and large subunit ribosomal RNA gene, partial sequence
GTCGTAACAAGGTTTCCGTAGGTGAACCTGCGGAAGGATCATTATTGAATATTCTTGATGGGTTGTAGCTGGCTCTTTGGAGCATGTGCACGCTTGTCTTGACTTTATTCGTCCACCTGTGCACCTTTTGTAGTCTTGGGGGTTGAGAGCAGTCAACTATCGGATGGCTATTACGGCCGCTCCGGATGTGAGGAATGCTGAGTGCGAAAGCATACAGCTCTTCTCAAACGACTTGCAATACCTCTCCCTCGAGTACTATGTATTCATATACCACTTGTATGTTGTAGAATGTGATCAATGGGCTTATGCCTATAGTAATCAATACAACTTTCAGCAACGGATCTCTTGGCTCTCGCATCGATGAAGAACGCAGCGAAATGCGATAAGTAATGTGAATTGCAGAATTCAGTGAATCATCGAATCTTTGAACGCACCTTGCGCTCCTTGGTATTCCGAGGAGCATGCCTGTTTGAGTGTCACTAAATTCTCAACCCTCCAACTTTTGCGAGTTGTGATGGGCTTGGATATGGGGGTTTGCGGGCCTTTATTAAGAGGTCGGCTCTCCTGAAATACATTAGCGGAACCGTTTGCAGTCCCGTCACTAGTGTGATAATTATCTACACTGTGATGATTGCTCTCTGACTAGTTCAGCTGCTAATAGTCCCTTGTTGGACAACATTTAATGAACTTCTTGACCTCAAATCAGGTAGGACTACCCGCTGAACTT
>OR236812.1 Bovista aestivalis voucher HMAS 294325 internal transcribed spacer 1, partial sequence; 5.8S ribosomal RNA gene and internal transcribed spacer 2, complete sequence; and large subunit ribosomal RNA gene, partial sequence
CATTATTGAATATTCTTGATGGGTTGTAGCTGGCTCTTCGGGGCATGTGCACGCTTGTCTTGACTTTATTCGTCCACCTGTGCACCTTTTGTAGTCTTGTGGGTTGAGAGCAGTCAACTATCGGACAGCTATTACAGCCGCTCCGGATGTGAGGAATGCTGAGTGCGAAAGCATACAGCTCTTCTCAACGATTGCAATACCTCTCCCTCGAGTACTATGTATTCATATACCACTTGTATGTTGTCGAATGTGATCAATGGGCTTATGTGCCTATAATAATCATATACAACTTTCAGCAACGGATCTCTTGGCTCTCGCATCGATGAAGAACGCAGCGAAATGCGATAAGTAATGTGAATTGCAGAATTCAGTGAATCATCGAATCTTTGAACGCACCTTGCGCTCCTTGGTATTCCGAGGAGCATGCCTGTTTGAGTGTCATTAAATTCTCAACCCTCCAGCTTTTGCGAGTTGTGATGGGCTTGGATATGGGGGTTTGCGGGCCTTTATTAAGAGGTCGGCTCTCCTGAAATACATTAGCGGAACCGTTTGCAGTCCCGTCACTAGTGTGATAATTATCTACACTGTGATGATTGCTCTCTGACTAGTTCAGCTGCTAATAGTCCCTTGTTGGACAACATTAATGAACTTCTTGACCTCAAATCAGGTAGGACTACCCGCTGAACTTAA
>OR236813.1 Bovista aestivalis voucher HMAS 293159 internal transcribed spacer 1, partial sequence; 5.8S ribosomal RNA gene and internal transcribed spacer 2, complete sequence; and large subunit ribosomal RNA gene, partial sequence
CATTATTGAATATTCTTGATGGGTTGTAGCTGGCTCTTCGGGGCATGTGCACGCTTGTCTTGACTTTATTCGTCCACCTGTGCACCTTTTGTAGTCTTGTGGGTTGAGAGCAGTCAACTATCGGACAGCTATTACAGCCGCTCCGGATGTGAGGAATGCTGAGTGCGAAAGCATACAGCTCTTCTCAACGATTGCAATACCTCTCCCTCGAGTACTATGTATTCATATACCACTTGTATGTTGTCGAATGTGATCAATGGGCTTATGTGCCTATAATAATCATATACAACTTTCAGCAACGGATCTCTTGGCTCTCGCATCGATGAAGAACGCAGCGAAATGCGATAAGTAATGTGAATTGCAGAATTCAGTGAATCATCGAATCTTTGAACGCACCTTGCGCTCCTTGGTATTCCGAGGAGCATGCCTGTTTGAGTGTCATTAAATTCTCAACCCTCCAGCTTTTGCGAGTTGTGATGGGCTTGGATATGGGGGTTTGCGGGCCTTTATTAAGAGGTCGGCTCTCCTGAAATACATTAGCGGAACCGTTTGCAGTCCCGTCACTAGTGTGATAATTATCTACACTGTGATGATTGCTCTCTGACTAGTTCAGCTGCTAATAGTCCCTTGTTGGACAACATTAATGAACTTCTTGACCTCAAATCAGGTAGGACTACCCGCTGAACTTAA
>OR236814.1 Bovista aestivalis voucher HMAS 294553 internal transcribed spacer 1, partial sequence; 5.8S ribosomal RNA gene and internal transcribed spacer 2, complete sequence; and large subunit ribosomal RNA gene, partial sequence
CATTATTGAATATTCTTGATGGGTTGTAGCTGGCTCTTCGGGGCATGTGCACGCTTGTCTTGACTTTATTCGTCCACCTGTGCACCTTTTGTAGTCTTGTGGGTTGAGAGCAGTCAACTATCGGACAGCTATTACAGCCGCTCCGGATGTGAGGAATGCTGAGTGCGAAAGCATACAGCTCTTCTCAACGATTGCAATACCTCTCCCTCGAGTACTATGTATTCATATACCACTTGTATGTTGTCGAATGTGATCAATGGGCTTATGTGCCTATAATAATCATATACAACTTTCAGCAACGGATCTCTTGGCTCTCGCATCGATGAAGAACGCAGCGAAATGCGATAAGTAATGTGAATTGCAGAATTCAGTGAATCATCGAATCTTTGAACGCACCTTGCGCTCCTTGGTATTCCGAGGAGCATGCCTGTTTGAGTGTCATTAAATTCTCAACCCTCCAGCTTTTGCGAGTTGTGATGGGCTTGGATATGGGGGTTTGCGGGCCTTTATTAAGAGGTCGGCTCTCCTGAAATACATTAGCGGAACCGTTTGCAGTCCCGTCACTAGTGTGATAATTATCTACACTGTGATGATTGCTCTCTGACTAGTTCAGCTGCTAATAGTCCCTTGTTGGACAACATTAATGAACTTCTTGACCTCAAATCAGGTAGGACTACCCGCTGAACTTAA
>OR236815.1 Bovista tomentosa voucher HMAS 292833 internal transcribed spacer 1, partial sequence; 5.8S ribosomal RNA gene and internal transcribed spacer 2, complete sequence; and large subunit ribosomal RNA gene, partial sequence
CATTATTGAATACTCTTGATGGGTTGTAGCTGGCTCTTCGGGGCATGTGCACGCCTGTCTTGACTTTATTCATCCACCTGTGCACCTTTTGTAGTCTTGGAGGTTGAGAGCAGTCGCTATCGGATACTTTCCGGATGTGAGGAATTGCTGAGTGCGAAAGCATACAGCTCTTCTCAAATGACTTGCAACACTTCTCCTTCAAGTACTATGTATTCATATACCACATAGTATGTTGTAGAATGTGATCAATGGGCTTATATGCCTATAATAATCATATACAACTTTCAGCAACGGATCTCTTGGCTCTCGCATCGATGAAGAACGCAGCGAAATGCGATAAGTAATGTGAATTGCAGAATTCAGTGAATCATCGAATCTTTGAACGCACCTTGCGCTCCTTGGTATTCCGAGGAGCATGCCTGTTTGAGTGTCATTAAATTCTCAACCCCTCCAGCTTTTGCGAGCTGTGATGGGGCTTGGATGTTGGGGGTTTGCGGGCCTTACAAAGGTCGGCTCTCCTGAAATACATTAGCGGAACCGTTTGCAGTCCCGTCACTAGTGTGATAATTATCTACACTGTGATGATTGCTCTCTGACTAGTTCAGCTGCTAATCGTCCACTGTCGGACAATATTAATGAACTTCTTGACCTCAAATCAGGTAGGACTACCCGCTGAACTTAA
>OR236822.1 Utraria cretacea voucher HMAS 297755 internal transcribed spacer 1, partial sequence; 5.8S ribosomal RNA gene and internal transcribed spacer 2, complete sequence; and large subunit ribosomal RNA gene, partial sequence
CATTATTGAATATTCTTGATGGGTTGTTGCTGGCTCTCCGGGGCATGTGCACACTTGTCTTGACTTTATTCGTCCACCTGTGCACCTTTTGTAGTCTTGGGGGTTGAGAGCGGTCGACTATCGGATGGCTATGGCCTTTCCGGACGTGAGGATTGCTGAGTGCGAAAGCATACAGCTCTTCTCAAATGACTTGCAAAACCTCTCCCTCGAGTACTATGTATTCATATACCACATAGTATGTTGTAGAATGTGATCAATGGGCCTATGTGCCTATAATAATGATATACAACTTTCAGCAACGGATCTCTTGGCTCTCGCATCGATGAAGAACGCAGCGAAATGCGATAAGTAATGTGAATTGCAGAATTCAGTGAATCATCGAATCTTTGAACGCACCTTGCGCTCCTTGGTATTCCGAGGAGCATGCCTGTTTGAGTGTCATTAAATTCTCAACCCCTCCAGCTTTTGCGAGTTGTGATGGGGCTTGGATCTGGGAGTTTGCGGGTCTTTATCAATAAAGGTCAGCTCTCCTGAAATGCATTAGCGGAACCGTTTGCAGTCCCGTCACTAGTGTGATAATTATCTACACTGTTGATGATTGCTCTCTGACTAGTTCAGCTGCTAATCGTCCACTATGGACAACACTTAATGAAATTCTTGACCTCAAATCAGGTAGGACTACCCGCTGAACTTAA
>OR236823.1 Utraria cretacea voucher HMAS 292584 internal transcribed spacer 1, partial sequence; 5.8S ribosomal RNA gene and internal transcribed spacer 2, complete sequence; and large subunit ribosomal RNA gene, partial sequence
CATTATTGAATATTCTTGATGGGTTGTTGCTGGCTCTCCGGGGCATGTGCACACTTGTCTTGACTTTATTCGTCCACCTGTGCACCTTTTGTAGTCTTGGGGGTTGAGAGCGGTCGACTATCGGATGGCTATGGCCTTTCCGGACGTGAGGATTGCTGAGTGCGAAAGCATACAGCTCTTCTCAAATGACTTGCAAAACCTCTCCCTCGAGTACTATGTATTCATATACCACATAGTATGTTGTAGAATGTGATCAATGGGCCTATGTGCCTATAATAATGATATACAACTTTCAGCAACGGATCTCTTGGCTCTCGCATCGATGAAGAACGCAGCGAAATGCGATAAGTAATGTGAATTGCAGAATTCAGTGAATCATCGAATCTTTGAACGCACCTTGCGCTCCTTGGTATTCCGAGGAGCATGCCTGTTTGAGTGTCATTAAATTCTCAACCCCTCCAGCTTTTGCGAGTTGTGATGGGGCTTGGATCTGGGAGTTTGCGGGTCTTTATCAATAAAGGTCAGCTCTCCTGAAATGCATTAGCGGAACCGTTTGCAGTCCCGTCACTAGTGTGATAATTATCTACACTGTTGATGATTGCTCTCTGACTAGTTCAGCTGCTAATCGTCCACTATGGACAACACTTAATGAACTTCTTGACCTCAAATCAGGTAGGACTACCCGCTGAACTTAA
>OR236824.1 Utraria cretacea voucher HMAS 293277 internal transcribed spacer 1, partial sequence; 5.8S ribosomal RNA gene and internal transcribed spacer 2, complete sequence; and large subunit ribosomal RNA gene, partial sequence
CATTATTGAATATTCTTGATGGGTTGTTGCTGGCTCTCCGGGGCATGTGCACACTTATCTTGACTTTATTCGTCCACCTGTGCACCTTTTGTAGTCTTGGGGGTTGAGAGCGGTCGACTATCGGATGGCTATGGCCTTTCCGGACGTGAGGATTGCTGAGTGCGAAAGCATACAGCTCTTCTCAAATGACTTGCAAAACCTCTCCCTCGAGTACTATGTATTCATATACCACATAGTATGTTGTAGAATGTGATCAATGGGCCTATGTGCCTATAATAATGATATACAACTTTCAGCAACGGATCTCTTGGCTCTCGCATCGATGAAGAACGCAGCGAAATGCGATAAGTAATGTGAATTGCAGAATTCAGTGAATCATCGAATCTTTGAACGCACCTTGCGCTCCTTGGTATTCCGAGGAGCATGCCTGTTTGAGTGTCATTAAATTCTCAACCCCTCCAGCTTTTGCGAGTTGTGATGGGGCTTGGATCTGGGAGTTTGCGGGTCTTTATCAATAAAGGTCAGCTCTCCTGAAATGCATTAGCGGAACCGTTTGCAGTCCCGTCACTAGTGTGATAATTATCTACACTGTTGATGATTGCTCTCTGACTAGTTCAGCTGCTAATCGTCCACTATGGACAACACTTAATGAACTTCTTGACCTCAAATCAGGTAGGACTACCCGCTGAACTTAA
>OR236896.1 Bovistella utriformis voucher HMAS 350615 internal transcribed spacer 1, partial sequence; 5.8S ribosomal RNA gene and internal transcribed spacer 2, complete sequence; and large subunit ribosomal RNA gene, partial sequence
CATTATTGAATACTCTTGATGGGTTGTAGCTGGCTCTTCGGGGCATGTGCACACTTGTCTTGACTTTATTCATCCACCTGTGCACCTTTTGTAGTCTTGTGGGTTGAGAGCAGTCGACTATCGGATGGCTATGGCCTTTCCGGACGTGAGGAATGCTGAGTGCGAAAGCATACAGCTCTTCTCAAATGACTTGCAAAACCTCTCCCTCAAGTACTATGTATTCATATACCACATAGTATGTTGTCGAATGTGATCAATGGGCCTATGTGCCTATAAAAATCATATACAACTTTCAGCAACGGATCTCTTGGCTCTCGCATCGATGAAGAACGCAGCGAAATGCGATAAGTAATGTGAATTGCAGAATTCAGTGAATCATCGAATCTTTGAACGCACCTTGCGCTCCTTGGTATTCCGAGGAGCATGCCTGTTTGAGTGTCATTAAATTCTCAACCCCTCCAGCTTTTGCGAGTTGTGATGGGGCTTGGATATGGGAGTTTGCGGGTCTTTATCAATAAAGGTCAGCTCTCCTGAAATGCATTAGCGGAACCGTTTGCAGTCCCGTCACTAGTGTGATAATTATCTACACTGTGATGATTGCTCTCTGACTAGTTCAGCTGCTAATCGTCCACTATGGACAATACTTAATGAACTTCTTGACCTCAAATCAGGTAGGACTACCCGCTGAACTTAA
>OR236968.1 Utraria excipuliformis voucher HMAS 292288 internal transcribed spacer 1, partial sequence; 5.8S ribosomal RNA gene and internal transcribed spacer 2, complete sequence; and large subunit ribosomal RNA gene, partial sequence
CATTATTGAATATTCTTGATGGGTTGTAGCTGGCTCTCCGGGGCATGTGCACACTTGTCTTGACTTTATTCGTCCACCTGTGCACCTTTTGTAGTCTTGGGGGTTGAGAGCAAGTCGACTATCGGATGGCTAAGGCCTTTCCGGACGTGAGGATTGCTGAGTGCGAAAGCATACAGCTCTTCTTAAATGACTTGTAATACCTCTCCCTCGAGTACTATGTATTCATATACCACATAGTATGTTGTAGAATGTGATCAATGGGCCGATGTGCCTATAATAATGATATACAACTTTCAGCAACGGATCTCTTGGCTCTCGCATCGATGAAGAACGCAGCGAAATGCGATAAGTAATGTGAATTGCAGAATTCAGTGAATCATCGAATCTTTGAACGCACCTTGCGCTCCTTGGTATTCCGAGGAGCATGCCTGTTTGAGTGTCATTAAATTCTCAACCCCTCCAGCTTTTGCGAGTTGTGATGGGGCTTGGATCTGGGAGTTTGCGGGTCTTTATCAATAAAGGTCAGCTCTCCTGAAATGCATTAGCGGAACCGTTTGCAGTCCCGTCACTAGTGTGATAATTATCTACACTGTGATGATTGCTCTCTGACTAGTTCAGCTGCTAATCGTCCACTACGGACAACACTTAATGAACTTCTTGACCTCAAATCAGGTAGGACTACCCGCTGAACTTAA
>OR236969.1 Utraria frigida voucher HMAS 293468 internal transcribed spacer 1, partial sequence; 5.8S ribosomal RNA gene, complete sequence; and internal transcribed spacer 2, partial sequence
CATTATTGAATATTCTTGATGGGTTGTAGCTGGCTCTCCGGAGCATGTGCACACTTGTCTTGACTTTATTCGTCCACCTGTGCACCTTTTGTAGTCTTGGGGGTTTAGAGCAGTCGACTATCGGATGGCTATGGCCTTTCCGGACATGAGGATTGCTGAGTGCGAAAGCATACAGCTCTTCTCAAATGACTTCTCCCTCGAGTACTATGTATTCATATACCACATAGTATGTTGTAGAATGTGATCAATGGGCCTATGTGCCTATAATAATGAAATACAACTTTCAGCAACGGATCTCTTGGCTCTCGCATCGATGAAGAACGCAGCGAAATGCGATAAGTAATGTGAATTGCAGAATTCAGTGAATCATCGAATCTTTGAACGCACCTTGCGCTCCTTGGTATTCCGAGGAGCATGCCTGTTTGAGTGTCATTAAATTCTCAACCCCTCCAGCTTTTGCGAGTTGTGATGGGGCTTGGATCTGGGAGTTTGCGGGTCTTTATCAATAAAGGTCAGCTCTCCTGAAATGCATTAGCGGAACCGTTTGCAGTCCCGTCACTAGTGTGATAATTATCTACACTGTGATGATTGCTCTCTGACTAGTTCAGCTGCTAATCGTCCACTATGGACAACTCTTAATGAAATTCTTGACCTCAAATCAGG
>OR236970.1 Lycoperdiscus lividus voucher HMAS 293070 internal transcribed spacer 1, partial sequence; 5.8S ribosomal RNA gene and internal transcribed spacer 2, complete sequence; and large subunit ribosomal RNA gene, partial sequence
CATTATTGAATATTCTTGATGGGTTGTAGCTGGCTCTCCGGGGCATGTGCACACTTGTCTTGACTTTATTCGTCCACCTGTGCACCTTTTGTAGTCTTGGGGGTTGAGAGCAGTCGACTATCGGATGGCTATATGGCCTTTTCGGACGTGAGGAATGCTGAGTGCGAAAGCATACAGCTCTTCTCAAATGACTTGCAAAACCTCTCCCTCGAGTACTATGTATTCATATACCACATAGTATGTTGTAGAATGTGATCAATGGGCCTACGTGCCTATAATAATCAAATACAACTTTCAGCAACGGATCTCTTGGCTCTCGCATCGATGAAGAACGCAGCGAAATGCGATAAGTAATGTGAATTGCAGAATTCAGTGAATCATCGAATCTTTGAACGCACCTTGCGCTCCTTGGTATTCCGAGGAGCATGCCTGTTTGAGTGTCATTAAATTCTCAACCCCTCCAGCTTTTGCGAGTTGTGATGGGGCTTGGATCTGGGAGTTTGCGGGTCCTTTATCAATAAAGGTCAGCTCTCCTGAAATGCATTAGCGGAACCGTTTGCAGTCCCGTCACTAGTGTGATAATTATCTACACTGTGATGATTGCTCTCTGACTAGTTCAGCTGCTAATCGTCCACTACGGACAACACTTAATGAACTTCTTGACCTCAAATCAGGTAGGACTACCCGCTGAACTTAA
>OR236971.1 Utraria mammiformis voucher HMAS 291576 internal transcribed spacer 1, partial sequence; 5.8S ribosomal RNA gene and internal transcribed spacer 2, complete sequence; and large subunit ribosomal RNA gene, partial sequence
CATTATTGAATATTCTTGATGGGTTGTAGCTGGCTCTCCGGAGTATGTGCACACTTGTCTTGACTTTATTCGTCCACCTGTGCACCTTTTGTAGTCTTGGGGGTTACGAGCAGTCGACTATCGGATGGCTATGGCCTTTCCGGACGTGAGGATTGCTGAGTGCGAAAGCATACAGCTCTTCTCTAATGACTTCTCCCTCGAGTACTATGTATTCATATACCACATAGTATGTTGTAGAATGTGATCAATGGGCCTTTGTGCCTATAATAATGAAATACAACTTTCAGCAACGGATCTCTTGGCTCTCGCATCGATGAAGAACGCAGCGAAATGCGATAAGTAATGTGAATTGCAGAATTCAGTGAATCATCGAATCTTTGAACGCACCTTGCGCTCCTTGGTATTCCGAGGAGCATGCCTGTTTGAGTGTCATTAAATTCTCAACCCCTCCAGCTTTTGCGAGTTGTGATGGGGCTTGGATCTGGGAGTTTGCGGGTCTTTATCAATAAAGGTCAGCTCTCCTGAAATGCATTAGCGGAACCGTTTGCAGTCCCGTCACTAGTGTGATAATTATCTACACTGTGATGATTGCTCTCTGACTAGTTCAGCTGCTAATCGTCCACTACGGACAACACTTAATGAACTTCTTGACCTCAAATCAGGTAGGACTACCCGCTGAACTTAA
>OR236972.1 Lycoperdon perlatum voucher HMAS 285141 internal transcribed spacer 1, partial sequence; 5.8S ribosomal RNA gene and internal transcribed spacer 2, complete sequence; and large subunit ribosomal RNA gene, partial sequence
CATTATTGAATATGCTTGATAGGTTGTAGCTGGCTCTTCGGAGTATGTGCACGCTTATCTTGACTTAATTCATCCACCTGTGCACCTTTTGTAGTCTTGGGGGTTGAGATCGGTCGACTATCGGATGGCCAAGGTCATTCCGGATGTGAGGAATGCTGAGTGCGAAAGCATACAGCTCTTCTCAAATGACTTGTCTTCCTCGAGTACTATGTATTCATATACCACATAGTATGTTGTAGAATGTGATCAATGGGTCTATGTACCTATAATAATCATATACAACTTTCAGCAACGGATCTCTTGGCTCTCGCATCGATGAAGAACGCAGCGAAATGCGATAAGTAATGTGAATTGCAGAATTCAGTGAATCATCGAATCTTTGAACGCACCTTGCGCTCCTTGGTATTCCGAGGAGCATGCCTGTTTGAGTGTCATTAAATTCTCAACCCCTCCAGCTTTTGCGAGTTGTGATGGGGCTTGGATATGGGGGCTTGCGGGTCTTTACTGATGTAAAGGTCAGCTCTCCTGAAATACATTAGCGGAACCGTTTGCAGTCCCGTCACTAGTGTGATAATTATCTACACTGTGATGGATTGCTCTCTGACTAGTTCAGCTGCTAATCGTCCGTTATGGACAATGTTTAATGAACTTCTTGACCTCAAATCAGGTAGGACTACCCGCTGAACTTAA
>OR236973.1 Vascellum pratense voucher HMAS 297518 internal transcribed spacer 1, partial sequence; 5.8S ribosomal RNA gene and internal transcribed spacer 2, complete sequence; and large subunit ribosomal RNA gene, partial sequence
CATTATTGAATATTCTTGATGAGTTGTAGCTGGCTCTCCGGGGCATGTGCACGCTTGTCTTGACTCTATTCATCCACCTGTGCACCTTTTGTAGTCTTGGGGGTTGAAAGCAGTCGACTATCGGATGGCTACGGCTACTCCGGATGTGAGAAATGCTGAGCGCAGAGACGCATACAGCTCTTCTCAAATGACTTGCATACCCTTGAGTACTATGTATTCATATACCATGTCGTATGTTGCAGAATGTGATCAATGGGTCTATGTACCTATAATAATCATATACAACTTTCAGCAACGGATCTCTTGGCTCTCGCATCGATGAAGAACGCAGCGAAATGCGATAAGTAATGTGAATTGCAGAATTCAGTGAATCATCGAATCTTTGAACGCACCTTGCGCTCCTTGGTATTCCGAGGAGCATGCCTGTTTGAGTGTCATTAAATTCTCAACCCCTCCAGCTTTTGCGAGTTGTGATGGGGCTTGGATATGGGAGTTTGCGGGTCCTTTATCAGTAAAGGTCGGCTCTCCTGAAATACATTAGCGGAACCGTTTGCAGTCCCGTCACTAGTGTGATAATTATCTACACTGTGATGATTGCTCTCTGACTAGTTCAGCTGCTAATCGTCCGGTATGGACAACATTTAATGAACTTCTTGACCTCAAATCAGGTAGGACTACCCGCTGAACTTAA
>PP826372.1 Apioperdon pyriforme isolate CA FUNDIS iNaturalist # 192266746 small subunit ribosomal RNA gene, partial sequence; internal transcribed spacer 1, 5.8S ribosomal RNA gene, and internal transcribed spacer 2, complete sequence; and large subunit ribosomal RNA gene, partial sequence
GTCGTAACAAGGTTTCCGTAGGTGAACCTGCGGAAGGATCATTATTGAATATTCCTGATGAGTTGTAGCTGGCTCTTTGGAGCATGTGCACGCTTGTCTTGATCTTATTCATCCACCTGTGCACATTTTGTAGTCTTGTGGGCTGAGTCGAGTATCGGATGGATGTCTATCCGGATGTGAGGACTGCTGAGTGCGAAAGCATACGGCTCTTCTCTGTTTGACCTCACCCTTGAGTACTATGTATTCATATACCACATAGTATGTTGTAGAATGTGATCATTGGGCCTTTGTGCCTATAATAATCATATACAACTTTCAGCAACGGATCTCTTGGCTCTCGCATCGATGAAGAACGCAGCGAAATGCGATAAGTAATGTGAATTGCAGAATTCAGTGAATCATCGAATCTTTGAACGCACCTTGCGCTCCTTGGTATTCCGAGGAGCATGCCTGTTTGAGTGTCATTAAATTCTCAACCCCACTAGCTTTTGTGAGCTATGCTGGGGCTTGGATGTTGGGAGTTTGCGGGCCTTTACTAGGTCGGCTCTCCTGAAATACATTAGCGGAACCGTTTGCAGTCCCGTCACTAGTGTGATAATTATCTACACTGTGATGACTGCTCTCTGACTAGTTCAGCTGCTAATCGTCCACTGTGGACAATCATTAATGAACTTCTTGACCTCAAATCAGGTAGGACTACCCGCTGAACTT
>PP826395.1 Bovista pila isolate CA FUNDIS iNaturalist # 191794462 small subunit ribosomal RNA gene, partial sequence; internal transcribed spacer 1, 5.8S ribosomal RNA gene, and internal transcribed spacer 2, complete sequence; and large subunit ribosomal RNA gene, partial sequence
GTCGTAACAAGGTTTCCGTAGGTGAACCTGCGGAAGGATCATTATTGAATATTCTTGATGGGTTGTAGCTGGCTCTTCGGGGCATGTGCACGCTTGTCTTGACTTTATTCATCCACCTGTGCACTTTTTGTAGTCTTGGAGGTTGAGAGCGGTCAACTATCGGATAGCTGTTATGGCCWTTCCGGATGTGAGGAATTGCTGAGTGCAAAAGCATACAGCTCTTCTCAAAATGACTTGCAATACCTCTCCTTCAAGTACTATGTATTCATATACCACATAGTATGTTGTAGAATGTGATCAATGGGCTTATGTGCCTATAATAATCATATACAACTTTCAGCAACGGATCTCTTGGCTCTCGCATCGATGAAGAACGCAGCGAAATGCGATAAGTAATGTGAATTGCAGAATTCAGTGAATCATCGAATCTTTGAACGCACCTTGCGCTCCTTGGTATTCCGAGGAGCATGCCTGTTTGAGTGTCATTAAATTCTCAACCCCTCTAGCTTTTGCGAGCTACGATGGGGCTTGGATGTTGGGTTTGCGGGCCTTTATTAATAGAGGTCGGCTCTCCTGAAATGCATTAGCGGAACCGTTTGCAGTCCCGTCACTAGTGTGATAATTATCTACACTGTGATGATTGCTCTCTGACTAGTTCAGCTGCTAATCGTCCACTATCGGACAATATTTAATGAACTTCTTGACCTCAAATCAGGTAGGACTACCCGCTGAACTT
>PP826448.1 Vascellum pratense isolate CA FUNDIS iNaturalist # 190539352 small subunit ribosomal RNA gene, partial sequence; internal transcribed spacer 1, 5.8S ribosomal RNA gene, and internal transcribed spacer 2, complete sequence; and large subunit ribosomal RNA gene, partial sequence
AAGTCGTAACAAGGTTTCCGTAGGTGAACCTGCGGAAGGATCATTATTGAATATTCTTGATGAGTTGTAGCTGGCTCTCCGGGGCATGTGCACGCTTGTCTTGACTCTATTCATCCACCTGTGCACCTTTTGTAGTCTTGGGGGTTGAAAGCAGTCGACTATCGGATGGCTACGGCTACTCCGGATGTGAGAAATGCTGAGCGCAGAGACGCATACAGCTCTTCTCAAATGACTTGCATACCCTTGAGTACTATGTATTCATATACCACGTCGTATGTTGCAGAATGTGATCAATGGGTCTATGTACCTATAATAATCATATACAACTTTCAGCAACGGATCTCTTGGCTCTCGCATCGATGAAGAACGCAGCGAAATGCGATAAGTAATGTGAATTGCAGAATTCAGTGAATCATCGAATCTTTGAACGCACCTTGCGCTCCTTGGTATTCCGAGGAGCATGCCTGTTTGAGTGTCATTAAATTCTCAACCCCTCCAGCTTTTGCGAGTTGTGATGGGGCTTGGATATGGGAGTTTGCGGGTCCTTTATCAGTAAAGGTCGGCTCTCCTGAAATACATTAGCGGAACCGTTTGCAGTCCCGTCACTAGTGTGATAATTATCTACACTGTGATGATTGCTCTCTGACTAGTTCAGCTGCTAATCGTCCGGTATGGACAACATTTAATGAACTTCTTGACCTCAAATCAGGTAGGACTACCCGCTGAACTTAAG
>PP791131.1 Lycoperdon echinatum isolate OMDL iNat # 178605505 small subunit ribosomal RNA gene, partial sequence; internal transcribed spacer 1, 5.8S ribosomal RNA gene, and internal transcribed spacer 2, complete sequence; and large subunit ribosomal RNA gene, partial sequence
GTCGTAACAAGGTTTCCGTAGGTGAACCTGCGGAAGGATCATTATTGAATATTCTTGATAGGTTGTAGCTGGCTCTTTGGAGTATGTGCACGCTTATCTTGACTTTATTCGTCCACCTGTGCACCTTTTGTAGTCTTGGGGATTGAGAGCAGTCGACTATCGGATGGCCAAGGTCATTCCGGATTTGAGGAATGCTGAGTGCAAAAGGCATACAGCTCTTCTCTAATGACTGTCCCTCGAGTACTATGTATTCATATACCACATAGTATGTTGTAGAATGTGATGAATGGGTCTATGTACCTATAATAATCATATACAACTTTCAGCAACGGATCTCTTGGCTCTCGCATCGATGAAGAACGCAGCGAAATGCGATAAGTAATGTGAATTGCAGAATTCAGTGAATCATCGAATCTTTGAACGCACCTTGCGCTCCTTGGTATTCCGAGGAGCATGCCTGTTTGAGTGTCATTAAATTCTCAACCCCTGCAGCTTTTGCGAGTTGTGATGGGGCTTGGATATGGGAGCTTGCGGGTCTTTATCAGTAAAGGTCAGCTCTCCTGAAATACATTAGCGGAACGGTTTGCAGTCCCGTCACTAGTGTGATAATTATCTACACTGTGATGATTGCTCTCTTTGTGGTTCAGCTGCTAATCGTCCATTCAGGACAAGATTTAATGAAGTTCTTGACCTCAAATCAGGTAGGACTACCCGCTGAACTT
>PP734665.1 Lycoperdon curtisii voucher KM436 internal transcribed spacer 1, partial sequence; 5.8S ribosomal RNA gene, complete sequence; and internal transcribed spacer 2, partial sequence
CTCGAAGGATCATTATTGAATACTCTTGATGAGTTGTAGCTGGCTCTCCGGGGCATGTGCACGCTTGTCTTGATTTTATTCATCCACCTGTGCACCTTTTGTAGTCTTGGGGGTTGAAAGCAGTCGACTATCGGATGGCTATGGCTTTTCCGGATGTGAGAAATGCTGAGTGCATAGACGCATACAGCTCTTCTCAAATGACTTGCATACCCTTGAGTACTATGTATTCATATACCACGTCGTATGTTGTAGGATGTGATCAATGGGTCTATGTACCTATAATAATCATATACAACTTTCAGCAACGGATCTCTTGGCTCTCGCATCGATGAAGAACGCAGCGAAATGCGATAAGTAATGTGAATTGCAGAATTCAGTGAATCATCGAATCTTTGAACGCACCTTGCGCTCTTTGGTATTCCGAGGAGCATGCCTGTTTGAGTGTCATTAAATTCTCAACCCCTCCAGTTGTGATGGGGCTTGGATATGGGAGTTTGCGGGTCCTTTATCAGTAAAGGTCAGCTCTCCTGAAATACATTAGCGGAACCGTTTGCAGTCCCGTCACTAGTGTGATAATTATCTACACTGTGATGATTGCTCTCTGACTAGTTCAGCTGCTAATCGTCCGTTACGGACAATGTTTAATGAACTTCTTGACCTCAAATCAGGTAG
>PP725689.1 Utraria umbrina isolate RiC 225 small subunit ribosomal RNA gene, partial sequence; internal transcribed spacer 1, 5.8S ribosomal RNA gene, and internal transcribed spacer 2, complete sequence; and large subunit ribosomal RNA gene, partial sequence
AAGTCGTAACAAGGTTTCCGTAGGTGAACCTGCGGAAGGATCATTATTGAATATTCTTGATGGGTTGTAGCTGGCTCTCCGGGGCATGTGCACACTTGTCTTGACTTAATTCATCCACCTGTGCACCTTTTGTAGTCTTGGGGGTTGAAAGCAGTCGACTATCGGATGGCTATAATAGCCTTTCGGACGTGAGGAATGCTGAGTGCGAAAGCATACAGCTCTTCTCAAATGACTACTCCTCTCCTTCAAGTACTATGTATTCATATACCACATAGTATGTCGTAGAATGTGATCAATGGGATAATCATATACAACTTTCAGCAACGGATCTCTTGGCTCTCGCATCGATGAAGAACGCAGCGAAATGCGATAAGTAATGTGAATTGCAGAATTCAGTGAATCATCGAATCTTTGAACGCACCTTGCGCTCCTTGGTATTCCGAGGAGCATGCCTGTTTGAGTGTCATTAAATTCTCAACCCCTCCAGCTTTTACGAGTTGTGATGGGGCTTGGATATGGGAGTTTGCGGGTCTTTATCAATAAAGGTCAGCTCTCCTGAAATACATTAGCGGAACCGTTTGCAGTCCCGTCACTAGTGTGATAATTATCTACACTGTGATGATTGCTCTCTGACTAGTTCAGCTGCTAATCGTCCACTATGGACAACACTTAATGAACTTCTTGACCTCAAATCAGGTAGGACTACCCGCTGAACTTAAG
>PP659813.1 Pseudoperdon subcretaceum isolate iNaturalist # 172536485 small subunit ribosomal RNA gene, partial sequence; internal transcribed spacer 1, 5.8S ribosomal RNA gene, and internal transcribed spacer 2, complete sequence; and large subunit ribosomal RNA gene, partial sequence
AAGTCGTAACAAGGTTTCCGTAGGTGAACCTGCGGAAGGATCATTATTGAATATTCTTGATGGGTTGTAGCTGGCTCTTCGGGGCATGTGCACGCTTGTCTTGACTTAATTCATCCACCTGTGCACATTTTGTAGTCTTGGGGGCTGAGAGCAGTCGACTATCGGGATGGCTATGGCTTTTCCGGATGTGAGGAATGCTGAGTGCGAAAGCATACAGCTCTTCTCAAATGACTTGCAAAACCTCTCCCTCGAGTACTATGTATTCATATACCACATAGTATGTTGTAGAATGTGATCAATGGGCCTATGTGCCTATAATAATTATATACAACTTTCAGCAACGGATCTCTTGGCTCTCGCATCGATGAAGAACGCAGCGAAATGCGATAAGTAATGTGAATTGCAGAATTCAGTGAATCATCGAATCTTTGAACGCACCTTGCGCTCCTTGGTATTCCGAGGAGCATGCCTGTTTGAGTGTCATTAAATTCTCAACCCCTCCAGCTTTTGCGAGTTGTGATGGGGCTTGGATGTGGGAGTTTGCGGGTCCTTTATCAATAAAGGTCAGCTCTCCTGAAATGCATTAGCGGAACCGTTTGCAGTCCCGTCACTAGTGTGATAATTATCTACACTGTGATGGATTGCTCTCTGACTAGTTCAGCTGCTAATCGTCCACTATGGACAACGCTTTAATGAACTTCTTGACCTCAAATCAGGTAGGACTACCCGCTGAACTTAAG
>PP659850.1 Lycoperdon sp. 'RJF-2020a' isolate iNaturalist # 182493834 small subunit ribosomal RNA gene, partial sequence; internal transcribed spacer 1, 5.8S ribosomal RNA gene, and internal transcribed spacer 2, complete sequence; and large subunit ribosomal RNA gene, partial sequence
AAGTCGTAACAAGGTTTCCGTAGGTGAACCTGCGGAAGGATCATTATTGAATATTCTTGATGGGTTGTAGCTGGCTCCTCGGGGCATGTGCACGCTTATCTTGACTTTATTCATCCACCTGTGCACCTTTTGTAGTCTTGGGGGTTGAGAGCAGTCGACTATCGGATGGCTATGACCTTTCCGGACGTGAGGAATGCTGAGTGCGAAAGCATACAGCTCTTCTCAAATGACTTGCTAAACCTCTCCCTCGAGTACTATGTATTCATATACCACATAGTATGTCGTAGAATGTGATCAATGGGCCTATGTGCCTATAATAATCATATACAACTTTCAGCAACGGATCTCTTGGCTCTCGCATCGATGAAGAACGCAGCGAAATGCGATAAGTAATGTGAATTGCAGAATTCAGTGAATCATCGAATCTTTGAACGCACCTTGCGCTCCTTGGTATTCCGAGGAGCATGCCTGTTTGAGTGTCATTAAATTCTCAACCCCTCCAGCTTTTGCGAGTTGTGATGGGGCTTGGATATGGGAGTTTGCGGGTCTTTATCAATAAAGGTCAGCTCTCCTGAAATGCATTAGCGGAACCGTTTGCAGTCCCGTCACTAGTGTGATAATTATCTACACTGTGATGATTGCTCTCTGACTAGTTCAGCTGCTAATCGTCCACTATGGACAACACTTAATGAACTTCTTGACCTCAAATCAGGTAGGACTACCCGCTGAACTTAAG
>PP594891.1 Lycoperdon sp. 'umbrinum-CA01' voucher HAY-F-005759 small subunit ribosomal RNA gene, partial sequence; internal transcribed spacer 1, 5.8S ribosomal RNA gene, and internal transcribed spacer 2, complete sequence; and large subunit ribosomal RNA gene, partial sequence
AAGTCGTAACAAGGTTTCCGTAGGTGAACCTGCGGAAGGATCATTATTGAATATTCTTGATGGGTTGTAGCTGGCTCTCCGGGGCATGTGCACACTTGTCTTGACTCTATTCATCCACCTGTGCACCTTTTGTAGTCTTGGGGGTTGAGAGCAGTCGACTATCGGGATGGCTATGGCCTTTCCGGACGTGAGGATTGCTGAGTGCGAAAGCATACCAGCTCTTCTCAAATGACTTGCAAAACCTCTCCCTCGAGTACTATGTCTTCATATACCACATAGTATGTTGTAGAATGTGATCAATGGGCCTATGTGCCTATAATAATGATATACAACTTTCAGCAACGGATCTCTTGGCTCTCGCATCGATGAAGAACGCAGCGAAATGCGATAAGTAATGTGAATTGCAGAATTCAGTGAATCATCGAATCTTTGAACGCACCTTGCGCTCCTTGGTATTCCGAGGAGCATGCCTGTTTGAGTGTCATTAAATTCTCAACCCCTCCAGCTTTTGCGAGTTGTGATGGGGCTTGGATCTGGGAGTTTGCGGGTCTTTATCAATAAAGGTCAGCTCTCCTGAAATGCATTAGCGGAACCGTTTGCAGTCCCGTCACTAGTGTGATAATTATCTACACTGTGATGATTGCTCTCTGACTAGTTCAGCTGCTAATCGTCCACTATGGACAACACTTAATGAACTTCTTGACCTCAAATCAGGTAGGACTACCCGCTGAACTTAAG
>PP622167.1 Calvatia holothurioides voucher FCATAS9103 internal transcribed spacer 1, partial sequence; 5.8S ribosomal RNA gene and internal transcribed spacer 2, complete sequence; and large subunit ribosomal RNA gene, partial sequence
CGCGGATTTTAATTTTCTTTGATGGGTTGTAGCTGGCTCTTAGGGAGCATGTGCACGCTTGTCTTGACTTTATTCATCCACCTGTGCACCTTTTGTAGTCTTGGGGGTAGAGAGCAGTCAATCATCGGATGGCTATTAGCCCTTCCGGATGTGAGGAATGCTGAGTGTGAAAGCATACAGCTTTCTTCAAAGTGACTTGCAGATCTCTCTTTCAAGTCTATGTATTCATATACCACATAGTATGTTGTCGAATGTGATCAATGGGCCTCTGTGCCTATAACAATCATATACAACTTTCAGCAACGGATCTCTTGGCTCTCGCATCGATGAAGAACGCAGCGAAATGCGATAAGTAATGTGAATTGCAGAATTCAGTGAATCATCGAATCTTTGAACGCACCTTGCGCTCCTTGGTATTCCGAGGAGCATGCCTGTTTGAGTGTCATTAAATTCTCAACCCTTATAGCTTTTGTAAGCTATTTGGGCTTGGAGCTGGGAGCTTGCGGGCCCTAGAGGTCAGCTCTCCTGAAATACATTAGCGGAACCGTTTGCAGTCCCGTCACTAGTGTGATAATTATCTACACTGTGATGACTGCTCTCTAGTTGTTCAGCTGCTAATTGTCCATTAGTGGACACTACTTAATGAACCTCTTGACCTCAAATCAGGTAGGATTACCCGCTGAACTTAAGCATATCAAAA
>PP626466.1 Apioperdon pyriforme isolate CA FUNDIS iNaturalist # 185515670 small subunit ribosomal RNA gene, partial sequence; internal transcribed spacer 1, 5.8S ribosomal RNA gene, and internal transcribed spacer 2, complete sequence; and large subunit ribosomal RNA gene, partial sequence
AAGTCGTAACAAGGTTTCCGTAGGTGAACCTGCGGAAGGATCATTATTGAATATTCCTGATGAGTTGTAGCTGGCTCTTTGGAGCATGTGCACGCTTGTCTTGATCTTATTCATCCACCTGTGCACATTTTGTAGTCTTTTGGGCTGAGTCGAGTATCGGATGGATGTCTATCCGGATGTGAGGACTGCTGAGTGCGAAAGCATACGGCTCTTCTCTGTTTGACCTCACCCTTGAGTACTATGTATTCATATACCACATAGTATGTTGTAGAATGTGATCATTGGGCCTTTGTGCCTATAATAATCATATACAACTTTCAGCAACGGATCTCTTGGCTCTCGCATCGATGAAGAACGCAGCGAAATGCGATAAGTAATGTGAATTGCAGAATTCAGTGAATCATCGAATCTTTGAACGCACCTTGCGCTCCTTGGTATTCCGAGGAGCATGCCTGTTTGAGTGTCATTAAATTCTCAACCCCACTAGCTTTTGTGAGCTATGCTGGGGCTTGGATGTTGGGAGTTTGCGGGCCTTTACTAGGTCGGCTCTCCTGAAATACATTAGCGGAACCGTTTGCAGTCCCGTCACTAGTGTGATAATTATCTACACTGTGATGACTGCTCTCTGACTAGTTCAGCTGCTAATCGTCCACTGTGGACAATCATTAATGAACTTCTTGACCTCAAATCAGGTAGGACTACCCGCTGAACTTAAG
>OR461288.1 Lycoperdon umbrinoides voucher MB2201603 small subunit ribosomal RNA gene, partial sequence; internal transcribed spacer 1, 5.8S ribosomal RNA gene, and internal transcribed spacer 2, complete sequence; and large subunit ribosomal RNA gene, partial sequence
GTAAAAGTCGTAACAAGGTTTCCGTAGGTGAACCTGCGGAAGGATCATTATTGAATATTCTTGATGGGTTGTGGCTGGCTCCTTGGAGCATGTGCACGCCTGTCTTGACTTCATTCATCCACCTGTGCACTATTTGTAGTCTTGGGGGTTGAGAGCAGTCTACTATCAGGATGGCTATGGCCTCTCTGGATGTGAGGATTGCTGAGTGCGAAAGCATACAGCTCTTCTCAAATTGACTTGCAAAACCTCTCCCTCGAGTACTATGTATTCATATACCACATAGTATGTTGTAGAATGTGATCAATGGGCCTACGTGCCTATAATAATCATATACAACTTTCAGCAACGGATCTCTTGGCTCTCGCATCGATGAAGAACGCAGCGAAATGCGATAAGTAATGTGAATTGCAGAATTCAGTGAATCATCGAATCTTTGAACGCACCTTGCGCTCCTTGGTATTCCGAGGAGCATGCCTGTTTGAGTGTCATTAAATTCTCAACCCTTCCAGCTTTTGCGAGCTGTGATGGGCTTGGATGTGGGAGTTTGCGGGCCTTTACAAGGTCAGCTCTCCTGAAATACATTAGCGGAACCGTTTGCAGTCCCGTCACTAGTGTGATAATTATCTACACTGTGATGATTGCTCTCTGGCTAGTTCAGCTGCTAATCGTCCACTATGGACAACCTTTAATGAACTTCTTGACCTCAAATCAGGTAGGACTACCCGCTGAACTTAAGCATATCAATAAGCGGAGGAAAAGAAACTAACAAGGATTCCC
>PP506327.1 Bovista plumbea voucher UBA-B23532 small subunit ribosomal RNA gene, partial sequence; internal transcribed spacer 1, 5.8S ribosomal RNA gene, and internal transcribed spacer 2, complete sequence; and large subunit ribosomal RNA gene, partial sequence
CGATTAAGGGCTTTCGTAGGTGACCTGCGGAAGGATCATTATTGAATATTCTTGATGGGTTGTAGCTGGCTCTCCGGAGCATGTGCACGCCTGTCTTGACTTAATTCATCCACCTGTGCACTTTTTGTAGTCTTGGAGGTTGAGAGCGGTCGACTATCGGATGGCTGTTATGGCCTTTCCGGATGTGAGGAATTGCTGAGTGCAAATGCATACAGCTCTTCTCAAAATGACTCGCAATACCTCTCCTTCAAGTACTATGTATTCATATACCACATAGTATGTTGTAGAATGTGATCAATGGGCTTATGGCCTATAATAATGAAATACAACTTTCAGCAACGGATCTCTTGGCTCTCGCATCGATGAAGAACGCAGCGAAATGCGATAAGTAATGTGAATTGCAGAATTCAGTGAATCATCGAATCTTTGAACGCACCTTGCGCTCCTTGGTATTCCGAGGAGCATGCCTGTTTGAGTGTCATTAAATTCTCAACCCCTCTAGCTTTTGCGAGCTACGATGGGGCTTGGATGTTGGGTTTGCGGGCCTTTATTAATAGAGGTCGGCTCTCCTGAAATGCATTAGCGGAACCGTTTGCAGTCCCGTCACTAGTGTGATAATTATCTACACTGTGATGATTGCTCTCTGACTAGTTCAGCTGCTAATCGTCCACTATCGGACAATACTTAATGAACTTCTTGACCTCAAATCAGGTAGGACTACCCGCTGAACTTAAGCATATCAAAAGCCGGGAGGAAA
>PP494326.1 Bovista pusilla voucher O18033 small subunit ribosomal RNA gene, partial sequence; internal transcribed spacer 1, 5.8S ribosomal RNA gene, and internal transcribed spacer 2, complete sequence; and large subunit ribosomal RNA gene, partial sequence
AATAGATCGTAGTGACCTGCGGAGGATCATTATTGAATATTCTTGATGGGTTGTAGCTGGCTCTTCGGAGCATGTGCACGCCTGTCTTGACTTAATTCATCCACCTGTGCACCTTTTGTAGTCTTGGGGGTTGAGTGCAGTCGACTGTCGGACGGCTATTGTAGCCTATCCGGATGTGAGGAATGCTGAGTGCGGAAGCATACGGCTCTCTTCAAAACGACTTGTAAACCTCTCCCTCGAGTACTATGTATTCATACACCACATAGTATGTTGTAAAATGTGATCAATGGGCCTATGTGCCTATAATAATCATATACAACTTTCAGCAACGGATCTCTTGGCTCTCGCATCGATGAAGAACGCAGCGAAATGCGATAAGTAATGTGAATTGCAGAATTCACTGAATCATCGAATCTTTGAACGCACCTTGCGCTCCTTGGTATTCCGAGGAGCATGCCTGTTTGAGTGTCATTAAATTCTCAACCCCTCCAGCTTTTACGAGCTGTGACGGGGCTTGGATGTTGGGGGTTTGCGGGCCTGTAGAGGTCGGCTCTCCTGAAATGCATTAGCGGAACCGTTTGCAGTCCCGTCACTAGTGTGATAATTATCTACACTGTGATGATTGCTCTCTAGCTAGTTCAGCTACTAACCGTCCACTGTTGGACAACACTTAATGAACTTCTTGACCTCAAATCAGGTAGGACTACCCGCTGAACTTAAGCATATCAAAAGTGGGAAAGGAAA
>PP480799.1 Lycoperdon perlatum voucher UBA-B23213 small subunit ribosomal RNA gene, partial sequence; internal transcribed spacer 1, 5.8S ribosomal RNA gene, and internal transcribed spacer 2, complete sequence; and large subunit ribosomal RNA gene, partial sequence
ATTAAGGATTCGTAGTGACCTGCGGAAGGATCATTATTGAATATTCTTGATAGGTTGTAGCTGGCTCTTCGGAGTATGTGCACGCTTGTCTTGACTTTATTCATCCACCTGTGCACCTTTTGTAGTCTTGGGGATTGAGAGCGGTCGACTATCGGATGGCCAAGGTCATTCCGGATGTGAGGAATGCTGAGTGCGAAAGCATACAGCTCTTCTCAAATGACTTGTCTCCCTCGAGTACTATGTATTCATATACCACATAGTATGTTGTAGAATGTGATCAATGGGTCTATGTACCTATAATAATTATATACAACTTTCAGCAACGGATCTCTTGGCTCTCGCATCGATGAAGAACGCAGCGAAATGCGATAAGTAATGTGAATTGCAGAATTCAGTGAATCATCGAATCTTTGAACGCACCTTGCGCTCCTTGGTATTCCGAGGAGCATGCCTGTTTGAGTGTCATTAAATTCTCAACCCCTCCAGCTTTTGCGAGTTGTGATGGGGCTTGGATATGGGAGCTTGCGGGTCTTTATCAGTAAAGGTCAGCTCTCCTGAAATACATTAGCGGAACCGTTTGCAGTCCCGTCACTAGTGTGATAATTATCTACACTGTGATGATTGCTCTCTGACTAGTTCAGCTGCTAATCGTCCGTTACGGACAATGTTTAATGAACTTCTTGACCTCAAATCAGGTAGGACTACCCGCTGAACTTAAGCATATCAAAAGGGGGGAAGAAAAA
>PP464311.1 Bovista plumbea voucher MQ23-HL1937 internal transcribed spacer 1, partial sequence; 5.8S ribosomal RNA gene and internal transcribed spacer 2, complete sequence; and large subunit ribosomal RNA gene, partial sequence
AAGGATCATTATTGAATATTCTTGATGGGTTGTAGCTGGCTCTCCGGAGCATGTGCACGCCTGTCTTGACTTAATTCATCCACCTGTGCACTTTTTGTAGTCTTGGAGGTTGAGAGCGGTCGACTATCGGATGGCTGTTATGGCCTTTCCGGATGTGAGGAATTGCTGAGTGCAAAAGCATACAGCTCTTCTCAAAATGACTCGCAATACCTCTCCTTCAAGTACTATGTATTCATATACCACATAGTATGTTGTAGAATGTGATCAATGGGCTTATGGCCTATAATAATGAAATACAACTTTCAGCAACGGATCTCTTGGCTCTCGCATCGATGAAGAACGCAGCGAAATGCGATAAGTAATGTGAATTGCAGAATTCAGTGAATCATCGAATCTTTGAACGCACCTTGCGCTCCTTGGTATTCCGAGGAGCATGCCTGTTTGAGTGTCATTAAATTCTCAACCCCTCTAGCTTTTGCGAGCTACGATGGGGCTTGGATGTTGGGTTTGCGGGCCTTTATTAATAGAGGTCGGCTCTCCTGAAATGCATTAGCGGAACCGTTTGCAGTCCCGTCACTAGTGTGATAATTATCTACACTGTGATGATTGCTCTCTGACTAGTTCAGCTGCTAATCGTCCACTATCGGACAATACTTAATGAACTTCTTGACCTCAAATCAGGTAGGACTACCCGCTGAACT
>PP464317.1 Lycoperdon aff. ruficola voucher MQ23-HL1912 internal transcribed spacer 1, partial sequence; 5.8S ribosomal RNA gene and internal transcribed spacer 2, complete sequence; and large subunit ribosomal RNA gene, partial sequence
AAGGATCATTATTGAATATTCTTGATGGGTTGTAGCTGGCTCTTCGGGGCATGTGCACGCTTGTCTTGACTCTATTCATCCACCTGTGCACCTTTTGTAGTCTTGGGGGTTGAGATCAGTCGACTATCGGATGGCTATAGCCTTTCCGGACGTGGGGATTGCTGAATGCGAAAGCATAAGCTCTTCTCAAATGACTTGTAAACCTCTCCCTCGAGTACTATGTATTCATATACCACATAGTATGTTGTAGAATGTGATCAATGGGCCTATGTGCCTATAATAATCATATACAACTTTCAGCAACGGATCTCTTGGCTCTCGCATCGATGAAGAACGCAGCGAAATGCGATAAGTAATGTGAATTGCAGAATTCAGTGAATCATCGAATCTTTGAACGCACCTTGCGCTCCTTGGTATTCCGAGGAGCATGCCTGTTTGAGTGTCATTAAATTCTCAACCCCTCCAGCTTTTGCGAGTTGTGATGGGGCTTGGACTTGGGGGCTTGCGGGTCTTTATCAATAAAGGTCAGCTCTCCTGAAATGCATTAGCGGAACCGTTTGCAGTCCCGTCACTAGTGTGATAATTATCTACACTGTGATGATTGCTCTCTGACTAGTTCAGCTGCTAATCGTCCACTATGGACAACGCTTAATGAAATTCTTGACCTCAAATCAGGTAGGACTACCCGCTGAACTTAA
>PP464347.1 Lycoperdon perlatum voucher MQ23-HL1936 internal transcribed spacer 1, partial sequence; 5.8S ribosomal RNA gene and internal transcribed spacer 2, complete sequence; and large subunit ribosomal RNA gene, partial sequence
AAGGATCATTATTGAATATGCTTGATAGGTTGTAGCTGGCTCTTCGGAGTATGTGCACGCTTATCTTGACTTAATTCATCCACCTGTGCACCTTTTGTAGTCTTGGGGGTTGAGATCGGTCGACTATCGGATGGCCAAGGTCATTCCGGATGTGAGGAATGCTGAGTGCGAAAGCATACAGCTCTTCTCAAATGACTTGTCTTCCTCGAGTACTATGTATTCATATACCACATAGTATGTTGTAGAATGTGATCAATGGGTCTATGTACCTATAATAATCATATACAACTTTCAGCAACGGATCTCTTGGCTCTCGCATCGATGAAGAACGCAGCGAAATGCGATAAGTAATGTGAATTGCAGAATTCAGTGAATCATCGAATCTTTGAACGCACCTTGCGCTCCTTGGTATTCCGAGGAGCATGCCTGTTTGAGTGTCATTAAATTCTCAACCCCTCCAGCTTTTGCGAGTTGTGATGGGGCTTGGATATGGGGGCTTGCGGGTCTTTACTGATGTAAAGGTCAGCTCTCCTGAAATACATTAGCGGAACCGTTTGCAGTCCCGTCACTAGTGTGATAATTATCTACACTGTGATGGATTGCTCTCTGACTAGTTCAGCTGCTAATCGTCCGTTATGGACAATGTTTAATGAACTTCTTGACCTCAAATCAGGTAGGACTACCCGCTGAACTTAA
>PP464348.1 Utraria umbrina voucher MQ23-HL1935 internal transcribed spacer 1, partial sequence; 5.8S ribosomal RNA gene and internal transcribed spacer 2, complete sequence; and large subunit ribosomal RNA gene, partial sequence
AAGGATCATTATTGAATATTCTTGATGGGTTGTAGCTGGCTCTCCGGGGCATGTGCACACTTGTCTTGACTCTATTCGTCCACCTGTGCACCTTTTGTAGTCTTGGGGGTTGAGAGCAGTCGACTATCGGATGGCTATGGCCTTTCCGGACGTGAGGATTGCTGAGTGCGAAAGCATACAGCTCTTCTTAAATGACTTGCAAAACCTCTCCCTCGAGTACTATGTATTCATATACCACATAGTATGTTGTAGAATGTGATCAATGGGCCTATGTGCCTATAATAATAATATACAACTTTCAGCAACGGATCTCTTGGCTCTCGCATCGATGAAGAACGCAGCGAAATGCGATAAGTAATGTGAATTGCAGAATTCAGTGAATCATCGAATCTTTGAACGCACCTTGCGCTCCTTGGTATTCCGAGGAGCATGCCTGTTTGAGTGTCATTAAATTCTCAACCCCTCCAGCTTTTGCGAGTTGTGATGGGGCTTGGATCTGGGAGTTTGCGGGTCTTTATCAATAAAGGTCAGCTCTCCTGAAATGCATTAGCGGAACCGTTTGCAGTCCCGTCACTAGTGTGATAATTATCTACACTGTGATGATTGCTCTCTGACTAGTTCAGCTGCTAATCGTCCACTATGGACAACACTTAATGAAATTCTTGACCTCAAATCAGGTAGGACTACCCGCTGAACTTAA
>PP464414.1 Lycoperdon aff. ruficola voucher MQ23-HL1893 internal transcribed spacer 1, partial sequence; 5.8S ribosomal RNA gene and internal transcribed spacer 2, complete sequence; and large subunit ribosomal RNA gene, partial sequence
AAGGATCATTATTGAATATTCTTGATGGGTTGTAGCTGGCTCTTCGGGGCATGTGCACGCTTGTCTTGACTCTATTCATCCACCTGTGCACCTTTTGTAGTCTTGGGGGTTGAGATCAGTCGACTATCGGATGGCTATAGCCTTTCCGGACGTGGGGATTGCTGAATGCGAAAGCATAAGCTCTTCTCAAATGACTTGTAAACCTCTCCCTCGAGYACTATGTATTCATATACCACATAGTATGTTGTAGAATGTGATCAATGGGCCTATGTGCCTATAATAATCATATACAACTTTCAGCAACGGATCTCTTGGCTCTCGCATCGATGAAGAACGCAGCGAAATGCGATAAGTAATGTGAATTGCAGAATTCAGTGAATCATCGAATCTTTGAACGCACCTTGCGCTCCTTGGTATTCCGAGGAGCATGCCTGTTTGAGTGTCATTAAATTCTCAACCCCTCCAGCTTTTGCGAGTTGTGATGGGGCTTGGACTTGGGGGCTTGCGGGTCTTTATCAATAAAGGTCAGCTCTCCTGAAATGCATTAGCGGAACCGTTTGCAGTCCCGTCACTAGTGTGATAATTATCTACACTGTGATGATTGCTCTCTGACTAGTTCAGCTGCTAATCGTCCACTATGGACAACGCTTAATGAAATTCTTGACCTCAAATCAGGTAGGACTACCCGCTGAACTTAA
>PP464419.1 Bovista limosa voucher MQ23-HL1947 internal transcribed spacer 1, partial sequence; 5.8S ribosomal RNA gene and internal transcribed spacer 2, complete sequence; and large subunit ribosomal RNA gene, partial sequence
AAGGATCATTATTGAATATTCTTGATGGGTTGTAGCTGGCTCTTTGGAGCATGTGCACGCCTGTCTTGACTTAATTCATCCACCTGTGCACTTTTTGTAGTCTTGGAGGTTGAGAGCGGTCAACTATCGGATGGCTGTTATGGCCGTTCCGGATGTGAGGAATTGCTGAGTGTGAAAACATACAGCTCTTCTCAAAACGACTTGCAATACCTCTCCTTCAAGTACTATGTATTCATATACCACATAGTATGTTGTAGAATGTAATCAATGGGCTTATGTGCCTATAATAATCATATACAACTTTCAGCAACGGATCTCTTGGCTCTCGCATCGATGAAGAACGCAGCGAAATGCGATAAGTAATGTGAATTGCAGAATTCAGTGAATCATCGAATCTTTGAACGCACCTTGCGCTCCTTGGTATTCCGAGGAGCATGCCTGTTTGAGTGTCATTAAATTCTCAACCCCTCTAGCTTTTACGAGCTGCGATGGGGCTTGGATGTTGGGTTTGCGGGCCTTTATTAATAGAGGTCGGCTCTCCTGAAATGCATTAGCGGAACCGTTTGCAGTCCCGTCACTAGTGTGATAATTATCTACACTGTGATGATTGCTCTCTGACTAGTTCAGCTGCTAATCGTCCACCTTCGGACAATACTTAATGAACTTCTTGACCTCAAATCAGGTAGGACTACCCGCTGAACTTAA
>PP464475.1 Utraria umbrina voucher MQ23-HL1858 internal transcribed spacer 1, partial sequence; 5.8S ribosomal RNA gene and internal transcribed spacer 2, complete sequence; and large subunit ribosomal RNA gene, partial sequence
AAGGATCATTATTGAATATTCTTGATGGGTTGTAGCTGGCTCTCCGGGGCATGTGCACACTTGTCTTGACTCTATTCRTCCACCTGTGCACCTTTTGTAGTCTTGGGGGTTGAGAGCAGTCGACTATCGGATGGCTATGGCCTTTCCGGACGTGAGGATTGCTGAGTGCGAAAGCATACAGCTCTTCTTAAATGACTTGCAAAACCTCTCCCTCGAGTACTATGTATTCATATACCACATAGTATGTTGTAGAATGTGATCAATGGGCCTATGTGCCTATAATAATAATATACAACTTTCAGCAACGGATCTCTTGGCTCTCGCATCGATGAAGAACGCAGCGAAATGCGATAAGTAATGTGAATTGCAGAATTCAGTGAATCATCGAATCTTTGAACGCACCTTGCGCTCCTTGGTATTCCGAGGAGCATGCCTGTTTGAGTGTCATTAAATTCTCAACCCCTCCAGCTTTTGCGAGTTGTGATGGGGCTTGGATCTGGGAGTTTGCGGGTCTTTATCAATAAAGGTCAGCTCTCCTGAAATGCATTAGCGGAACCGTTTGCAGTCCCGTCACTAGTGTGATAATTATCTACACTGTGATGATTGCTCTCTGACTAGTTCAGCTGCTAATCGTCCACTATGGACAACACTTAATGAAATTCTTGACCTCAAATCAGGTAGGACTACCCGCTGAACTTAA
>PP464524.1 Fuscospina nigrescens voucher MQ23-HL1892 internal transcribed spacer 1, partial sequence; 5.8S ribosomal RNA gene, complete sequence; and internal transcribed spacer 2, partial sequence
AAGGATCATTATTGAATATTCTTGATGGGTTGTAGCTGGCTCTTAGGGGCATGTGCACACTTGTCTTGACTTTATTCATCCACCTGTGCACCCTTTGTAGTCTTGGGGGTTGAGAGCAGTCGACTATCGGATGGCTATGGCTTTTCCGGACATGAGGATTGCTGAGTGCGCAAGCATACAGCTCTTCTCAAATGGCTTGCAAAACCTCTCCCTCGAGTACTATGTATTCATATACCACATAGTATGTTGAAGAATGTGATCAATGGGCCTATGTGCCTATAACAATCATATACAACTTTCAGCAACGGATCTCTTGGCTCTCGCATCGATGAAGAACGCAGCGAAATGCGATAAGTAATGTGAATTGCAGAATTCAGTGAATCATCGAATCTTTGAACGCACCTTGCGCTCCTTGGTATTCCGAGGAGCATGCCTGTTTGAGTGTCATTAAATTCTCAACCCCTCCAGCTTTTGCGAGTTGTGATGGGGCTTGGATCTGGGAGTTTGCGGGTCTTTATCAATAAAGGTCAGCTCTCCTGAAATACATTAGCGGAACCGTTTGCAGTCCCGTCACTAGTGTGATAATTATCTACGCTGTGATGATTGCTCTCTGACTAGTTCAGCTGCTAATCGTCCACTATGGACAACACTTAATGAACTTCTTGACCTCAAAG
>PP464542.1 Bovista plumbea voucher MQ23-HL1961 internal transcribed spacer 1, partial sequence; 5.8S ribosomal RNA gene and internal transcribed spacer 2, complete sequence; and large subunit ribosomal RNA gene, partial sequence
AAGGATCATTATTGAATATTCTTGATGGGTTGTAGCTGGCTCTCCGGAGCATGTGCACGCCTGTCTTGACTTAATTCATCCACCTGTGCACTTTTTGTAGTCTTGGAGGTTGAGAGCGGTCGACTATCGGATGGCTGTTATGGCCTTTCCGGATGTGAGGAATTGCTGAGTGCAAAAGCATACAGCTCTTCTCAAAATGACTCGCAATACCTCTCCTTCAAGTACTATGTATTCATATACCACATAGTATGTTGTAGAATGTGATCAATGGGCTTATGGCCTATAATAATGAAATACAACTTTCAGCAACGGATCTCTTGGCTCTCGCATCGATGAAGAACGCAGCGAAATGCGATAAGTAATGTGAATTGCAGAATTCAGTGAATCATCGAATCTTTGAACGCACCTTGCGCTCCTTGGTATTCCGAGGAGCATGCCTGTTTGAGTGTCATTAAATTCTCAACCCCTCTAGCTTTTGCGAGCTACGATGGGGCTTGGATGTTGGGTTTGCGGGCCTTTATTAATAGAGGTCGGCTCTCCTGAAATGCATTAGCGGAACCGTTTGCAGTCCCGTCACTAGTGTGATAATTATCTACACTGTGATGATTGCTCTCTGACTAGTTCAGCTGCTAATCGTCCACTATCGGACAATACTTAATGAACTTCTTGACCTCAAATCAGGTAGGACTACCCGCTGAACTTAA
>PP464551.1 Lycoperdon perlatum voucher MQ23-HL1927 internal transcribed spacer 1, partial sequence; 5.8S ribosomal RNA gene and internal transcribed spacer 2, complete sequence; and large subunit ribosomal RNA gene, partial sequence
AAGGATCATTATTGAATATGCTTGATAGGTTGTAGCTGGCTCTTCGGAGTATGTGCACGCTTATCTTGACTTAATTCATCCACCTGTGCACCTTTTGTAGTCTTGGGGGTTGAGATCGGTTGACTATCGGATGGCCAAGGTCATTCCGGATGTGAGGAATGCTGAGTGCGAAAGCATACAGCTCTTCTCAAATGACTTGTCTTCCTCGAGTACTATGTATTCATATACCACATAGTATGTTGTAGAATGTGATCAATGGGTCTATGTACCTATAATAATCATATACAACTTTCAGCAACGGATCTCTTGGCTCTCGCATCGATGAAGAACGCAGCGAAATGCGATAAGTAATGTGAATTGCAGAATTCAGTGAATCATCGAATCTTTGAACGCACCTTGCGCTCCTTGGTATTCCGAGGAGCATGCCTGTTTGAGTGTCATTAAATTCTCAACCCCTCCAGCTTTTGCGAGTTGTGATGGGGCTTGGATATGGGGGCTTGCGGGTCTTTACTGATGTAAAGGTCAGCTCTCCTGAAATACATTAGCGGAACCGTTTGCAGTCCCGTCACTAGTGTGATAATTATCTACACTGTGATGGATTGCTCTCTGACTAGTTCAGCTGCTAATCGTCCGTTATGGACAATGTTTAATGAACTTCTTGACCTCAAATCAGGTAGGACTACCCGCTGAACTTAA
>PP464555.1 Bovista limosa voucher MQ23-HL1948 internal transcribed spacer 1, partial sequence; 5.8S ribosomal RNA gene and internal transcribed spacer 2, complete sequence; and large subunit ribosomal RNA gene, partial sequence
AAGGATCATTATTGAATATTCTTGATGGGTTGTAGCTGGCTCTTTGGAGCATGTGCACGCCTGTCTTGACTTAATTCATCCACCTGTGCACTTTTTGTAGTCTTGGAGGTTGAGAGCGGTCAACTATCGGATGGCTGTTATGGCCGTTCCGGATGTGAGGAATTGCTGAGTGTGAAAACATACAGCTCTTCTCAAAACGACTTGCAATACCTCTCCTTCAAGTACTATGTATTCATATACCACATAGTATGTTGTAGAATGTAATCAATGGGCTTATGTGCCTATAATAATCATATACAACTTTCAGCAACGGATCTCTTGGCTCTCGCATCGATGAAGAACGCAGCGAAATGCGATAAGTAATGTGAATTGCAGAATTCAGTGAATCATCGAATCTTTGAACGCACCTTGCGCTCCTTGGTATTCCGAGGAGCATGCCTGTTTGAGTGTCATTAAATTCTCAACCCCTCTAGCTTTTACGAGCTGCGATGGGGCTTGGATGTTGGGTTTGCGGGCCTTTATTAATAGAGGTCGGCTCTCCTGAAATGCATTAGCGGAACCGTTTGCAGTCCCGTCACTAGTGTGATAATTATCTACACTGTGATGATTGCTCTCTGACTAGTTCAGCTGCTAATCGTCCACCTTCGGACAATACTTAATGAACTTCTTGACCTCAAATCAGGTAGGACTACCCGCTGAACTTAA
>PP474708.1 Calvatia cyathiformis voucher UBA23239 small subunit ribosomal RNA gene, partial sequence; internal transcribed spacer 1, 5.8S ribosomal RNA gene, and internal transcribed spacer 2, complete sequence; and large subunit ribosomal RNA gene, partial sequence
GAATATGCTTTCGTAGGTGACCTGCGGAAGGATCATTATTGAATATTCTTGATGGGTTGTAGCTGGCTCTTCGGAGCATGTGCACGCCTGTCTTGACTTAATTCATCCACCTGTGCACCTTTTGTAGTCTTGGGGGTTGAGTGCAGTCGACTGTCGGACGGCTATTGTAGCCTATCCGGATGTGAGGAATGCTGAGTGCGGAAGCATACGGCTCTCTTCAAAACGACTTGTAAACCTCTCCCTCGAGTACTATGTATTCATACACCACATAGTATGTTGTAGAATGTGATCAATGGGCCTATGTGCCTATAATAATCATATACAACTTTCAGCAACGGATCTCTTGGCTCTCGCATCGATGAAGAACGCAGCGAAATGCGATAAGTAATGTGAATTGCAGAATTCAGTGAATCATCGAATCTTTGAACGCACCTTGCGCTCCTTGGTATTCCGAGGAGCATGCCTGTTTGAGTGTCATTAAATTCTCAACCCCTCCAGCTTTTACGAGCTGTGACGGGGCTTGGATGTTGGGGGTTTGCGGGCCTGTAGAGGTCGGCTCTCCTGAAATGCATTAGCGGAACCGTTTGCAGTCCCGTCACTAGTGTGATAATTATCTACACTGTGATGATTGCTCTCTAGCTAGTTCAGCTACTAACCGTCCACTGTTGGACAACACTTAATGAACTTCTTGACCTCAAATCAGGTAGGACTACCCGCTGAACTTAAGCATATCAATAAGCCGGAGGAAA
>PP474942.1 Calvatia cyathiformis voucher UBA-B23239 small subunit ribosomal RNA gene, partial sequence; internal transcribed spacer 1, 5.8S ribosomal RNA gene, and internal transcribed spacer 2, complete sequence; and large subunit ribosomal RNA gene, partial sequence
GAAAAACGTTCGTAGTGACCTGCGGAAGGATCATTATTGAATATTCTTGATGGGTTGTAGCTGGCTCTTTGGGGCATGTGCACGCCTGTCTTGACTTTATTCATCCACCTGTGCACCTTTTGTAGTCTTGGGGGTTGAGAGCAGTCAATAATCGGACGACCATTGGTCACTCCGGATGTGAGGAATGCTGAGTGCGAAAGCATACAGCTCTTCTCAAAGTGACTTGTAAACCTCTCCTTCAAGTACTATGTATTCATATACCCATAGTATGTTGTAGAATGTGATGAATGGGCCTAAGTGCCTATAACAATCTTATACAACTTTCAGCAACGGATCTCTTGGCTCTCGCATCGATGAAGAACGCAGCGAAATGCGATAAGTAATGTGAATTGCAGAATTCAGTGAATCATCGAATCTTTGAACGCACCTTGCGCTCCTTGGTATTCCGAGGAGCATGCCTGTTTGAGTGTCATTAAATTCTCAACCCTTCTAGCTTTTGTGAGCTGTGATAGGGCTTGGAACTTGGGAGTTTGCGGGCCTATAGAAGGTCGGCTCTTCTGAAATGCATTAGCGGAACCGTTTGCAGTCCCGTCACTAGTGTGATAATTATCTACACTGTGATGATTGCTCTCTAGTTTGTTCAGCTGCTAATCGTCCATTATCGGACAACTCTTAATGAACCTCTTGACCTCAAATCAGGTAGGACTACCCGCTGAACTTAAGCATATCAAAAGCCGGGAGGGAA
>PP474973.1 Bovistella utriformis voucher UBA-B23236 small subunit ribosomal RNA gene, partial sequence; internal transcribed spacer 1, 5.8S ribosomal RNA gene, and internal transcribed spacer 2, complete sequence; and large subunit ribosomal RNA gene, partial sequence
GGCCTATAGCCTTTCGTAGGTGACCTGCGGAAGGATCATTATTGAATACTCTTGATGGGTTGTAGCTGGCTCTTCGGGGCATGTGCACACTTGTCTTGACTTTATTCATCCACCTGTGCACCTTTTGTAGTCTTGTGGGTTGAGAGCAGTCGACTATCGGATGGCTATGGCCTTTCCGGACGTGAGGAATGCTGAGTGCGAAAGCATACAGCTCTTCTCAAATGACTTGCAAAACCTCTTCCTCAAGTACTATGTATTCATATACCACATAGTATGTTGTCGAATGTGATCAATGGGCCTATGTGCCTATAAAAATCATATACAACTTTCAGCAACGGATCTCTTGGCTCTCGCATCGATGAAGAACGCAGCGAAATGCGATAAGTAATGTGAATTGCAGAATTCAGTGAATCATCGAATCTTTGAACGCACCTTGCGCTCCTTGGTATTCCGAGGAGCATGCCTGTTTGAGTGTCATTAAATTCTCAACCCCTCCAGCTTTTGCGAGTTGTGATGGGGCTTGGATATGGGAGTTTGCGGGTCTTTATCAATAAAGGTCAGCTCTCCTGAAATGCATTAGCGGAACCGTTTGCAGTCCCGTCACTAGTGTGATAATTATCTACACTGTGATGATTGCTCTCTGACTAGTTCAGCTGCTAATCGTCCACTATGGACAATACTTAATGAACTTCTTGACCTCAAATCAGGTAGGACTACCCGCTGAACTTAAGCATATCAATAAGCCGGAGGAAA
>PP474983.1 Calvatia cyathiformis voucher UBA-B23232 small subunit ribosomal RNA gene, partial sequence; internal transcribed spacer 1, 5.8S ribosomal RNA gene, and internal transcribed spacer 2, complete sequence; and large subunit ribosomal RNA gene, partial sequence
CAATTAGGGTTTCGTAGGTGACCTGCGGAGGATCATTATTGAATATTCTTGATGGGTTGTAGCTGGCTCTTCGGGGCATGTGCACGCCTGTCTTGACTTTATTCATCCACCTGTGCACCTTTTGTAGTCTTGGAGGGTTGAGAGCAGTCAATTATCGGATGACCATTGGTCATTCGGATATGAGGAATGCTGAGTGCGAAAGCATACGGCTCTCCTCAAAGTGACTTGTAAACTTCTCCTTCAAGTACTATGTATTCATATACGCATAGTATGTTGTAGAATGTGATCAATGGGCCTCAGTGCCTATAACAATCATATACAACTTTCAGCAACGGATCTCTTGGCTCTCGCATCGATGAAGAACGCAGCGAAATGCGATAAGTAATGTGAATTGCAGAATTCAGTGAATCATCGAATCTTTGAACGCACCTTGCGCTCCTTGGTATTCCGAGGAGCATGCCTGTTTGAGTGTCATTAAATTCTCAACCCTTCCAGCTTTTGTGAGCTGCGATAGGGCTTGGATATTGGGAGGTTGCGGGCCTATATAAGGTCGGCTCTCCTGAAATGCATTAGCGGAACCGTTTGCAGTCTCGTCACTAGTGTGATAATTATCTACACTGTGATGACTGCTCTCTAGTTTGTTCAGCTGCTAATTGTCCACTACCGGACAACTCTTAATGAACCTCTTGACCTCAAATCAGGTAGGACTACCCGCTGAACTTAAGCATATCAAAAGCCCGGAGGGAA
>PP447471.1 Bovista aestivalis voucher MB23103101 internal transcribed spacer 1, partial sequence; 5.8S ribosomal RNA gene and internal transcribed spacer 2, complete sequence; and large subunit ribosomal RNA gene, partial sequence
CATTATTGAATATTCTTGATGGGTTGTAGCTGGCTCTTCGGGGCATGTGCACACTTGTCTTGACTTTATTCGTCCACCTGTGCACCTTTTGTAGTCTTGTGGGTTGAGAGCAGTCAACTATCGGACAGCTATTACAGCCGCTCCGGATGTGAGGAATGCTGAGTGCGAAAGCATACAGCTCTTCTCAACGATTGCAATACCTCTCCCTCGAGTACTATGTATTCATATACCACTTGTATGTTGTCGAATGTGATCAATGGGCTTATGTGCCTATAATAATCATATACAACTTTCAGCAACGGATCTCTTGGCTCTCGCATCGATGAAGAACGCAGCGAAATGCGATAAGTAATGTGAATTGCAGAATTCAGTGAATCATCGAATCTTTGAACGCACCTTGCGCTCCTTGGTATTCCGAGGAGCATGCCTGTTTGAGTGTCATTAAATTCTCAACCCTCCAGCTTTTGCGAGTTGTGATGGGCTTGGATATGGGGGTTTGCGGGCCTTTATTAAGAGGTCGGCTCTCCTGAAATACATTAGCGGAACCGTTTGCAGTCCCGTCACTAGTGTGATAATTATCTACACTGTGATGATTGCTCTCTGACTAGTTCAGCTGCTAATAGTCCCTTGTTGGACAACATTAATGAACTTCTTGACCTCAAATCAGGTAGGACTACCCGCTGAACTTAAGCATATCAATAAGCGGAGGAAAAGAAACTAACAAGGATTCCCCTAGTAACTGCGAGTGAAGCGGGAAAAGCTCAAATTTAAAATCTGGCGGTCTCTGGC
>PP410552.1 Lycoperdon sp. 'molle-CA01' isolate CA FUNDIS iNaturalist # 182492508 small subunit ribosomal RNA gene, partial sequence; internal transcribed spacer 1, 5.8S ribosomal RNA gene, and internal transcribed spacer 2, complete sequence; and large subunit ribosomal RNA gene, partial sequence
AAGTCGTAACAAGGTTTCCGTAGGTGAACCTGCGGAAGGATCATTATTGAATATTCTTGATGGGTTGTAGCTGGCTCTCAGGAGCATGTGCACACTTGTCTTGACTTTATTCGTCCACCTGTGCACCTTTTGTAGTCTTGGGGGTTGAGAGCGGTCGACTATCGGATGGCTATGGCCTTTCCGGACGTGAGGATTGCTGAGTGCGAAAGCATACAGCTCTTCTCAAATGACTTGCAAAACCTCTCCCTCGAGTACTATGTATTCATATACCCCATAGTATGTTGTAGAATGTGATCAATGGGCCTATGTGCCTATAATAATGAAATACAACTTTCAGCAACGGATCTCTTGGCTCTCGCATCGATGAAGAACGCAGCGAAATGCGATAAGTAATGTGAATTGCAGAATTCAGTGAATCATCGAATCTTTGAACGCACCTTGCGCTCCTTGGTATTCCGAGGAGCATGCCTGTTTGAGTGTCATTAAATTCTCAACCCCTCCAGCTTTTGCGAGTTGTGATGGGGCTTGGATCTGGGAGTTTGCGGGTCTTTATCAATAAAGGTCAGCTCTCCTGAAATGCATTAGCGGAACCGTTTGCAGTCCCGTCACTAGTGTGATAATTATCTACACTGTGATGATTGCTCTCTGACTAGTTCAGCTGCTAATCGTCCACTATGGACAACACTTAATGAACTTCTTGACCTCAAATCAGGTAGGACTACCCGCTGAACTTAAG
>PP397068.1 Lycoperdon sp. isolate 0668 small subunit ribosomal RNA gene, partial sequence; internal transcribed spacer 1, 5.8S ribosomal RNA gene, and internal transcribed spacer 2, complete sequence; and large subunit ribosomal RNA gene, partial sequence
CTTGGGCCTTTTGAGAAGTAAAAGTCGTAACAAGGTTTCCGTAGGTGAACCTGCGGAAGGATCATTATTGAATATTCTTGATGGGTTGTAGCTGGCTCTCCGGGGCATGTGCACACTTGTCTTGACTCTATTCGTCCACCTGTGCACCTTTTGTAGTCTTGGGGGTTGAGAGCAGTCAACTATCGGATGGCTATGGCCTTTCCGGACGTGAGGATTGCTGAGTGCGAAAGCATACAGCTCTTCTTAAATGACTTGCAAAACCTCTCCCTCGAGTACTATGTATTCATATACCACATAGTATGTTGTAGAATGTGATCAATGGGCCTATGTGCCTATAATAATAATATACAACTTTCAGCAACGGATCTCTTGGCTCTCGCATCGATGAAGAACGCAGCGAAATGCGATAAGTAATGTGAATTGCAGAATTCAGTGAATCATCGAATCTTTGAACGCACCTTGCGCTCCTTGGTATTCCGAGGAGCATGCCTGTTTGAGTGTCATTAAATTCTCAACCCCTCCACCTTTTGCGAGTTGTGATGGGGCTTGGATCTGGGAGTTTGCGGGTCTTTATCAATAAAGGTCAGCTCTCCTGAAATGCATTAGCGGAACCGTTTGCAGTCCCGTCACTAGTGTGATAATTATCTACACTGTGATGATTGCTCTCTGACTAGTTCAGCTGCTAATCGTCCACTATGGACAACACTTAATGAAATTCTTGACCTCAAATCAGGTAGGACTACCCGCTGAACTTAAGCATATCAAAAGAG
>PP397072.1 Lycoperdon sp. isolate 0672 small subunit ribosomal RNA gene, partial sequence; internal transcribed spacer 1, 5.8S ribosomal RNA gene, and internal transcribed spacer 2, complete sequence; and large subunit ribosomal RNA gene, partial sequence
AGTAAAAGTCGTAACAAGGTTTCCGTAGGTGAACCTGCGGAAGGATCATTATTGAATATTCTTGATGGGTTGTAGCTGGCTCTCCGGGGCATGTGCACACTTGTCTTGACTCTATTCGTCCACCTGTGCACCTTTTGTAGTCTTGGGGGTTGAGAGCAGTCAACTATCGGATGGCTATGGCCTTTCCGGACGTGAGGATTGCTGAGTGCGAAAGCATACAGCTCTTCTTAAATGACTTGCAAAACCTCTCCCTCGAGTACTATGTATTCATATACCACATAGTATGTTGTAGAATGTGATCAATGGGCCTATGTGCCTATAATAATAATATACAACTTTCAGCAACGGATCTCTTGGCTCTCGCATCGATGAAGAACGCAGCGAAATGCGATAAGTAATGTGAATTGCAGAATTCAGTGAATCATCGAATCTTTGAACGCACCTTGCGCTCCTTGGTATTCCGAGGAGCATGCCTGTTTGAGTGTCATTAAATTCTCAACCCCTCCAGCTTTTGCGAGCTGTGATGGGGCTTGGATCTGGGAGTTTGCGGGTCTTTATCAATAAAGGTCAGCTCTCCTGAAATGCATTAGCGGAACCGTTTGCAGTCCCGTCACTAGTGTGATAATTATCTACACTGTGATGATTGCTCTCTGACTAGTTCAGCTGCTAATCGTCCACTATGGACAACACTTAATGAAATTCTTGACCTCAAATCAGGTAGGACTACCCGCTGAACTTAAGCTATC
>PP397073.1 Lycoperdon sp. isolate 0673 small subunit ribosomal RNA gene, partial sequence; internal transcribed spacer 1, 5.8S ribosomal RNA gene, and internal transcribed spacer 2, complete sequence; and large subunit ribosomal RNA gene, partial sequence
AGTAAAAGTCGTAACAAGGTTTCCGTAGGTGAACCTGCGGAAGGATCATTATTGAATACTCTTGATGGGTTGTAGCTGGCTCTTCGGGGCATGTGCACACTTGTCTTGACTTTATTCATCCACCTGTGCACATTTTGTAGTCTTGTGGGTTGAGAGCAGTCGACTATCGGATGGCTATGGCCTTTCCGGACGTGAGGAATGCTGAGTGCGAAAGCATTCAGCTCTTCTCAAATGACTTGCAAAACCTCTCCCTCAAGTACTATGTATTCATATACCACATAGTATGTTGTCGAATGTGATCAATGGGCCTATGTGCCTATAAAAATCATATACAACTTTCAGCAACGGATCTCTTGGCTCTCGCATCGATGAAGAACGCAGCGAAATGCGATAAGTAATGTGAATTGCAGAATTCAGTGAATCATCGAATCTTTGAACGCACCTTGCGCTCCTTGGTATTCCGAGGAGCATGCCTGTTTGAGTGTCATTAAATTCTCAACCCCTCCAGCTTTTGCGAGTTGTGATGGGGCTTGGATATGGGAGTTTGCGGGTCTTTATTAATAAAGGTCAGCTCTCCTGAAATACATTAGCGGAACCGTTTGCAGTCCCGTCACTAGTGTGATAATTATCTACACTGTGATGATTGCTCTCTGACTAGTTCAGCTGCTAATCGTCCACTATGGACAATACTTAATGAACTTCTTGACCTCAAATCAGGTAGGACTACCCGCTGAACTTAAGC
>PP335783.1 Leptocaulis subumbrinus voucher HAY-F-005990 small subunit ribosomal RNA gene, partial sequence; internal transcribed spacer 1, 5.8S ribosomal RNA gene, and internal transcribed spacer 2, complete sequence; and large subunit ribosomal RNA gene, partial sequence
GTCGTAACAAGGTTTCCGTAGGTGAACCTGCGGAAGGATCATTATTGAATATTCTTGATGGGTTGTAGCTGGCTCTCCGGGGCATGTGCACACTTGTCTTGACTTAATTCATCCACCTGTGCACCTTTTGTAGTCTTGGGGGTTGAAAGCAGTCGACTATCGGATGGCTATAATAGCCTTTCCGGACGTGAGGAATGCTGAGTGCGAAAGCATACAGCTCTTCTCAAATGACTACTCCTCTCCTTCAAGTACTATGTATTCATATACCACATAGTATGTCGTAGAATGTGATCAATGGGATAATCATATACAACTTTCAGCAACGGATCTCTTGGCTCTCGCATCGATGAAGAACGCAGCGAAATGCGATAAGTAATGTGAATTGCAGAATTCAGTGAATCATCGAATCTTTGAACGCACCTTGCGCTCCTTGGTATTCCGAGGAGCATGCCTGTTTGAGTGTCATTAAATTCTCAACCCCTCCGGCTTTTACGAGTTGTGATGGGGCTTGGATATGGGAGTTTGCGGGTCTTTATCAATAAAGGTCAGCTCTCCTGAAATACATTAGCGGAACCGTTTGCAGTCCCGTCACTAGTGTGATAATTATCTACACTGTGATGATTGCTCTCTGACTAGTTCAGCTGCTAATCGTCCACTATGGACAACACTTAATGAACTTCTTGACCTCAAATCAGGTAGGACTACCCGCTGAACTT
>PP294800.1 Bovista plumbea voucher HAY-F-002188 small subunit ribosomal RNA gene, partial sequence; internal transcribed spacer 1, 5.8S ribosomal RNA gene, and internal transcribed spacer 2, complete sequence; and large subunit ribosomal RNA gene, partial sequence
AAGTCGTAACAAGGTTTCCGTAGGTGAACCTGCGGAAGGATCATTATTGAATATTCTTGATGGGTTGTAGCTGGCTCTCCGGAGCATGTGCACGCCTGTCTTGACTTAATTCATCCACCTGTGCACTTTTTGTAGTCTTGGAGGTTGAGAGCGGTCGACTATCGGATGGCTGTTATGGCCTTTCCGGATGTGAGGAATTGCTGAGTGCAAAAGCATACAGCTCTTCTCAAAATGACTCGCAATACCTCTCCTTCAAGTACTATGTATTCATATACCACATAGTATGTTGTAGAATGTGATCAATGGGCTTATGGCCTATAATAATGAAATACAACTTTCAGCAACGGATCTCTTGGCTCTCGCATCGATGAAGAACGCAGCGAAATGCGATAAGTAATGTGAATTGCAGAATTCAGTGAATCATCGAATCTTTGAACGCACCTTGCGCTCCTTGGTATTCCGAGGAGCATGCCTGTTTGAGTGTCATTAAATTCTCAACCCCTCTAGCTTTTGCGAGCTACGATGGGGCTTGGATGTTGGGTTTGCGGGCCTTTATTAATAGAGGTCGGCTCTCCTGAAATGCATTAGCGGAACCGTTTGCAGTCCCGTCACTAGTGTGATAATTATCTACACTGTGATGATTGCTCTCTGACTAGTTCAGCTGCTAATCGTCCACTATCGGACAATACTTAATGAACTTCTTGACCTCAAATCAGGTAGGACTACCCGCTGAACTTAAG
>PP261180.1 Lycoperdon perlatum isolate YAASM6184 small subunit ribosomal RNA gene, partial sequence; internal transcribed spacer 1, 5.8S ribosomal RNA gene, and internal transcribed spacer 2, complete sequence; and large subunit ribosomal RNA gene, partial sequence
CAGGTTTCCGTTAGTGAACCTGCGGAAGGATCATTATTGAATATGCTTGATGGGTTGTAGCTGGCTCTTCGGAGTATGTGCACGCTTATCTTGACTTAGTTCATCCACCTGTGCACCTTTTGTAGTCTTGGGGGTTGAGATCGGTCGACTATCGGAGTCATTCCGGATGTGAGGAATGCTGAGTGCGAAAGCATACAGCTCTTCTCAAATGACTTGTCTTCCTCGAGTACTATGTATTCATATACCACATAGTATGTTGTAGAATGTGATCAATGGGTCTATGTACCTATAATAATCATATACAACTTTCAGCAACGGATCTCTTGGCTCTCGCATCGATGAAGAACGCAGCGAAATGCGATAAGTAATGTGAATTGCAGAATTCAGTGAATCATCGAATCTTTGAACGCACCTTGCGCTCCTTGGTATTCCGAGGAGCATGCCTGTTTGAGTGTCATTAAATTCTCAACCCCTCCAGTTGTGATGGGGCTTGGATATGGGGGCTTGCGGGTCTTTACTGATGTAAAGGTCAGCTCTCCTGAAATACATTAGCGGAACCGTTTGCAGTCCCCGTCACTAGTGTGATAATTATCTACGCTGTGATGGATTGCTCTCTGACTAGTTCAGCTGCTAATCGTCCGTTATGGACAATGTTTAATGAACTTCTTGACCTCAAATCAGGTAGGACTACCCGCTGAACTTAA
>PP156129.1 Lycoperdon perlatum isolate OMDL iNat # 180968087 small subunit ribosomal RNA gene, partial sequence; internal transcribed spacer 1, 5.8S ribosomal RNA gene, and internal transcribed spacer 2, complete sequence; and large subunit ribosomal RNA gene, partial sequence
GTCGTAACAAGGTTTCCGTAGGTGAACCTGCGGAAGGATCATTATTGAATATGCTTGATAGGTTGTAGCTGGCTCTTCGGAGTATGTGCACGCTTATCTTGACTTAATTCATCCACCTGTGCACCTTTTGTAGTCTTGGGGGTTGAGATCGGTCGACTATCGGATGGCCAAGGTCATTCCGGATGTGAGGAATGCTGAGTGCGAAAGGCATACAGCTCTTCTCAAATGACTTGTCTTCCCCGAGTACTATGTATTCATATACCACATAGTATGTTGTAGAATGTGATCAATGGGTCTATGTACCTATAATAATCATATACAACTTTCAGCAACGGATCTCTTGGCTCTCGCATCGATGAAGAACGCAGCGAAATGCGATAAGTAATGTGAATTGCAGAATTCAGTGAATCATCGAATCTTTGAACGCACCTTGCGCTCCTTGGTATTCCGAGGAGCATGCCTGTTTGAGTGTCATTAAATTCTCAACCCCTCCAGCTTTTGCGAGTTGTGATGGGGCTTGGATATGGGGGCTTGCGGGTCTTTACTGATGTAAAGGTCAGCTCTCCTGAAATACATTAGCGGAACCGTTTGCAGTCCCGTCACTAGTGTGATAATTATCTACACTGTGATGATTGCTCTCTGACTAGTTCAGCTGCTAATCGTCCGTTATGGACAATGTTTAATGAACTTCTTGACCTCAAATCAGGTAGGACTACCCGCTGAACTT
>PP156254.1 Apioperdon pyriforme isolate OMDL iNat # 187794636 small subunit ribosomal RNA gene, partial sequence; internal transcribed spacer 1, 5.8S ribosomal RNA gene, and internal transcribed spacer 2, complete sequence; and large subunit ribosomal RNA gene, partial sequence
AAGTCGTAACAAGGTTTCCGTAGGTGAACCTGCGGAAGGATCATTATTGAATATTCCTGATGAGTTGTAGCTGGCTCTTTGGAGCATGTGCACGCTTGTCTTGATCTTATTCATCCACCTGTGCACATTTTGTAGTCTTTTGGGCTGAGTCGAGTATCGGATGGATGTCTATCCGGATGTGAGGACTGCTGAGTGCGAAAGCATACGGCTCTTCTCTGTTTGACCTCACCCTTGAGTACTATGTATTCATATACCACATAGTATGTTGTAGAATGTGATCATTGGGCCTTTGTGCCTATAATAATCATATACAACTTTCAGCAACGGATCTCTTGGCTCTCGCATCGATGAAGAACGCAGCGAAATGCGATAAGTAATGTGAATTGCAGAATTCAGTGAATCATCGAATCTTTGAACGCACCTTGCGCTCCTTGGTATTCCGAGGAGCATGCCTGTTTGAGTGTCATTAAATTCTCAACCCCACTAGCTTTTGTGAGCTATGCTGGGGCTTGGATGTTGGGAGTTTGCGGGCCTTTACTAGGTCGGCTCTCCTGAAATACATTAGCGGAACCGTTTGCAGTCCCGTCACTAGTGTGATAATTATCTACACTGTGATGACTGCTCTCTGACTAGTTCAGCTGCTAATCGTCCACTGTGGACAATCATTAATGAACTTCTTGACCTCAAATCAGGTAGGACTACCCGCTGAACTTAAG
>PP047647.1 Lycoperdon sp. TAC577 voucher MO527843 small subunit ribosomal RNA gene, partial sequence; internal transcribed spacer 1, 5.8S ribosomal RNA gene, and internal transcribed spacer 2, complete sequence; and large subunit ribosomal RNA gene, partial sequence
AAGTCGTAACAAGGTTTCCGTAGGTGAACCTGCGGAAGGATCATTATTGAATATTCTTGATGGGTTGTAGCTGGCTCTTCGGGGCATGTGCACGCCTGTCTTGACTCTATTCATCCACCTGTGCACCTTTTGTAGTCTTGGGGGTTGAGAGCAGTCAATKGTCGGATGGCTTATGGCCTTTTCGGATGTGAGGAATGCTGAGTGYKAAAGCATACAGCTCTTCTCAGAATGACTTGCAAACCTCTCCCTCGAGTACTATGTATTCATATACCACATAGTATGTTGTAGAATGTGATCAATGGGCCTCTGTGCCTATAATAATCATATACAACTTTCAGCAACGGATCTCTTGGCTCTCGCATCGATGAAGAACGCAGCGAAATGCGATAAGTAATGTGAATTGCAGAATTCAGTGAATCATCGAATCTTTGAACGCACCTTGCGCTCCTTGGTATTCCGAGGAGCATGCCTGTTTGAGTGTCATTAAATTCTCAACCCCTCTAGCTTTTGCGAGCTATGATGGGGCTTGGATTTGGGGGTTTGCGGGCCTTTATTAATAGAGGTCAGCTCTCCTGAAATGCATTAGCGGAACCGTTTGCAGTCCCGTCACTAGTGTGATAATTATCTACACTGTGATGATTGCTCTCTGATTAGTTCAGCTGCCAATCGTCCACTAATGGACAACTTAATGAACTTCTTGACCTCAAATCAGGTAGGACTACCCGCTGAACTTAA
>PP059079.1 Disciseda hyalothrix strain JP207 small subunit ribosomal RNA gene, partial sequence; internal transcribed spacer 1 and 5.8S ribosomal RNA gene, complete sequence; and internal transcribed spacer 2, partial sequence
TTCCGTAGGTGAACCTGCGGAAGGATCATTATTGAATATTCTTGATGGGTTGTAGCTGGCTCTTCGGGGCATGTGCACGCCTGTCTTGACTTTATTCATCCACTTGTGCACCTTTTGTAGTCTTGGGGGCTGAGAGCAGTCAACTTGTCGGACGGCCATATGATATGGCCTTTCCGGATGTGAGGAATGCTGAGCGTTGAAAAGCGCACAGCTCTTCTCAAAGGACGTGCCAAACCTCTCCCTCAAGTACTATGTATTCATATACCACATTGTATGTTGTAGAATGTGATCAATGGGCCTATGTGCCTATAAAAGTTATATACAACTTTCAGCAACGGATCTCTTGGCTCTCGCATCGATGAAGAACGCAGCGAAATGCGATAAGTAATGTGAATTGCAGAATTCAGTGAATCATCGAATCTTTGAACGCACCTTGCGCTCCTTGGTATTCCGAGGAGCATGCCTGTTTGAGTGTCATTAAATTCTCAACCCCTCCAGCTTTTGCGAGCTGTGATGGGGCTTGGATGTTGGGGGTTTGCGGGCCTTTATTATGATAGAGGTCGGCTCCCCTGAAATACATTAGCGGAACCGTTTGCAGTTCCATCATTAGTGTGATAATTATCTACACTGTGATGATTGCTCTCTGGCTAGTTCAGCTGCTAATCGTCCAATGTTGGACAATATATAATGAACCTCTTGACCTCAAATC
>OR936849.1 Calvatia holothurioides isolate KSRF0025 small subunit ribosomal RNA gene, partial sequence; internal transcribed spacer 1, 5.8S ribosomal RNA gene, and internal transcribed spacer 2, complete sequence; and large subunit ribosomal RNA gene, partial sequence
CAAGGTTTCCGTAGGTGAACCTGCGGAAGGATCATTATTGAATATTCTTGATGGGTTGTAGCTGGCTCTTAGGAGCATGTGCACACTTGTCTTGACTTTATTCATCCACCTGTGCACCTTTTGTAGTCTTGGGGGTAGAGAGCAGTCAACCATCGGACGGCTATTAGCCATTCCGGATGTGAGGAATGCTGAGTGCGAAAGCATACAGCTTTCTTCAAAGTGACTTGCAGGACCTCTCTTTCAAGTCTATGTATTCATATACCACATAGCATGTTGTCGAATGTGATCAATGGGCCTCTGTGCCTATAACAATCATATACAACTTTCAGCAACGGATCTCTTGGCTCTCGCATCGATGAAGAACGCAGCGAAATGCGATAAGTAATGTGAATTGCAGAATTCAGTGAATCATCGAATCTTTGAACGCACCTTGCGCTCCTTGGTATTCCGAGGAGCATGCCTGTTTGAGTGTCATTAAATTCTCAACCCTTATAGCTTTTGTAAGCTATTTGGGCTTGGAGCTGGGAGCTTGCGGGCCTTAGAGGTCAGCTCTCCTGAAATACATTAGCGGAACCGTTTGCAGTCCCGTCACTAGTGTGATAATTATCTACACTATGATGACTGCTCTCTAGTTGTTCAGCTGCTAATTGTCCAATTAGTGGACACTACTTAATGAACCTCTTGACCTCAAATCAGGTAGGATTACCCGCTGAACTTAAGCATATCT
>OR944959.1 Apioperdon pyriforme isolate OMDL iNat # 184586395 small subunit ribosomal RNA gene, partial sequence; internal transcribed spacer 1, 5.8S ribosomal RNA gene, and internal transcribed spacer 2, complete sequence; and large subunit ribosomal RNA gene, partial sequence
AAGTCGTAACAAGGTTTCCGTAGGTGAACCTGCGGAAGGATCATTATTGAATATTCCTGATGAGTTGTAGCTGGCTCTTTGGAGCATGTGCACGCTTGTCTTGATCTTATTCATCCACCTGTGCACATTTTGTAGTCTTTTGGGCTGAGTCGAGTATCGGATGGATGTCTATCCGGATGTGAGGACTGCTGAGTGCGAAAGCATACGGCTCTTCTCTGTTTGACCTCACCCTTGAGTACTATGTATTCATATACCACATAGTATGTTGTAGAATGTGATCATTGGGCCTTTGTGCCTATAATAATCATATACAACTTTCAGCAACGGATCTCTTGGCTCTCGCATCGATGAAGAACGCAGCGAAATGCGATAAGTAATGTGAATTGCAGAATTCAGTGAATCATCGAATCTTTGAACGCACCTTGCGCTCCTTGGTATTCCGAGGAGCATGCCTGTTTGAGTGTCATTAAATTCTCAACCCCACTAGCTTTTGTGAGCTATGCTGGGGCTTGGATGTTGGGAGTTTGCGGGCCTTTACTAGGTCGGCTCTCCTGAAATACATTAGCGGAACCGTTTGCAGTCCCGTCACTAGTGTGATAATTATCTACACTGTGATGACTGCTCTCTGACTAGTTCAGCTGCTAATCGTCCACTGTGGACAATCATTAATGAACTTCTTGACCTCAAATCAGGTAGGACTACCCGCTGAACTTAAG
>OR886754.1 Bovista sp. 'plumbea' isolate CA FUNDIS iNat156833487 small subunit ribosomal RNA gene, partial sequence; internal transcribed spacer 1, 5.8S ribosomal RNA gene, and internal transcribed spacer 2, complete sequence; and large subunit ribosomal RNA gene, partial sequence
AAGTCGTAACAAGGTTTCCGTAGGTGAACCTGCGGAAGGATCATTATTGAATATTCTTGATGGGTTGTAGCTGGCTCTTCGGGGCATGTGCACGCCTGTCTTGACTTTATTCATCCACCTGTGCACTTTTTGTAGTCTTGTGGGTTGAGAGCGGTCGACTATCGGATGGTTGTTATGACCTTTCCGGATGTGAGGAATTGCTGAGTGCGAAAGCATACAGCTCTTCTCAAAACGACTTGCAATACCTCTCCTTCAAGTACTATGTATTCATATACCACATAGTATGTTGTAGAATGTGATCAATGGGCTTATGCCTATAATAATGAAATACAACTTTCAGCAACGGATCTCTTGGCTCTCGCATCGATGAAGAACGCAGCGAAATGCGATAAGTAATGTGAATTGCAGAATTCAGTGAATCATCGAATCTTTGAACGCACCTTGCGCTCCTTGGTATTCCGAGGAGCATGCCTGTTTGAGTGTCATTAAATTCTCAACCCCTCCAGCTTTTGCGAGCTGCGATGGGGCTTGGATGTTGGGGGTTTGCGGGCCTTTATTTATAGAGGTCGGCTCCCCTGAAATACATTAGCGGAACCGTTTGCAGTCCCGTCACTAGTGTGATAATTATCTACACTGTGATGATTGCTCTCTGACTAGTTCAGCTGCTAATCGTCCACTTTCGGACAATATATAATGAACTTCTTGACCTCAAATCAGGTAGGACTACCCGCTGAACTTAA
>OR879819.1 Bovista sp. 'CA01' isolate CA FUNDIS iNat148578612 internal transcribed spacer 1, partial sequence; 5.8S ribosomal RNA gene, complete sequence; and internal transcribed spacer 2, partial sequence
CATTATTGAATATTCTTGATGGGTTGTTGCTGGCTCTTCGGGGCATGTGCACGCTTGTCTTGACTTTATTCGTCCACCTGTGCACCTTTTGTAGTCTTGTGGGTTGAGAGCAGTCAACTATCGGACAGCTATTACGGCCGCTCYGGATGTGAGGAATGCYGAGTGCGAAAGCATACAGCTCTTCTCAACGATTGCAATACCTCTCCCTCGAGTACTATGKATTCATATACCACTTGTATGTTGTCGAATGTGATCAATGGGCTTATGTGCCTATAATAATCATATACAACTTTCAGCAACGGATCTCTTGGCTCTCGCATCGATGAAGAACGCAGCGAAATGCGATAAGTAATGTGAATTGCAGAATTCAGTGAATCATCGAATCTTTGAACGCACCTTGCGCTCCTTGGTATTCCGAGGAGCATGCCTGTTTGAGTGTCATTAAATTCTCAACCCTCCAGCTTTTGCGAGTTGTGATGGGCTTGGATATGGGGGTTTGCGGGCCTTTATTAAGAGGTCGGCTCTCCTGAAATACATTAGCGGAACCGTTTGCAGTCCCGTCACTAGTGTGATAATTATCTACACTGTGATGATTGCTCTCTGACTAGTTCAGCTGCTAATAGTCCCTTGTTGGACAACATTAATGAACTTCT
>OR879860.1 Utraria umbrina isolate CA FUNDIS iNat148160599 internal transcribed spacer 1, partial sequence; 5.8S ribosomal RNA gene and internal transcribed spacer 2, complete sequence; and large subunit ribosomal RNA gene, partial sequence
AAGGATCATTATTGAATATTCTTGATGGGTTGTAGCTGGCTCTCCGGGGCATGTGCACACTTGTCTTGACTTAATTCATCCACCTGTGCACCTTTTGTAGTCTTGGGGGTTGAAAGCAGTCGACTATCGGATGGCTATAATAGCCTTTCGGACGTGAGGAATGCTGAGTGCGAAAGCATACAGCTCTTCTCAAATGACTACTCCTCTCCTTCAAGTACTATGTATTCATATACCACATAGTATGTCGTAGAATGTGATCAATGGGATAATCATATACAACTTTCAGCAACGGATCTCTTGGCTCTCGCATCGATGAAGAACGCAGCGAAATGCGATAAGTAATGTGAATTGCAGAATTCAGTGAATCATCGAATCTTTGAACGCACCTTGCGCTCCTTGGTATTCCGAGGAGCATGCCTGTTTGAGTGTCATTAAATTCTCAACCCCTCCAGCTTTTACGAGTTGTGATGGGGCTTGGATATGGGAGTTTGCGGGTCTTTATCAATAAAGGTCAGCTCTCCTGAAATACATTAGCGGAACCGTTTGCAGTCCCGTCACTAGTGTGATAATTATCTACACTGTGATGATTGCTCTCTGACTAGTTCAGCTGCTAATCGTCCACTATGGACAACACTTAATGAACTTCTTGACCTCAAATCAGGTAGGACTACCCGCTGAACTTAA
>OR872185.1 Lycoperdon perlatum voucher Lyco-12 internal transcribed spacer 1, partial sequence; 5.8S ribosomal RNA gene, complete sequence; and internal transcribed spacer 2, partial sequence
[truncated: 1,100,699 more chars]
