# Supplementary material for: Integrative In Vivo and Proteomic Analysis of a Bovistella utriformis Polysaccharide Formulation Reveals Mechanisms of Enhanced Skin Wound Healing
Source: Molecules. 2026 Apr 8;31(8):1233. doi: 10.3390/molecules31081233 (PMC13119201; doi:10.3390/molecules31081233)
Supplement: Supplementary file 1 [file molecules-31-01233-s001.zip › Supplementary Material S1 of phylogenitic/readme.txt]

# Readme v0

## Operating system: macOS 15.4.1

## File system

File naming conventions: lowerCamelCase or dromedaryCase.

## Workflow

### dataGathering

#### GenBank (1568 sequences, 20250512)

### dataProcessing

#### Manual curation of sequences

<mark>AliView v1.3</mark>

#### Multiple sequence alignment (MSA)

<mark>MAFFT v7.490</mark>

```
#Open Terminal

mafft

Input file? (FASTA format; Folder=/Pathname)

@ Dataset.fasta

DatasetMAFFT.fasta
```

#### MSA trimming

<mark>trimAl v1.2</mark>

```
/Pathname/trimAl/source/trimal -in /Pathname/DatasetMSA.fasta -out DatasetMSAtrimAl.fasta -automated1
```

### dataAnalysis

#### Selection of best-fit model of evolution

<mark>ModelTest-NG v0.1.7</mark>

- ModelTest-NG is integrated within in raxmlGUI v2.0.10.

#### Phylogenetic inference

<mark>RAxML-NG v1.1.0</mark>

- RAxML-NG is integrated within in raxmlGUI v2.0.10.

#### Tree editing

<mark>iTOL v7</mark>

<mark>Inkscape v1.4.2</mark>
